# Supplementary material for: On the optimality of the enzyme–substrate relationship in bacteria
Source: PLoS Biol. 2021 Oct 26;19(10):e3001416. doi: 10.1371/journal.pbio.3001416 (PMC8547704; doi:10.1371/journal.pbio.3001416)
Supplement: S2 File — (ZIP) [file pbio.3001416.s002.zip]

Archive with 14 entries (13 files):
- S2_File/
- __MACOSX/._S2_File
- S2_File/Automatic_Predictions (reads data).R
- __MACOSX/S2_File/._Automatic_Predictions (reads data).R
- S2_File/EcoCyc.xml
- __MACOSX/S2_File/._EcoCyc.xml
- S2_File/README.txt
- __MACOSX/S2_File/._README.txt
- S2_File/Automatic_Predictions (reads R data file).R
- __MACOSX/S2_File/._Automatic_Predictions (reads R data file).R
- S2_File/license.txt
- __MACOSX/S2_File/._license.txt
- S2_File/Data.RData
- __MACOSX/S2_File/._Data.RData
