# Supplementary material for: On the optimality of the enzyme–substrate relationship in bacteria
Source: PLoS Biol. 2021 Oct 26;19(10):e3001416. doi: 10.1371/journal.pbio.3001416 (PMC8547704; doi:10.1371/journal.pbio.3001416)
Supplement: S2 File — (ZIP) [file pbio.3001416.s002.zip › S2_File/EcoCyc.xml]

<?xml version="1.0" encoding="UTF-8"?>
<sbml xmlns="http://www.sbml.org/sbml/level2" version="1" level="2">
<model id="ECOLI" name="Generated from BioCyc Pathway/Genome Database">
<listOfUnitDefinitions>
	<unitDefinition id="mmol_per_gDW_per_hr">
		<listOfUnits>
			<unit kind="mole" scale="-3"/>
			<unit kind="gram" exponent="-1"/>
			<unit kind="second" multiplier=".00027777" exponent="-1"/>
		</listOfUnits>
	</unitDefinition>
</listOfUnitDefinitions>
<listOfCompartments>
  <compartment id="CCO__45__UNKNOWN__45__SPACE" name="CCO-UNKNOWN-SPACE"/>
  <compartment id="CCO__45__IN" name="CCO-IN"/>
  <compartment id="CCO__45__OUT" name="CCO-OUT"/>
  <compartment id="e" name="CCO-EXTRACELLULAR"/>
  <compartment id="CCO__45__PM__45__BAC__45__NEG" name="CCO-PM-BAC-NEG"/>
  <compartment id="p" name="CCO-PERI-BAC"/>
  <compartment id="c" name="CCO-CYTOSOL"/>
</listOfCompartments>
<listOfSpecies>
  <species id="General__45__Protein__45__Substrates_c" name="a protein" initialAmount="1000" compartment="c" boundaryCondition="false" charge="0">
      <notes>
        <body xmlns="http://www.w3.org/1999/xhtml">
          <p>BIOCYC: |General-Protein-Substrates|</p>
        </body>
      </notes>
  </species>
  <species id="L__45__leucyl__45__protein_c" name="L-leucyl-[protein]" initialAmount="1000" compartment="c" boundaryCondition="false" charge="1">
      <notes>
        <body xmlns="http://www.w3.org/1999/xhtml">
          <p>BIOCYC: |L-leucyl-protein|</p>
        </body>
      </notes>
  </species>
  <species id="CPD__45__13118_c" name="GDP-beta-L-fucose" initialAmount="1000" compartment="c" boundaryCondition="false" charge="-2">
      <notes>
        <body xmlns="http://www.w3.org/1999/xhtml">
          <p>BIOCYC: CPD-13118</p>
          <p>INCHI: InChI=1S/C16H25N5O15P2/c1-4-7(22)9(24)11(26)15(33-4)35-38(30,31)36-37(28,29)32-2-5-8(23)10(25)14(34-5)21-3-18-6-12(21)19-16(17)20-13(6)27/h3-5,7-11,14-15,22-26H,2H2,1H3,(H,28,29)(H,30,31)(H3,17,19,20,27)/p-2/t4-,5+,7+,8+,9+,10+,11-,14+,15+/m0/s1</p>
          <p>CHEBI: 57273</p>
          <p>PUBCHEM: 25244478</p>
          <p>FORMULA: C16H23N5O15P2</p>
          <p>CHARGE: -2</p>
        </body>
      </notes>
  </species>
  <species id="FADH2_p" name="FADH2" initialAmount="1000" compartment="p" boundaryCondition="false" charge="-2">
      <notes>
        <body xmlns="http://www.w3.org/1999/xhtml">
          <p>BIOCYC: FADH2</p>
          <p>INCHI: InChI=1S/C27H35N9O15P2/c1-10-3-12-13(4-11(10)2)35(24-18(32-12)25(42)34-27(43)33-24)5-14(37)19(39)15(38)6-48-52(44,45)51-53(46,47)49-7-16-20(40)21(41)26(50-16)36-9-31-17-22(28)29-8-30-23(17)36/h3-4,8-9,14-16,19-21,26,32,37-41H,5-7H2,1-2H3,(H,44,45)(H,46,47)(H2,28,29,30)(H2,33,34,42,43)/p-2/t14-,15+,16+,19-,20+,21+,26+/m0/s1</p>
          <p>CHEBI: 58307</p>
          <p>HMDB: HMDB01197</p>
          <p>PUBCHEM: 46931118</p>
          <p>CAS: 1910-41-4</p>
          <p>METABOLIGHTS: MTBLC58307</p>
          <p>KEGG: C01352</p>
          <p>FORMULA: C27H33N9O15P2</p>
          <p>CHARGE: -2</p>
        </body>
      </notes>
  </species>
  <species id="CPD__45__622_c" name="(2S,3S)-2-methylcitrate" initialAmount="1000" compartment="c" boundaryCondition="false" charge="-3">
      <notes>
        <body xmlns="http://www.w3.org/1999/xhtml">
          <p>BIOCYC: CPD-622</p>
          <p>INCHI: InChI=1S/C7H10O7/c1-3(5(10)11)7(14,6(12)13)2-4(8)9/h3,14H,2H2,1H3,(H,8,9)(H,10,11)(H,12,13)/p-3/t3-,7+/m1/s1</p>
          <p>CHEBI: 58853</p>
          <p>PUBCHEM: 46878460</p>
          <p>FORMULA: C7H7O7</p>
          <p>CHARGE: -3</p>
        </body>
      </notes>
  </species>
  <species id="_2__45__OCTAPRENYL__45__6__45__METHOXYPHENOL_c" name="2-methoxy-6-(all-trans-octaprenyl)phenol" initialAmount="1000" compartment="c" boundaryCondition="false" charge="0">
      <notes>
        <body xmlns="http://www.w3.org/1999/xhtml">
          <p>BIOCYC: 2-OCTAPRENYL-6-METHOXYPHENOL</p>
          <p>INCHI: InChI=1S/C47H72O2/c1-37(2)19-11-20-38(3)21-12-22-39(4)23-13-24-40(5)25-14-26-41(6)27-15-28-42(7)29-16-30-43(8)31-17-32-44(9)35-36-45-33-18-34-46(49-10)47(45)48/h18-19,21,23,25,27,29,31,33-35,48H,11-17,20,22,24,26,28,30,32,36H2,1-10H3/b38-21+,39-23+,40-25+,41-27+,42-29+,43-31+,44-35+</p>
          <p>CHEBI: 1235</p>
          <p>CHEMSPIDER: 4444383</p>
          <p>PUBCHEM: 5280834</p>
          <p>KEGG: C05812</p>
          <p>FORMULA: C47H72O2</p>
          <p>CHARGE: 0</p>
        </body>
      </notes>
  </species>
  <species id="OCTAPRENYL__45__METHOXY__45__BENZOQUINONE_c" name="2-methoxy-6-all trans-octaprenyl-2-methoxy-1,4-benzoquinol" initialAmount="1000" compartment="c" boundaryCondition="false" charge="0">
      <notes>
        <body xmlns="http://www.w3.org/1999/xhtml">
          <p>BIOCYC: OCTAPRENYL-METHOXY-BENZOQUINONE</p>
          <p>INCHI: InChI=1S/C47H72O3/c1-36(2)18-11-19-37(3)20-12-21-38(4)22-13-23-39(5)24-14-25-40(6)26-15-27-41(7)28-16-29-42(8)30-17-31-43(9)32-33-44-34-45(48)35-46(50-10)47(44)49/h18,20,22,24,26,28,30,32,34-35,48-49H,11-17,19,21,23,25,27,29,31,33H2,1-10H3/b37-20+,38-22+,39-24+,40-26+,41-28+,42-30+,43-32+</p>
          <p>CHEBI: 60655</p>
          <p>PUBCHEM: 49852329</p>
          <p>KEGG: C05813</p>
          <p>FORMULA: C47H72O3</p>
          <p>CHARGE: 0</p>
        </body>
      </notes>
  </species>
  <species id="_2__45__OCTAPRENYL__45__6__45__HYDROXYPHENOL_c" name="3-(all-trans-octaprenyl)benzene-1,2-diol" initialAmount="1000" compartment="c" boundaryCondition="false" charge="0">
      <notes>
        <body xmlns="http://www.w3.org/1999/xhtml">
          <p>BIOCYC: 2-OCTAPRENYL-6-HYDROXYPHENOL</p>
          <p>INCHI: InChI=1S/C46H70O2/c1-36(2)18-10-19-37(3)20-11-21-38(4)22-12-23-39(5)24-13-25-40(6)26-14-27-41(7)28-15-29-42(8)30-16-31-43(9)34-35-44-32-17-33-45(47)46(44)48/h17-18,20,22,24,26,28,30,32-34,47-48H,10-16,19,21,23,25,27,29,31,35H2,1-9H3/b37-20+,38-22+,39-24+,40-26+,41-28+,42-30+,43-34+</p>
          <p>CHEBI: 1233</p>
          <p>CHEMSPIDER: 4444382</p>
          <p>PUBCHEM: 5280833</p>
          <p>KEGG: C05811</p>
          <p>FORMULA: C46H70O2</p>
          <p>CHARGE: 0</p>
        </body>
      </notes>
  </species>
  <species id="tRNA__45__guanosine18_c" name="a guanosine18 in tRNA" initialAmount="1000" compartment="c" boundaryCondition="false" charge="-2">
      <notes>
        <body xmlns="http://www.w3.org/1999/xhtml">
          <p>BIOCYC: |tRNA-guanosine18|</p>
        </body>
      </notes>
  </species>
  <species id="_2__45__O__45__Methylguanosine18_c" name="a 2'-O-methylguanosine18 in tRNA" initialAmount="1000" compartment="c" boundaryCondition="false" charge="-2">
      <notes>
        <body xmlns="http://www.w3.org/1999/xhtml">
          <p>BIOCYC: |2-O-Methylguanosine18|</p>
        </body>
      </notes>
  </species>
  <species id="PROTEIN__45__L__45__BETA__45__ISOASPARTATES_c" name="a [protein]-L-beta-isoaspartate" initialAmount="1000" compartment="c" boundaryCondition="false" charge="-1">
      <notes>
        <body xmlns="http://www.w3.org/1999/xhtml">
          <p>BIOCYC: PROTEIN-L-BETA-ISOASPARTATES</p>
        </body>
      </notes>
  </species>
  <species id="PROTEIN__45__L__45__BETA__45__ISOSPARTATE__45__METHYL__45__ESTERS_c" name="a protein L-beta-isoaspartate alpha-methyl ester" initialAmount="1000" compartment="c" boundaryCondition="false" charge="0">
      <notes>
        <body xmlns="http://www.w3.org/1999/xhtml">
          <p>BIOCYC: PROTEIN-L-BETA-ISOSPARTATE-METHYL-ESTERS</p>
          <p>KEGG: C04311</p>
        </body>
      </notes>
  </species>
  <species id="CPD__45__18404_c" name="phosphatidylethanolamine (1-myristoyl, 2-cis-9,10-methylene hexadecanoyl)" initialAmount="1000" compartment="c" boundaryCondition="false" charge="0">
      <notes>
        <body xmlns="http://www.w3.org/1999/xhtml">
          <p>BIOCYC: CPD-18404</p>
          <p>INCHI: InChI=1S/C36H70NO8P/c1-3-5-7-9-10-11-12-13-14-17-21-25-35(38)42-30-34(31-44-46(40,41)43-28-27-37)45-36(39)26-22-18-15-16-20-24-33-29-32(33)23-19-8-6-4-2/h32-34H,3-31,37H2,1-2H3,(H,40,41)/t32?,33?,34-/m1/s1</p>
          <p>FORMULA: C36H70NO8P</p>
          <p>CHARGE: 0</p>
        </body>
      </notes>
  </species>
  <species id="CPD__45__18371_c" name="phosphatidylethanolamine (1-palmitoyl, 2-cis-9,10-methylene hexadecanoyl)" initialAmount="1000" compartment="c" boundaryCondition="false" charge="0">
      <notes>
        <body xmlns="http://www.w3.org/1999/xhtml">
          <p>BIOCYC: CPD-18371</p>
          <p>INCHI: InChI=1S/C38H74NO8P/c1-3-5-7-9-10-11-12-13-14-15-16-19-23-27-37(40)44-32-36(33-46-48(42,43)45-30-29-39)47-38(41)28-24-20-17-18-22-26-35-31-34(35)25-21-8-6-4-2/h34-36H,3-33,39H2,1-2H3,(H,42,43)/t34?,35?,36-/m1/s1</p>
          <p>FORMULA: C38H74NO8P</p>
          <p>CHARGE: 0</p>
        </body>
      </notes>
  </species>
  <species id="CPD__45__18372_c" name="phosphatidylethanolamine (1-palmitoyl, 2-lactobacilloyl)" initialAmount="1000" compartment="c" boundaryCondition="false" charge="0">
      <notes>
        <body xmlns="http://www.w3.org/1999/xhtml">
          <p>BIOCYC: CPD-18372</p>
          <p>INCHI: InChI=1S/C40H78NO8P/c1-3-5-7-9-10-11-12-13-14-15-18-21-25-29-39(42)46-34-38(35-48-50(44,45)47-32-31-41)49-40(43)30-26-22-19-16-17-20-24-28-37-33-36(37)27-23-8-6-4-2/h36-38H,3-35,41H2,1-2H3,(H,44,45)/t36?,37?,38-/m1/s1</p>
          <p>FORMULA: C40H78NO8P</p>
          <p>CHARGE: 0</p>
        </body>
      </notes>
  </species>
  <species id="N__45__Hydroxy__45__Arylamines_c" name="an N-hydroxy-arylamine" initialAmount="1000" compartment="c" boundaryCondition="false" charge="0">
      <notes>
        <body xmlns="http://www.w3.org/1999/xhtml">
          <p>BIOCYC: |N-Hydroxy-Arylamines|</p>
          <p>KEGG: C16685</p>
        </body>
      </notes>
  </species>
  <species id="N__45__Acetoxy__45__Arylamines_c" name="an N-acetoxyarylamine" initialAmount="1000" compartment="c" boundaryCondition="false" charge="0">
      <notes>
        <body xmlns="http://www.w3.org/1999/xhtml">
          <p>BIOCYC: |N-Acetoxy-Arylamines|</p>
          <p>CHEBI: 21494</p>
          <p>KEGG: C16684</p>
        </body>
      </notes>
  </species>
  <species id="Aromatic__45__Oxoacids_c" name="an aromatic oxo-acid" initialAmount="1000" compartment="c" boundaryCondition="false" charge="-1">
      <notes>
        <body xmlns="http://www.w3.org/1999/xhtml">
          <p>BIOCYC: |Aromatic-Oxoacids|</p>
          <p>KEGG: C00972</p>
        </body>
      </notes>
  </species>
  <species id="_4__45__CYTIDINE__45__5__45__DIPHOSPHO__45__2__45__C_c" name="4-(cytidine 5'-diphospho)-2-C-methyl-D-erythritol" initialAmount="1000" compartment="c" boundaryCondition="false" charge="-2">
      <notes>
        <body xmlns="http://www.w3.org/1999/xhtml">
          <p>BIOCYC: 4-CYTIDINE-5-DIPHOSPHO-2-C</p>
          <p>INCHI: InChI=1S/C14H25N3O14P2/c1-14(23,6-18)8(19)5-29-33(26,27)31-32(24,25)28-4-7-10(20)11(21)12(30-7)17-3-2-9(15)16-13(17)22/h2-3,7-8,10-12,18-21,23H,4-6H2,1H3,(H,24,25)(H,26,27)(H2,15,16,22)/p-2/t7-,8-,10-,11-,12-,14+/m1/s1</p>
          <p>CHEBI: 57823</p>
          <p>PUBCHEM: 24970669</p>
          <p>KEGG: C11435</p>
          <p>FORMULA: C14H23N3O14P2</p>
          <p>CHARGE: -2</p>
        </body>
      </notes>
  </species>
  <species id="Charged__45__SEC__45__tRNAs_c" name="an L-selenocysteinyl-[tRNAsec]" initialAmount="1000" compartment="c" boundaryCondition="false" charge="0">
      <notes>
        <body xmlns="http://www.w3.org/1999/xhtml">
          <p>BIOCYC: |Charged-SEC-tRNAs|</p>
          <p>CAS: 16561-29-8</p>
          <p>KEGG: C05173</p>
        </body>
      </notes>
  </species>
  <species id="_2__45__DEHYDROPANTOATE_c" name="2-dehydropantoate" initialAmount="1000" compartment="c" boundaryCondition="false" charge="-1">
      <notes>
        <body xmlns="http://www.w3.org/1999/xhtml">
          <p>BIOCYC: 2-DEHYDROPANTOATE</p>
          <p>INCHI: InChI=1S/C6H10O4/c1-6(2,3-7)4(8)5(9)10/h7H,3H2,1-2H3,(H,9,10)/p-1</p>
          <p>CHEBI: 11561</p>
          <p>CHEMSPIDER: 14649571</p>
          <p>PUBCHEM: 16755619</p>
          <p>DRUGBANK: DB03795</p>
          <p>KEGG: C00966</p>
          <p>FORMULA: C6H9O4</p>
          <p>CHARGE: -1</p>
        </body>
      </notes>
  </species>
  <species id="CPD__45__3706_c" name="adenosine 3'-monophosphate" initialAmount="1000" compartment="c" boundaryCondition="false" charge="-2">
      <notes>
        <body xmlns="http://www.w3.org/1999/xhtml">
          <p>BIOCYC: CPD-3706</p>
          <p>INCHI: InChI=1S/C10H14N5O7P/c11-8-5-9(13-2-12-8)15(3-14-5)10-6(17)7(4(1-16)21-10)22-23(18,19)20/h2-4,6-7,10,16-17H,1H2,(H2,11,12,13)(H2,18,19,20)/p-2/t4-,6-,7-,10-/m1/s1</p>
          <p>CHEBI: 60880</p>
          <p>HMDB: HMDB03540</p>
          <p>CHEMSPIDER: 10463793</p>
          <p>PUBCHEM: 15938966</p>
          <p>CAS: 84-21-9</p>
          <p>METABOLIGHTS: MTBLC60880</p>
          <p>KEGG: C01367</p>
          <p>FORMULA: C10H12N5O7P</p>
          <p>CHARGE: -2</p>
        </body>
      </notes>
  </species>
  <species id="CPD__45__3711_c" name="cytidine-3'-monophosphate" initialAmount="1000" compartment="c" boundaryCondition="false" charge="-2">
      <notes>
        <body xmlns="http://www.w3.org/1999/xhtml">
          <p>BIOCYC: CPD-3711</p>
          <p>INCHI: InChI=1S/C9H14N3O8P/c10-5-1-2-12(9(15)11-5)8-6(14)7(4(3-13)19-8)20-21(16,17)18/h1-2,4,6-8,13-14H,3H2,(H2,10,11,15)(H2,16,17,18)/p-2/t4-,6-,7-,8-/m1/s1</p>
          <p>CHEBI: 60875</p>
          <p>CHEMSPIDER: 5447162</p>
          <p>PUBCHEM: 7098661</p>
          <p>CAS: 84-52-6</p>
          <p>KEGG: C05822</p>
          <p>FORMULA: C9H12N3O8P</p>
          <p>CHARGE: -2</p>
        </body>
      </notes>
  </species>
  <species id="_2__45__OCTAPRENYLPHENOL_c" name="2-octaprenylphenol" initialAmount="1000" compartment="c" boundaryCondition="false" charge="0">
      <notes>
        <body xmlns="http://www.w3.org/1999/xhtml">
          <p>BIOCYC: 2-OCTAPRENYLPHENOL</p>
          <p>INCHI: InChI=1S/C46H70O/c1-37(2)19-12-20-38(3)21-13-22-39(4)23-14-24-40(5)25-15-26-41(6)27-16-28-42(7)29-17-30-43(8)31-18-32-44(9)35-36-45-33-10-11-34-46(45)47/h10-11,19,21,23,25,27,29,31,33-35,47H,12-18,20,22,24,26,28,30,32,36H2,1-9H3/b38-21+,39-23+,40-25+,41-27+,42-29+,43-31+,44-35+</p>
          <p>CHEBI: 40407</p>
          <p>CHEMSPIDER: 4444381</p>
          <p>PUBCHEM: 5280832</p>
          <p>DRUGBANK: DB03232</p>
          <p>KEGG: C05810</p>
          <p>FORMULA: C46H70O</p>
          <p>CHARGE: 0</p>
        </body>
      </notes>
  </species>
  <species id="_2__45__DEOXY__45__D__45__GLUCOSE_c" name="2-deoxy-D-glucose" initialAmount="1000" compartment="c" boundaryCondition="false" charge="0">
      <notes>
        <body xmlns="http://www.w3.org/1999/xhtml">
          <p>BIOCYC: 2-DEOXY-D-GLUCOSE</p>
          <p>INCHI: InChI=1S/C6H12O5/c7-2-4-6(10)3(8)1-5(9)11-4/h3-10H,1-2H2/t3-,4-,5+,6+/m1/s1</p>
          <p>CHEBI: 84755</p>
          <p>CHEMSPIDER: 8709</p>
          <p>PUBCHEM: 9062</p>
          <p>NCI: 15193</p>
          <p>CAS: 154-17-6</p>
          <p>KEGG: C00586</p>
          <p>FORMULA: C6H12O5</p>
          <p>CHARGE: 0</p>
        </body>
      </notes>
  </species>
  <species id="PYRIDOXAL_PHOSPHATE_p" name="pyridoxal 5'-phosphate" initialAmount="1000" compartment="p" boundaryCondition="false" charge="-2">
      <notes>
        <body xmlns="http://www.w3.org/1999/xhtml">
          <p>BIOCYC: PYRIDOXAL_PHOSPHATE</p>
          <p>INCHI: InChI=1S/C8H10NO6P/c1-5-8(11)7(3-10)6(2-9-5)4-15-16(12,13)14/h2-3,11H,4H2,1H3,(H2,12,13,14)/p-2</p>
          <p>CHEBI: 597326</p>
          <p>HMDB: HMDB01491</p>
          <p>CHEMSPIDER: 559203</p>
          <p>PUBCHEM: 644168</p>
          <p>CAS: 54-47-7</p>
          <p>METABOLIGHTS: MTBLC597326</p>
          <p>KEGG: C00018</p>
          <p>FORMULA: C8H8NO6P</p>
          <p>CHARGE: -2</p>
        </body>
      </notes>
  </species>
  <species id="Beta__45__D__45__glucosides_p" name="a beta-D glucoside" initialAmount="1000" compartment="p" boundaryCondition="false" charge="0">
      <notes>
        <body xmlns="http://www.w3.org/1999/xhtml">
          <p>BIOCYC: |Beta-D-glucosides|</p>
        </body>
      </notes>
  </species>
  <species id="Non__45__Glucosylated__45__Glucose__45__Acceptors_p" name="a non glucosylated D-glucose acceptor" initialAmount="1000" compartment="p" boundaryCondition="false" charge="0">
      <notes>
        <body xmlns="http://www.w3.org/1999/xhtml">
          <p>BIOCYC: |Non-Glucosylated-Glucose-Acceptors|</p>
        </body>
      </notes>
  </species>
  <species id="N__45__Acetyl__45__beta__45__D__45__Hexosaminides_c" name="an N-acetyl-beta-D-hexosaminide" initialAmount="1000" compartment="c" boundaryCondition="false" charge="0">
      <notes>
        <body xmlns="http://www.w3.org/1999/xhtml">
          <p>BIOCYC: |N-Acetyl-beta-D-Hexosaminides|</p>
        </body>
      </notes>
  </species>
  <species id="N__45__acetyl__45__beta__45__D__45__hexosamines_c" name="an N-acetyl-beta-D-hexosamine" initialAmount="1000" compartment="c" boundaryCondition="false" charge="0">
      <notes>
        <body xmlns="http://www.w3.org/1999/xhtml">
          <p>BIOCYC: |N-acetyl-beta-D-hexosamines|</p>
          <p>INCHI: InChI=1S/C8H15NO6/c1-3(11)9-5-7(13)6(12)4(2-10)15-8(5)14/h4-8,10,12-14H,2H2,1H3,(H,9,11)/t4-,5?,6?,7?,8-/m1/s1</p>
          <p>FORMULA: C8H15NO6</p>
          <p>CHARGE: 0</p>
        </body>
      </notes>
  </species>
  <species id="Protein__45__With__45__N__45__Terminal__45__Met_c" name="a peptide with an N-terminal L-methionine" initialAmount="1000" compartment="c" boundaryCondition="false" charge="1">
      <notes>
        <body xmlns="http://www.w3.org/1999/xhtml">
          <p>BIOCYC: |Protein-With-N-Terminal-Met|</p>
        </body>
      </notes>
  </species>
  <species id="Peptides__45__holder_c" name="a peptide" initialAmount="1000" compartment="c" boundaryCondition="false" charge="0">
      <notes>
        <body xmlns="http://www.w3.org/1999/xhtml">
          <p>BIOCYC: |Peptides-holder|</p>
        </body>
      </notes>
  </species>
  <species id="TRIPEPTIDES_c" name="a tripeptide" initialAmount="1000" compartment="c" boundaryCondition="false" charge="0">
      <notes>
        <body xmlns="http://www.w3.org/1999/xhtml">
          <p>BIOCYC: TRIPEPTIDES</p>
        </body>
      </notes>
  </species>
  <species id="Dipeptides__45__With__45__Asp__45__At__45__N__45__Terminal_c" name="a dipetide with an N-terminal L-aspartate" initialAmount="1000" compartment="c" boundaryCondition="false" charge="-1">
      <notes>
        <body xmlns="http://www.w3.org/1999/xhtml">
          <p>BIOCYC: |Dipeptides-With-Asp-At-N-Terminal|</p>
        </body>
      </notes>
  </species>
  <species id="Dipeptides__45__With__45__Proline__45__Carboxy_c" name="a dipeptide with proline at the C-terminal" initialAmount="1000" compartment="c" boundaryCondition="false" charge="0">
      <notes>
        <body xmlns="http://www.w3.org/1999/xhtml">
          <p>BIOCYC: |Dipeptides-With-Proline-Carboxy|</p>
        </body>
      </notes>
  </species>
  <species id="PROTEIN__45__N__45__UBIQUITYL__45__LYSINE_c" name="an N6-monoubiquitinyl-[protein]-L-lysine" initialAmount="1000" compartment="c" boundaryCondition="false" charge="0">
      <notes>
        <body xmlns="http://www.w3.org/1999/xhtml">
          <p>BIOCYC: PROTEIN-N-UBIQUITYL-LYSINE</p>
          <p>KEGG: C03635</p>
        </body>
      </notes>
  </species>
  <species id="Ubiquitin__45__C__45__Terminal__45__Glycine_c" name="a [ubiquitin] C-terminal glycine" initialAmount="1000" compartment="c" boundaryCondition="false" charge="-1">
      <notes>
        <body xmlns="http://www.w3.org/1999/xhtml">
          <p>BIOCYC: |Ubiquitin-C-Terminal-Glycine|</p>
        </body>
      </notes>
  </species>
  <species id="Cytochromes__45__C__45__Reduced_p" name="a reduced c-type cytochrome" initialAmount="1000" compartment="p" boundaryCondition="false" charge="-2">
      <notes>
        <body xmlns="http://www.w3.org/1999/xhtml">
          <p>BIOCYC: |Cytochromes-C-Reduced|</p>
        </body>
      </notes>
  </species>
  <species id="Cytochromes__45__C__45__Oxidized_p" name="an oxidized c-type cytochrome" initialAmount="1000" compartment="p" boundaryCondition="false" charge="-1">
      <notes>
        <body xmlns="http://www.w3.org/1999/xhtml">
          <p>BIOCYC: |Cytochromes-C-Oxidized|</p>
          <p>KEGG: C00125</p>
        </body>
      </notes>
  </species>
  <species id="Cytochromes__45__C552__45__Red_p" name="a reduced cytochrome c552" initialAmount="1000" compartment="p" boundaryCondition="false" charge="-2">
      <notes>
        <body xmlns="http://www.w3.org/1999/xhtml">
          <p>BIOCYC: |Cytochromes-C552-Red|</p>
        </body>
      </notes>
  </species>
  <species id="Cytochromes__45__C552__45__Ox_p" name="an oxidized cytochrome c552" initialAmount="1000" compartment="p" boundaryCondition="false" charge="-1">
      <notes>
        <body xmlns="http://www.w3.org/1999/xhtml">
          <p>BIOCYC: |Cytochromes-C552-Ox|</p>
        </body>
      </notes>
  </species>
  <species id="Cytochromes__45__CL__45__Red_p" name="a reduced cytochrome cL" initialAmount="1000" compartment="p" boundaryCondition="false" charge="2">
      <notes>
        <body xmlns="http://www.w3.org/1999/xhtml">
          <p>BIOCYC: |Cytochromes-CL-Red|</p>
        </body>
      </notes>
  </species>
  <species id="Cytochromes__45__CL__45__Ox_p" name="an oxidized cytochrome cL" initialAmount="1000" compartment="p" boundaryCondition="false" charge="3">
      <notes>
        <body xmlns="http://www.w3.org/1999/xhtml">
          <p>BIOCYC: |Cytochromes-CL-Ox|</p>
        </body>
      </notes>
  </species>
  <species id="Reduced__45__cytochromes__45__c2_p" name="a reduced cytochrome c2" initialAmount="1000" compartment="p" boundaryCondition="false" charge="-2">
      <notes>
        <body xmlns="http://www.w3.org/1999/xhtml">
          <p>BIOCYC: |Reduced-cytochromes-c2|</p>
        </body>
      </notes>
  </species>
  <species id="Oxidized__45__cytochromes__45__c2_p" name="an oxidized cytochrome c2" initialAmount="1000" compartment="p" boundaryCondition="false" charge="-1">
      <notes>
        <body xmlns="http://www.w3.org/1999/xhtml">
          <p>BIOCYC: |Oxidized-cytochromes-c2|</p>
        </body>
      </notes>
  </species>
  <species id="Reduced__45__cytochromes__45__c553_p" name="a reduced cytochrome c-553" initialAmount="1000" compartment="p" boundaryCondition="false" charge="-2">
      <notes>
        <body xmlns="http://www.w3.org/1999/xhtml">
          <p>BIOCYC: |Reduced-cytochromes-c553|</p>
        </body>
      </notes>
  </species>
  <species id="Oxidized__45__cytochromes__45__c553_p" name="an oxidized cytochrome c-553" initialAmount="1000" compartment="p" boundaryCondition="false" charge="-1">
      <notes>
        <body xmlns="http://www.w3.org/1999/xhtml">
          <p>BIOCYC: |Oxidized-cytochromes-c553|</p>
        </body>
      </notes>
  </species>
  <species id="TRIMETHYLAMINE_c" name="trimethylamine" initialAmount="1000" compartment="c" boundaryCondition="false" charge="1">
      <notes>
        <body xmlns="http://www.w3.org/1999/xhtml">
          <p>BIOCYC: TRIMETHYLAMINE</p>
          <p>INCHI: InChI=1S/C3H9N/c1-4(2)3/h1-3H3/p+1</p>
          <p>CHEBI: 58389</p>
          <p>HMDB: HMDB00906</p>
          <p>CHEMSPIDER: 3010173</p>
          <p>PUBCHEM: 3782034</p>
          <p>CAS: 75-50-3</p>
          <p>KEGG: C00565</p>
          <p>FORMULA: C3H10N</p>
          <p>CHARGE: 1</p>
        </body>
      </notes>
  </species>
  <species id="TRIMETHYLAMINE__45__N__45__O_c" name="trimethylamine N-oxide" initialAmount="1000" compartment="c" boundaryCondition="false" charge="0">
      <notes>
        <body xmlns="http://www.w3.org/1999/xhtml">
          <p>BIOCYC: TRIMETHYLAMINE-N-O</p>
          <p>INCHI: InChI=1S/C3H9NO/c1-4(2,3)5/h1-3H3</p>
          <p>CHEBI: 15724</p>
          <p>HMDB: HMDB00925</p>
          <p>CHEMSPIDER: 1113</p>
          <p>PUBCHEM: 1145</p>
          <p>NCI: 408426</p>
          <p>CAS: 1184-78-7</p>
          <p>METABOLIGHTS: MTBLC15724</p>
          <p>KEGG: C01104</p>
          <p>FORMULA: C3H9NO</p>
          <p>CHARGE: 0</p>
        </body>
      </notes>
  </species>
  <species id="FORMYL__45__L__45__METHIONYL__45__PEPTIDE_c" name="a [protein] N-terminal-formyl-L-methionine" initialAmount="1000" compartment="c" boundaryCondition="false" charge="0">
      <notes>
        <body xmlns="http://www.w3.org/1999/xhtml">
          <p>BIOCYC: FORMYL-L-METHIONYL-PEPTIDE</p>
          <p>KEGG: C11439</p>
        </body>
      </notes>
  </species>
  <species id="METHIONYL__45__PEPTIDE_c" name="a [protein] N-terminal L-methionine" initialAmount="1000" compartment="c" boundaryCondition="false" charge="1">
      <notes>
        <body xmlns="http://www.w3.org/1999/xhtml">
          <p>BIOCYC: METHIONYL-PEPTIDE</p>
          <p>KEGG: C11440</p>
        </body>
      </notes>
  </species>
  <species id="Dihydro__45__Lipoyl__45__Proteins_c" name="a [lipoyl-carrier protein] N6-dihydrolipoyl-L-lysine" initialAmount="1000" compartment="c" boundaryCondition="false" charge="0">
      <notes>
        <body xmlns="http://www.w3.org/1999/xhtml">
          <p>BIOCYC: |Dihydro-Lipoyl-Proteins|</p>
        </body>
      </notes>
  </species>
  <species id="Protein__45__L__45__methionine__45__R__45__S__45__oxides_c" name="a protein-L-methionine-(R)-S-oxide" initialAmount="1000" compartment="c" boundaryCondition="false" charge="0">
      <notes>
        <body xmlns="http://www.w3.org/1999/xhtml">
          <p>BIOCYC: |Protein-L-methionine-R-S-oxides|</p>
        </body>
      </notes>
  </species>
  <species id="_4__45__HYDROXY__45__BUTYRATE_c" name="4-hydroxybutanoate" initialAmount="1000" compartment="c" boundaryCondition="false" charge="-1">
      <notes>
        <body xmlns="http://www.w3.org/1999/xhtml">
          <p>BIOCYC: 4-HYDROXY-BUTYRATE</p>
          <p>INCHI: InChI=1S/C4H8O3/c5-3-1-2-4(6)7/h5H,1-3H2,(H,6,7)/p-1</p>
          <p>CHEBI: 16724</p>
          <p>HMDB: HMDB15507</p>
          <p>CHEMSPIDER: 2300886</p>
          <p>PUBCHEM: 3037032</p>
          <p>DRUGBANK: DB01440</p>
          <p>CAS: 591-81-1</p>
          <p>KEGG: C00989</p>
          <p>FORMULA: C4H7O3</p>
          <p>CHARGE: -1</p>
        </body>
      </notes>
  </species>
  <species id="CPD__45__194_p" name="4-nitrophenyl phosphate" initialAmount="1000" compartment="p" boundaryCondition="false" charge="-2">
      <notes>
        <body xmlns="http://www.w3.org/1999/xhtml">
          <p>BIOCYC: CPD-194</p>
          <p>INCHI: InChI=1S/C6H6NO6P/c8-7(9)5-1-3-6(4-2-5)13-14(10,11)12/h1-4H,(H2,10,11,12)/p-2</p>
          <p>CHEBI: 61146</p>
          <p>CHEMSPIDER: 3874764</p>
          <p>PUBCHEM: 4686862</p>
          <p>CAS: 330-13-2</p>
          <p>METABOLIGHTS: MTBLC61146</p>
          <p>KEGG: C03360</p>
          <p>FORMULA: C6H4NO6P</p>
          <p>CHARGE: -2</p>
        </body>
      </notes>
  </species>
  <species id="P__45__NITROPHENOL_p" name="4-nitrophenol" initialAmount="1000" compartment="p" boundaryCondition="false" charge="-1">
      <notes>
        <body xmlns="http://www.w3.org/1999/xhtml">
          <p>BIOCYC: P-NITROPHENOL</p>
          <p>INCHI: InChI=1S/C6H5NO3/c8-6-3-1-5(2-4-6)7(9)10/h1-4,8H/p-1</p>
          <p>CHEBI: 57917</p>
          <p>HMDB: HMDB01232</p>
          <p>CHEMSPIDER: 559254</p>
          <p>PUBCHEM: 644235</p>
          <p>CAS: 100-02-7</p>
          <p>METABOLIGHTS: MTBLC57917</p>
          <p>KEGG: C00870</p>
          <p>FORMULA: C6H4NO3</p>
          <p>CHARGE: -1</p>
        </body>
      </notes>
  </species>
  <species id="CPD__45__1136_c" name="cis-2-methylaconitate" initialAmount="1000" compartment="c" boundaryCondition="false" charge="-3">
      <notes>
        <body xmlns="http://www.w3.org/1999/xhtml">
          <p>BIOCYC: CPD-1136</p>
          <p>INCHI: InChI=1S/C7H8O6/c1-3(6(10)11)4(7(12)13)2-5(8)9/h2H2,1H3,(H,8,9)(H,10,11)(H,12,13)/p-3/b4-3-</p>
          <p>CHEBI: 57872</p>
          <p>HMDB: HMDB06357</p>
          <p>CHEMSPIDER: 19951219</p>
          <p>PUBCHEM: 23615274</p>
          <p>CAS: 99-98-9</p>
          <p>METABOLIGHTS: MTBLC57872</p>
          <p>KEGG: C04225</p>
          <p>FORMULA: C7H5O6</p>
          <p>CHARGE: -3</p>
        </body>
      </notes>
  </species>
  <species id="_23__45__Diaminopropanoate_c" name="2,3-diaminopropanoate" initialAmount="1000" compartment="c" boundaryCondition="false" charge="1">
      <notes>
        <body xmlns="http://www.w3.org/1999/xhtml">
          <p>BIOCYC: |23-Diaminopropanoate|</p>
          <p>INCHI: InChI=1S/C3H8N2O2/c4-1-2(5)3(6)7/h2H,1,4-5H2,(H,6,7)/p+1</p>
          <p>CHEBI: 58468</p>
          <p>PUBCHEM: 25201556</p>
          <p>KEGG: C06393</p>
          <p>FORMULA: C3H9N2O2</p>
          <p>CHARGE: 1</p>
        </body>
      </notes>
  </species>
  <species id="S__45__ACETYLPHOSPHOPANTETHEINE_c" name="S-acetyl phosphopantetheine" initialAmount="1000" compartment="c" boundaryCondition="false" charge="-2">
      <notes>
        <body xmlns="http://www.w3.org/1999/xhtml">
          <p>BIOCYC: S-ACETYLPHOSPHOPANTETHEINE</p>
          <p>INCHI: InChI=1S/C13H25N2O8PS/c1-9(16)25-7-6-14-10(17)4-5-15-12(19)11(18)13(2,3)8-23-24(20,21)22/h11,18H,4-8H2,1-3H3,(H,14,17)(H,15,19)(H2,20,21,22)/p-2/t11-/m0/s1</p>
          <p>CHEBI: 28228</p>
          <p>PUBCHEM: 25203813</p>
          <p>KEGG: C03725</p>
          <p>FORMULA: C13H23N2O8PS</p>
          <p>CHARGE: -2</p>
        </body>
      </notes>
  </species>
  <species id="_3__45__OCTAPRENYL__45__4__45__HYDROXYBENZOATE_c" name="3-octaprenyl-4-hydroxybenzoate" initialAmount="1000" compartment="c" boundaryCondition="false" charge="-1">
      <notes>
        <body xmlns="http://www.w3.org/1999/xhtml">
          <p>BIOCYC: 3-OCTAPRENYL-4-HYDROXYBENZOATE</p>
          <p>INCHI: InChI=1S/C47H70O3/c1-36(2)17-10-18-37(3)19-11-20-38(4)21-12-22-39(5)23-13-24-40(6)25-14-26-41(7)27-15-28-42(8)29-16-30-43(9)31-32-44-35-45(47(49)50)33-34-46(44)48/h17,19,21,23,25,27,29,31,33-35,48H,10-16,18,20,22,24,26,28,30,32H2,1-9H3,(H,49,50)/p-1/b37-19+,38-21+,39-23+,40-25+,41-27+,42-29+,43-31+</p>
          <p>CHEBI: 1617</p>
          <p>CHEMSPIDER: 5256806</p>
          <p>PUBCHEM: 54685638</p>
          <p>KEGG: C05809</p>
          <p>FORMULA: C47H69O3</p>
          <p>CHARGE: -1</p>
        </body>
      </notes>
  </species>
  <species id="PTS__45__I__45__Histidines_c" name="a [PTS enzyme I]-L-histidine" initialAmount="1000" compartment="c" boundaryCondition="false" charge="0">
      <notes>
        <body xmlns="http://www.w3.org/1999/xhtml">
          <p>BIOCYC: |PTS-I-Histidines|</p>
          <p>KEGG: C00615</p>
        </body>
      </notes>
  </species>
  <species id="PTS__45__I__45__pi__45__phospho__45__L__45__histidines_c" name="a [PTS enzyme I]-Npi-phospho-L-histidine" initialAmount="1000" compartment="c" boundaryCondition="false" charge="-2">
      <notes>
        <body xmlns="http://www.w3.org/1999/xhtml">
          <p>BIOCYC: |PTS-I-pi-phospho-L-histidines|</p>
          <p>CHEBI: 64837</p>
          <p>KEGG: C04261</p>
        </body>
      </notes>
  </species>
  <species id="CMP_p" name="CMP" initialAmount="1000" compartment="p" boundaryCondition="false" charge="-2">
      <notes>
        <body xmlns="http://www.w3.org/1999/xhtml">
          <p>BIOCYC: CMP</p>
          <p>INCHI: InChI=1S/C9H14N3O8P/c10-5-1-2-12(9(15)11-5)8-7(14)6(13)4(20-8)3-19-21(16,17)18/h1-2,4,6-8,13-14H,3H2,(H2,10,11,15)(H2,16,17,18)/p-2/t4-,6-,7-,8-/m1/s1</p>
          <p>CHEBI: 60377</p>
          <p>HMDB: HMDB00095</p>
          <p>CHEMSPIDER: 5414497</p>
          <p>PUBCHEM: 7058165</p>
          <p>CAS: 63-37-6</p>
          <p>METABOLIGHTS: MTBLC60377</p>
          <p>KEGG: C00055</p>
          <p>FORMULA: C9H12N3O8P</p>
          <p>CHARGE: -2</p>
        </body>
      </notes>
  </species>
  <species id="UMP_p" name="UMP" initialAmount="1000" compartment="p" boundaryCondition="false" charge="-2">
      <notes>
        <body xmlns="http://www.w3.org/1999/xhtml">
          <p>BIOCYC: UMP</p>
          <p>INCHI: InChI=1S/C9H13N2O9P/c12-5-1-2-11(9(15)10-5)8-7(14)6(13)4(20-8)3-19-21(16,17)18/h1-2,4,6-8,13-14H,3H2,(H,10,12,15)(H2,16,17,18)/p-2/t4-,6-,7-,8-/m1/s1</p>
          <p>CHEBI: 57865</p>
          <p>HMDB: HMDB00288</p>
          <p>CHEMSPIDER: 1399139</p>
          <p>PUBCHEM: 1778309</p>
          <p>CAS: 58-97-9</p>
          <p>METABOLIGHTS: MTBLC57865</p>
          <p>KEGG: C00105</p>
          <p>FORMULA: C9H11N2O9P</p>
          <p>CHARGE: -2</p>
        </body>
      </notes>
  </species>
  <species id="AMP_p" name="AMP" initialAmount="1000" compartment="p" boundaryCondition="false" charge="-2">
      <notes>
        <body xmlns="http://www.w3.org/1999/xhtml">
          <p>BIOCYC: AMP</p>
          <p>INCHI: InChI=1S/C10H14N5O7P/c11-8-5-9(13-2-12-8)15(3-14-5)10-7(17)6(16)4(22-10)1-21-23(18,19)20/h2-4,6-7,10,16-17H,1H2,(H2,11,12,13)(H2,18,19,20)/p-2/t4-,6-,7-,10-/m1/s1</p>
          <p>CHEBI: 456215</p>
          <p>HMDB: HMDB00045</p>
          <p>CHEMSPIDER: 10239183</p>
          <p>PUBCHEM: 15938965</p>
          <p>NCI: 20264</p>
          <p>CAS: 61-19-8</p>
          <p>METABOLIGHTS: MTBLC456215</p>
          <p>KEGG: C00020</p>
          <p>FORMULA: C10H12N5O7P</p>
          <p>CHARGE: -2</p>
        </body>
      </notes>
  </species>
  <species id="_2__45__5__45__TRIPHOSPHORIBOSYL__45__3__45__DEPHOSPHO__45___c" name="2'-(5''-triphospho-alpha-D-ribosyl)-3'-dephospho-CoA" initialAmount="1000" compartment="c" boundaryCondition="false" charge="-5">
      <notes>
        <body xmlns="http://www.w3.org/1999/xhtml">
          <p>BIOCYC: 2-5-TRIPHOSPHORIBOSYL-3-DEPHOSPHO-</p>
          <p>INCHI: InChI=1S/C26H46N7O26P5S/c1-26(2,20(38)23(39)29-4-3-14(34)28-5-6-65)9-53-63(47,48)58-61(43,44)52-8-13-17(36)19(24(54-13)33-11-32-15-21(27)30-10-31-22(15)33)56-25-18(37)16(35)12(55-25)7-51-62(45,46)59-64(49,50)57-60(40,41)42/h10-13,16-20,24-25,35-38,65H,3-9H2,1-2H3,(H,28,34)(H,29,39)(H,43,44)(H,45,46)(H,47,48)(H,49,50)(H2,27,30,31)(H2,40,41,42)/p-5/t12-,13-,16-,17-,18-,19-,20+,24-,25-/m1/s1</p>
          <p>CHEBI: 61378</p>
          <p>PUBCHEM: 90658187</p>
          <p>FORMULA: C26H41N7O26P5S</p>
          <p>CHARGE: -5</p>
        </body>
      </notes>
  </species>
  <species id="APO__45__CITRATE__45__LYASE_c" name="[an apo citrate-lyase acyl-carrier protein]" initialAmount="1000" compartment="c" boundaryCondition="false" charge="0">
      <notes>
        <body xmlns="http://www.w3.org/1999/xhtml">
          <p>BIOCYC: APO-CITRATE-LYASE</p>
        </body>
      </notes>
  </species>
  <species id="CPD__45__343_c" name="3-deoxy-D-glycero-2,5-hexodiulosonate" initialAmount="1000" compartment="c" boundaryCondition="false" charge="-1">
      <notes>
        <body xmlns="http://www.w3.org/1999/xhtml">
          <p>BIOCYC: CPD-343</p>
          <p>INCHI: InChI=1S/C6H8O6/c7-2-5(10)3(8)1-4(9)6(11)12/h3,7-8H,1-2H2,(H,11,12)/p-1/t3-/m0/s1</p>
          <p>CHEBI: 29071</p>
          <p>CHEMSPIDER: 4573908</p>
          <p>PUBCHEM: 5460345</p>
          <p>KEGG: C04349</p>
          <p>FORMULA: C6H7O6</p>
          <p>CHARGE: -1</p>
        </body>
      </notes>
  </species>
  <species id="R__45__3__45__hydroxyarachidoyl__45__ACPs_c" name="a (3R)-3-hydroxyarachidoyl-[acp]" initialAmount="1000" compartment="c" boundaryCondition="false" charge="-1">
      <notes>
        <body xmlns="http://www.w3.org/1999/xhtml">
          <p>BIOCYC: |R-3-hydroxyarachidoyl-ACPs|</p>
        </body>
      </notes>
  </species>
  <species id="R__45__3__45__hydroxystearoyl__45__ACPs_c" name="a (3R)-3-hydroxystearoyl-[acp]" initialAmount="1000" compartment="c" boundaryCondition="false" charge="-1">
      <notes>
        <body xmlns="http://www.w3.org/1999/xhtml">
          <p>BIOCYC: |R-3-hydroxystearoyl-ACPs|</p>
          <p>KEGG: C16220</p>
        </body>
      </notes>
  </species>
  <species id="R__45__3__45__Hydroxypalmitoyl__45__ACPs_c" name="a (3R)-3-hydroxypalmitoyl-[acp]" initialAmount="1000" compartment="c" boundaryCondition="false" charge="-1">
      <notes>
        <body xmlns="http://www.w3.org/1999/xhtml">
          <p>BIOCYC: |R-3-Hydroxypalmitoyl-ACPs|</p>
          <p>KEGG: C04633</p>
        </body>
      </notes>
  </species>
  <species id="R__45__3__45__hydroxydodecanoyl__45__ACPs_c" name="a (3R)-3-hydroxydodecanoyl-[acp]" initialAmount="1000" compartment="c" boundaryCondition="false" charge="-1">
      <notes>
        <body xmlns="http://www.w3.org/1999/xhtml">
          <p>BIOCYC: |R-3-hydroxydodecanoyl-ACPs|</p>
        </body>
      </notes>
  </species>
  <species id="Beta__45__hydroxydecanoyl__45__ACPs_c" name="a (3R)-3-hydroxydecanoyl-[acp]" initialAmount="1000" compartment="c" boundaryCondition="false" charge="-1">
      <notes>
        <body xmlns="http://www.w3.org/1999/xhtml">
          <p>BIOCYC: |Beta-hydroxydecanoyl-ACPs|</p>
        </body>
      </notes>
  </species>
  <species id="_3__45__Hydroxy__45__octanoyl__45__ACPs_c" name="a (3R)-3-hydroxyoctanoyl-[acp]" initialAmount="1000" compartment="c" boundaryCondition="false" charge="-1">
      <notes>
        <body xmlns="http://www.w3.org/1999/xhtml">
          <p>BIOCYC: |3-Hydroxy-octanoyl-ACPs|</p>
        </body>
      </notes>
  </species>
  <species id="R__45__3__45__hydroxyhexanoyl__45__ACPs_c" name="a (3R)-3-hydroxyhexanoyl-[acp]" initialAmount="1000" compartment="c" boundaryCondition="false" charge="-1">
      <notes>
        <body xmlns="http://www.w3.org/1999/xhtml">
          <p>BIOCYC: |R-3-hydroxyhexanoyl-ACPs|</p>
        </body>
      </notes>
  </species>
  <species id="Beta__45__3__45__hydroxybutyryl__45__ACPs_c" name="a (3R)-3-hydroxybutanoyl-[acp]" initialAmount="1000" compartment="c" boundaryCondition="false" charge="-1">
      <notes>
        <body xmlns="http://www.w3.org/1999/xhtml">
          <p>BIOCYC: |Beta-3-hydroxybutyryl-ACPs|</p>
        </body>
      </notes>
  </species>
  <species id="Acetoacetyl__45__ACPs_c" name="an acetoacetyl-[acp]" initialAmount="1000" compartment="c" boundaryCondition="false" charge="-1">
      <notes>
        <body xmlns="http://www.w3.org/1999/xhtml">
          <p>BIOCYC: |Acetoacetyl-ACPs|</p>
        </body>
      </notes>
  </species>
  <species id="_3__45__oxo__45__behenoyl__45__ACPs_c" name="a 3-oxo-behenoyl-[acp]" initialAmount="1000" compartment="c" boundaryCondition="false" charge="-1">
      <notes>
        <body xmlns="http://www.w3.org/1999/xhtml">
          <p>BIOCYC: |3-oxo-behenoyl-ACPs|</p>
        </body>
      </notes>
  </species>
  <species id="_3__45__oxo__45__arachidoyl__45__ACPs_c" name="a 3-oxo-arachidoyl-[acp]" initialAmount="1000" compartment="c" boundaryCondition="false" charge="-1">
      <notes>
        <body xmlns="http://www.w3.org/1999/xhtml">
          <p>BIOCYC: |3-oxo-arachidoyl-ACPs|</p>
        </body>
      </notes>
  </species>
  <species id="_3__45__oxo__45__stearoyl__45__ACPs_c" name="a 3-oxo-stearoyl-[acp]" initialAmount="1000" compartment="c" boundaryCondition="false" charge="-1">
      <notes>
        <body xmlns="http://www.w3.org/1999/xhtml">
          <p>BIOCYC: |3-oxo-stearoyl-ACPs|</p>
          <p>KEGG: C16219</p>
        </body>
      </notes>
  </species>
  <species id="_3__45__oxo__45__palmitoyl__45__ACPs_c" name="a 3-oxo-palmitoyl-[acp]" initialAmount="1000" compartment="c" boundaryCondition="false" charge="-1">
      <notes>
        <body xmlns="http://www.w3.org/1999/xhtml">
          <p>BIOCYC: |3-oxo-palmitoyl-ACPs|</p>
        </body>
      </notes>
  </species>
  <species id="_3__45__oxo__45__myristoyl__45__ACPs_c" name="a 3-oxo-myristoyl-[acp]" initialAmount="1000" compartment="c" boundaryCondition="false" charge="-1">
      <notes>
        <body xmlns="http://www.w3.org/1999/xhtml">
          <p>BIOCYC: |3-oxo-myristoyl-ACPs|</p>
        </body>
      </notes>
  </species>
  <species id="_3__45__oxo__45__dodecanoyl__45__ACPs_c" name="a 3-oxo-dodecanoyl-[acp]" initialAmount="1000" compartment="c" boundaryCondition="false" charge="-1">
      <notes>
        <body xmlns="http://www.w3.org/1999/xhtml">
          <p>BIOCYC: |3-oxo-dodecanoyl-ACPs|</p>
        </body>
      </notes>
  </species>
  <species id="_3__45__oxo__45__decanoyl__45__ACPs_c" name="a 3-oxo-decanoyl-[acp]" initialAmount="1000" compartment="c" boundaryCondition="false" charge="-1">
      <notes>
        <body xmlns="http://www.w3.org/1999/xhtml">
          <p>BIOCYC: |3-oxo-decanoyl-ACPs|</p>
        </body>
      </notes>
  </species>
  <species id="_3__45__Oxo__45__octanoyl__45__ACPs_c" name="a 3-oxo-octanoyl-[acp]" initialAmount="1000" compartment="c" boundaryCondition="false" charge="-1">
      <notes>
        <body xmlns="http://www.w3.org/1999/xhtml">
          <p>BIOCYC: |3-Oxo-octanoyl-ACPs|</p>
        </body>
      </notes>
  </species>
  <species id="Protein__45__With__45__N__45__Terminal__45__X__45__Pro_c" name="a peptide with an N-terminal X-L-proline" initialAmount="1000" compartment="c" boundaryCondition="false" charge="2">
      <notes>
        <body xmlns="http://www.w3.org/1999/xhtml">
          <p>BIOCYC: |Protein-With-N-Terminal-X-Pro|</p>
        </body>
      </notes>
  </species>
  <species id="Protein__45__With__45__N__45__Terminal__45__Pro_c" name="a peptide with an N-terminal L-proline" initialAmount="1000" compartment="c" boundaryCondition="false" charge="1">
      <notes>
        <body xmlns="http://www.w3.org/1999/xhtml">
          <p>BIOCYC: |Protein-With-N-Terminal-Pro|</p>
        </body>
      </notes>
  </species>
  <species id="CHOLANATE2_c" name="3alpha,12alpha-dihydroxy-7-oxo-5beta-cholan-24-oate" initialAmount="1000" compartment="c" boundaryCondition="false" charge="-1">
      <notes>
        <body xmlns="http://www.w3.org/1999/xhtml">
          <p>BIOCYC: CHOLANATE2</p>
          <p>INCHI: InChI=1S/C24H38O5/c1-13(4-7-21(28)29)16-5-6-17-22-18(12-20(27)24(16,17)3)23(2)9-8-15(25)10-14(23)11-19(22)26/h13-18,20,22,25,27H,4-12H2,1-3H3,(H,28,29)/p-1/t13-,14+,15-,16-,17+,18+,20+,22+,23+,24-/m1/s1</p>
          <p>CHEBI: 11893</p>
          <p>CHEMSPIDER: 7827713</p>
          <p>PUBCHEM: 9548790</p>
          <p>KEGG: C04643</p>
          <p>FORMULA: C24H37O5</p>
          <p>CHARGE: -1</p>
        </body>
      </notes>
  </species>
  <species id="_3R__45__3__45__HYDROXYOCTANOYL__45__ACP_c" name="(3R)-3-hydroxyoctanoyl-ACP" initialAmount="1000" compartment="c" boundaryCondition="false" charge="-1">
      <notes>
        <body xmlns="http://www.w3.org/1999/xhtml">
          <p>BIOCYC: 3R-3-HYDROXYOCTANOYL-ACP</p>
        </body>
      </notes>
  </species>
  <species id="MONOMER__45__4565_c" name="trans oct-2-enoyl-ACP" initialAmount="1000" compartment="c" boundaryCondition="false" charge="-1">
      <notes>
        <body xmlns="http://www.w3.org/1999/xhtml">
          <p>BIOCYC: MONOMER-4565</p>
        </body>
      </notes>
  </species>
  <species id="CPD__45__10246_c" name="sulfoacetate" initialAmount="1000" compartment="c" boundaryCondition="false" charge="-2">
      <notes>
        <body xmlns="http://www.w3.org/1999/xhtml">
          <p>BIOCYC: CPD-10246</p>
          <p>INCHI: InChI=1S/C2H4O5S/c3-2(4)1-8(5,6)7/h1H2,(H,3,4)(H,5,6,7)/p-2</p>
          <p>CHEBI: 58824</p>
          <p>CHEMSPIDER: 5567635</p>
          <p>PUBCHEM: 7233169</p>
          <p>KEGG: C14179</p>
          <p>FORMULA: C2H2O5S</p>
          <p>CHARGE: -2</p>
        </body>
      </notes>
  </species>
  <species id="_2__45__ACYL__45__GPE_c" name="a 2-acyl-1-lyso-phosphatidylethanolamine" initialAmount="1000" compartment="c" boundaryCondition="false" charge="0">
      <notes>
        <body xmlns="http://www.w3.org/1999/xhtml">
          <p>BIOCYC: 2-ACYL-GPE</p>
          <p>KEGG: C05973</p>
        </body>
      </notes>
  </species>
  <species id="PHOSPHO__45__ARCB__45__HIS_c" name="ArcB sensory histidine kinase - his292 phosphorylated" initialAmount="1000" compartment="c" boundaryCondition="false" charge="0">
      <notes>
        <body xmlns="http://www.w3.org/1999/xhtml">
          <p>BIOCYC: PHOSPHO-ARCB-HIS</p>
        </body>
      </notes>
  </species>
  <species id="ARCA__45__MONOMER_c" name="ArcA transcriptional dual regulator" initialAmount="1000" compartment="c" boundaryCondition="false" charge="0">
      <notes>
        <body xmlns="http://www.w3.org/1999/xhtml">
          <p>BIOCYC: ARCA-MONOMER</p>
        </body>
      </notes>
  </species>
  <species id="PHOSPHO__45__ARCA_c" name="ArcA-Phosphorylated DNA-binding transcriptional dual regulator" initialAmount="1000" compartment="c" boundaryCondition="false" charge="0">
      <notes>
        <body xmlns="http://www.w3.org/1999/xhtml">
          <p>BIOCYC: PHOSPHO-ARCA</p>
        </body>
      </notes>
  </species>
  <species id="ARCB__45__MONOMER_c" name="ArcB sensory histidine kinase" initialAmount="1000" compartment="c" boundaryCondition="false" charge="0">
      <notes>
        <body xmlns="http://www.w3.org/1999/xhtml">
          <p>BIOCYC: ARCB-MONOMER</p>
        </body>
      </notes>
  </species>
  <species id="_2__45__ACETO__45__2__45__HYDROXY__45__BUTYRATE_c" name="(S)-2-aceto-2-hydroxybutanoate" initialAmount="1000" compartment="c" boundaryCondition="false" charge="-1">
      <notes>
        <body xmlns="http://www.w3.org/1999/xhtml">
          <p>BIOCYC: 2-ACETO-2-HYDROXY-BUTYRATE</p>
          <p>INCHI: InChI=1S/C6H10O4/c1-3-6(10,4(2)7)5(8)9/h10H,3H2,1-2H3,(H,8,9)/p-1/t6-/m0/s1</p>
          <p>CHEBI: 49256</p>
          <p>HMDB: HMDB06900</p>
          <p>CHEMSPIDER: 10607847</p>
          <p>PUBCHEM: 21145135</p>
          <p>CAS: 3142-65-2</p>
          <p>KEGG: C06006</p>
          <p>FORMULA: C6H9O4</p>
          <p>CHARGE: -1</p>
        </body>
      </notes>
  </species>
  <species id="BCCP__45__monomers_c" name="a [biotin-carboxyl-carrier protein monomer]" initialAmount="1000" compartment="c" boundaryCondition="false" charge="1">
      <notes>
        <body xmlns="http://www.w3.org/1999/xhtml">
          <p>BIOCYC: |BCCP-monomers|</p>
        </body>
      </notes>
  </species>
  <species id="Acetic__45__Esters_c" name="an acetic ester" initialAmount="1000" compartment="c" boundaryCondition="false" charge="0">
      <notes>
        <body xmlns="http://www.w3.org/1999/xhtml">
          <p>BIOCYC: |Acetic-Esters|</p>
          <p>KEGG: C01883</p>
        </body>
      </notes>
  </species>
  <species id="Protein__45__L__45__glutamine_c" name="a [protein]-L-glutamine" initialAmount="1000" compartment="c" boundaryCondition="false" charge="0">
      <notes>
        <body xmlns="http://www.w3.org/1999/xhtml">
          <p>BIOCYC: |Protein-L-glutamine|</p>
          <p>KEGG: C02583</p>
        </body>
      </notes>
  </species>
  <species id="N__45__ALPHA__45__ACETYLORNITHINE_c" name="N-acetyl-L-ornithine" initialAmount="1000" compartment="c" boundaryCondition="false" charge="0">
      <notes>
        <body xmlns="http://www.w3.org/1999/xhtml">
          <p>BIOCYC: N-ALPHA-ACETYLORNITHINE</p>
          <p>INCHI: InChI=1S/C7H14N2O3/c1-5(10)9-6(7(11)12)3-2-4-8/h6H,2-4,8H2,1H3,(H,9,10)(H,11,12)/t6-/m0/s1</p>
          <p>CHEBI: 57805</p>
          <p>HMDB: HMDB03357</p>
          <p>PUBCHEM: 6992102</p>
          <p>METABOLIGHTS: MTBLC57805</p>
          <p>KEGG: C00437</p>
          <p>FORMULA: C7H14N2O3</p>
          <p>CHARGE: 0</p>
        </body>
      </notes>
  </species>
  <species id="N__45__acetyl__45__D__45__mannosamine_c" name="N-acetyl-D-mannosamine" initialAmount="1000" compartment="c" boundaryCondition="false" charge="0">
      <notes>
        <body xmlns="http://www.w3.org/1999/xhtml">
          <p>BIOCYC: |N-acetyl-D-mannosamine|</p>
          <p>INCHI: InChI=1S/C8H15NO6/c1-3(11)9-5-7(13)6(12)4(2-10)15-8(5)14/h4-8,10,12-14H,2H2,1H3,(H,9,11)/t4-,5+,6-,7-,8?/m1/s1</p>
          <p>FORMULA: C8H15NO6</p>
          <p>CHARGE: 0</p>
        </body>
      </notes>
  </species>
  <species id="CIS__45__ACONITATE_c" name="cis-aconitate" initialAmount="1000" compartment="c" boundaryCondition="false" charge="-3">
      <notes>
        <body xmlns="http://www.w3.org/1999/xhtml">
          <p>BIOCYC: CIS-ACONITATE</p>
          <p>INCHI: InChI=1S/C6H6O6/c7-4(8)1-3(6(11)12)2-5(9)10/h1H,2H2,(H,7,8)(H,9,10)(H,11,12)/p-3/b3-1-</p>
          <p>CHEBI: 16383</p>
          <p>HMDB: HMDB00072</p>
          <p>CHEMSPIDER: 4573582</p>
          <p>PUBCHEM: 5459816</p>
          <p>CAS: 585-84-2</p>
          <p>KNAPSACK: C00001177</p>
          <p>METABOLIGHTS: MTBLC16383</p>
          <p>KEGG: C00417</p>
          <p>FORMULA: C6H3O6</p>
          <p>CHARGE: -3</p>
        </body>
      </notes>
  </species>
  <species id="POLYMER__45__INST__45__CPD66__45__39__45__C16__45__H32_c" name="POLYMER-INST-CPD66-39-C16-H32" initialAmount="1000" compartment="c" boundaryCondition="false">
      <notes>
        <body xmlns="http://www.w3.org/1999/xhtml">
          <p>FORMULA: C20H39O2</p>
        </body>
      </notes>
  </species>
  <species id="POLYMER__45__INST__45__CPD66__45__39__45__C8__45__H16_c" name="POLYMER-INST-CPD66-39-C8-H16" initialAmount="1000" compartment="c" boundaryCondition="false">
      <notes>
        <body xmlns="http://www.w3.org/1999/xhtml">
          <p>FORMULA: C12H23O2</p>
        </body>
      </notes>
  </species>
  <species id="CPD__45__3617_c" name="decanoate" initialAmount="1000" compartment="c" boundaryCondition="false" charge="-1">
      <notes>
        <body xmlns="http://www.w3.org/1999/xhtml">
          <p>BIOCYC: CPD-3617</p>
          <p>INCHI: InChI=1S/C10H20O2/c1-2-3-4-5-6-7-8-9-10(11)12/h2-9H2,1H3,(H,11,12)/p-1</p>
          <p>CHEBI: 27689</p>
          <p>HMDB: HMDB00511</p>
          <p>CHEMSPIDER: 3866366</p>
          <p>PUBCHEM: 4678093</p>
          <p>CAS: 334-48-5</p>
          <p>METABOLIGHTS: MTBLC27689</p>
          <p>KEGG: C01571</p>
          <p>FORMULA: C10H19O2</p>
          <p>CHARGE: -1</p>
        </body>
      </notes>
  </species>
  <species id="HEXANOATE_c" name="hexanoate" initialAmount="1000" compartment="c" boundaryCondition="false" charge="-1">
      <notes>
        <body xmlns="http://www.w3.org/1999/xhtml">
          <p>BIOCYC: HEXANOATE</p>
          <p>INCHI: InChI=1S/C6H12O2/c1-2-3-4-5-6(7)8/h2-5H2,1H3,(H,7,8)/p-1</p>
          <p>CHEBI: 17120</p>
          <p>HMDB: HMDB00535</p>
          <p>CHEMSPIDER: 3599616</p>
          <p>PUBCHEM: 4398339</p>
          <p>NCI: 8266</p>
          <p>CAS: 142-62-1</p>
          <p>KEGG: C01585</p>
          <p>FORMULA: C6H11O2</p>
          <p>CHARGE: -1</p>
        </body>
      </notes>
  </species>
  <species id="BUTYRIC_ACID_c" name="butanoate" initialAmount="1000" compartment="c" boundaryCondition="false" charge="-1">
      <notes>
        <body xmlns="http://www.w3.org/1999/xhtml">
          <p>BIOCYC: BUTYRIC_ACID</p>
          <p>INCHI: InChI=1S/C4H8O2/c1-2-3-4(5)6/h2-3H2,1H3,(H,5,6)/p-1</p>
          <p>CHEBI: 17968</p>
          <p>HMDB: HMDB00039</p>
          <p>CHEMSPIDER: 94582</p>
          <p>PUBCHEM: 104775</p>
          <p>CAS: 107-92-6</p>
          <p>METABOLIGHTS: MTBLC17968</p>
          <p>EAWAG-BBD-CPD: c0035</p>
          <p>KEGG: C00246</p>
          <p>FORMULA: C4H7O2</p>
          <p>CHARGE: -1</p>
        </body>
      </notes>
  </species>
  <species id="Acyl__45__Phosphates_c" name="an acyl phosphate" initialAmount="1000" compartment="c" boundaryCondition="false" charge="-2">
      <notes>
        <body xmlns="http://www.w3.org/1999/xhtml">
          <p>BIOCYC: |Acyl-Phosphates|</p>
          <p>KEGG: C02133</p>
        </body>
      </notes>
  </species>
  <species id="Citrate__45__Lyase__45__Citryl__45__Form_c" name="a citryl-[holo citrate lyase acyl-carrier protein]" initialAmount="1000" compartment="c" boundaryCondition="false" charge="-4">
      <notes>
        <body xmlns="http://www.w3.org/1999/xhtml">
          <p>BIOCYC: |Citrate-Lyase-Citryl-Form|</p>
        </body>
      </notes>
  </species>
  <species id="Cytochromes__45__B__45__Reduced_c" name="a reduced b-type cytochrome" initialAmount="1000" compartment="c" boundaryCondition="false" charge="-2">
      <notes>
        <body xmlns="http://www.w3.org/1999/xhtml">
          <p>BIOCYC: |Cytochromes-B-Reduced|</p>
        </body>
      </notes>
  </species>
  <species id="Cytochromes__45__B__45__Oxidized_c" name="an oxidized b-type cytochrome" initialAmount="1000" compartment="c" boundaryCondition="false" charge="-1">
      <notes>
        <body xmlns="http://www.w3.org/1999/xhtml">
          <p>BIOCYC: |Cytochromes-B-Oxidized|</p>
        </body>
      </notes>
  </species>
  <species id="FERROCYTOCHROME__45__B5_c" name="a ferrocytochrome b5" initialAmount="1000" compartment="c" boundaryCondition="false" charge="-2">
      <notes>
        <body xmlns="http://www.w3.org/1999/xhtml">
          <p>BIOCYC: FERROCYTOCHROME-B5</p>
        </body>
      </notes>
  </species>
  <species id="Cytochromes__45__D__45__Oxidized_c" name="an oxidized d-type cytochrome" initialAmount="1000" compartment="c" boundaryCondition="false" charge="-1">
      <notes>
        <body xmlns="http://www.w3.org/1999/xhtml">
          <p>BIOCYC: |Cytochromes-D-Oxidized|</p>
        </body>
      </notes>
  </species>
  <species id="FERRICYTOCHROME__45__B5_c" name="a ferricytochrome b5" initialAmount="1000" compartment="c" boundaryCondition="false" charge="-1">
      <notes>
        <body xmlns="http://www.w3.org/1999/xhtml">
          <p>BIOCYC: FERRICYTOCHROME-B5</p>
        </body>
      </notes>
  </species>
  <species id="Cytochromes__45__D__45__Reduced_c" name="a reduced d-type cytochrome" initialAmount="1000" compartment="c" boundaryCondition="false" charge="-2">
      <notes>
        <body xmlns="http://www.w3.org/1999/xhtml">
          <p>BIOCYC: |Cytochromes-D-Reduced|</p>
        </body>
      </notes>
  </species>
  <species id="POLYMER__45__INST__45__Saturated__45__Fatty__45__Acyl__45__ACPs__45__C0__45__H0_c" name="POLYMER-INST-Saturated-Fatty-Acyl-ACPs-C0-H0" initialAmount="1000" compartment="c" boundaryCondition="false">
      <notes>
        <body xmlns="http://www.w3.org/1999/xhtml">
          <p>FORMULA: C18H31N3O9[an acyl-carrier protein]2PS</p>
        </body>
      </notes>
  </species>
  <species id="Hexanoyl__45__ACPs_c" name="a hexanoyl-[acyl-carrier-protein]" initialAmount="1000" compartment="c" boundaryCondition="false" charge="-1">
      <notes>
        <body xmlns="http://www.w3.org/1999/xhtml">
          <p>BIOCYC: |Hexanoyl-ACPs|</p>
        </body>
      </notes>
  </species>
  <species id="Hex__45__2__45__enoyl__45__ACPs_c" name="a trans hex-2-enoyl-[acp]" initialAmount="1000" compartment="c" boundaryCondition="false" charge="-1">
      <notes>
        <body xmlns="http://www.w3.org/1999/xhtml">
          <p>BIOCYC: |Hex-2-enoyl-ACPs|</p>
        </body>
      </notes>
  </species>
  <species id="_2__45__Octenoyl__45__ACPs_c" name="a trans oct-2-enoyl-[acp]" initialAmount="1000" compartment="c" boundaryCondition="false" charge="-1">
      <notes>
        <body xmlns="http://www.w3.org/1999/xhtml">
          <p>BIOCYC: |2-Octenoyl-ACPs|</p>
        </body>
      </notes>
  </species>
  <species id="Decanoyl__45__ACPs_c" name="a decanoyl-[acp]" initialAmount="1000" compartment="c" boundaryCondition="false" charge="-1">
      <notes>
        <body xmlns="http://www.w3.org/1999/xhtml">
          <p>BIOCYC: |Decanoyl-ACPs|</p>
        </body>
      </notes>
  </species>
  <species id="Trans__45__D2__45__decenoyl__45__ACPs_c" name="a (2E)-dec-2-enoyl-[acp]" initialAmount="1000" compartment="c" boundaryCondition="false" charge="-1">
      <notes>
        <body xmlns="http://www.w3.org/1999/xhtml">
          <p>BIOCYC: |Trans-D2-decenoyl-ACPs|</p>
        </body>
      </notes>
  </species>
  <species id="Dodec__45__2__45__enoyl__45__ACPs_c" name="a (2E)-dodec-2-enoyl-[acp]" initialAmount="1000" compartment="c" boundaryCondition="false" charge="-1">
      <notes>
        <body xmlns="http://www.w3.org/1999/xhtml">
          <p>BIOCYC: |Dodec-2-enoyl-ACPs|</p>
          <p>KEGG: C05758</p>
        </body>
      </notes>
  </species>
  <species id="Tetradec__45__2__45__enoyl__45__ACPs_c" name="a trans tetradec-2-enoyl-[acp]" initialAmount="1000" compartment="c" boundaryCondition="false" charge="-1">
      <notes>
        <body xmlns="http://www.w3.org/1999/xhtml">
          <p>BIOCYC: |Tetradec-2-enoyl-ACPs|</p>
        </body>
      </notes>
  </species>
  <species id="_2__45__Hexadecenoyl__45__ACPs_c" name="a trans hexadecenoyl-[acp]" initialAmount="1000" compartment="c" boundaryCondition="false" charge="-1">
      <notes>
        <body xmlns="http://www.w3.org/1999/xhtml">
          <p>BIOCYC: |2-Hexadecenoyl-ACPs|</p>
        </body>
      </notes>
  </species>
  <species id="Stearoyl__45__ACPs_c" name="a stearoyl-[acp]" initialAmount="1000" compartment="c" boundaryCondition="false" charge="-1">
      <notes>
        <body xmlns="http://www.w3.org/1999/xhtml">
          <p>BIOCYC: |Stearoyl-ACPs|</p>
        </body>
      </notes>
  </species>
  <species id="Octadec__45__2__45__enoyl__45__ACPs_c" name="a trans-octadec-2-enoyl-[acp]" initialAmount="1000" compartment="c" boundaryCondition="false" charge="-1">
      <notes>
        <body xmlns="http://www.w3.org/1999/xhtml">
          <p>BIOCYC: |Octadec-2-enoyl-ACPs|</p>
          <p>KEGG: C16221</p>
        </body>
      </notes>
  </species>
  <species id="Arachidoyl__45__ACPs_c" name="an arachidoyl-[acp]" initialAmount="1000" compartment="c" boundaryCondition="false" charge="-1">
      <notes>
        <body xmlns="http://www.w3.org/1999/xhtml">
          <p>BIOCYC: |Arachidoyl-ACPs|</p>
        </body>
      </notes>
  </species>
  <species id="trans__45__delta2__45__arachidoyl__45__ACPs_c" name="a trans-eicos-2-enoyl-[acp]" initialAmount="1000" compartment="c" boundaryCondition="false" charge="-1">
      <notes>
        <body xmlns="http://www.w3.org/1999/xhtml">
          <p>BIOCYC: |trans-delta2-arachidoyl-ACPs|</p>
        </body>
      </notes>
  </species>
  <species id="PAPS_c" name="3'-phosphoadenylyl-sulfate" initialAmount="1000" compartment="c" boundaryCondition="false" charge="-4">
      <notes>
        <body xmlns="http://www.w3.org/1999/xhtml">
          <p>BIOCYC: PAPS</p>
          <p>INCHI: InChI=1S/C10H15N5O13P2S/c11-8-5-9(13-2-12-8)15(3-14-5)10-6(16)7(27-29(17,18)19)4(26-10)1-25-30(20,21)28-31(22,23)24/h2-4,6-7,10,16H,1H2,(H,20,21)(H2,11,12,13)(H2,17,18,19)(H,22,23,24)/p-4/t4-,6-,7-,10-/m1/s1</p>
          <p>CHEBI: 58339</p>
          <p>HMDB: HMDB01134</p>
          <p>PUBCHEM: 46926099</p>
          <p>CAS: 482-67-7</p>
          <p>KNAPSACK: C00007446</p>
          <p>METABOLIGHTS: MTBLC58339</p>
          <p>KEGG: C00053</p>
          <p>FORMULA: C10H11N5O13P2S</p>
          <p>CHARGE: -4</p>
        </body>
      </notes>
  </species>
  <species id="REDUCED__45__MENAQUINONE_c" name="menaquinol-8" initialAmount="1000" compartment="c" boundaryCondition="false" charge="0">
      <notes>
        <body xmlns="http://www.w3.org/1999/xhtml">
          <p>BIOCYC: REDUCED-MENAQUINONE</p>
          <p>INCHI: InChI=1S/C51H74O2/c1-38(2)20-13-21-39(3)22-14-23-40(4)24-15-25-41(5)26-16-27-42(6)28-17-29-43(7)30-18-31-44(8)32-19-33-45(9)36-37-47-46(10)50(52)48-34-11-12-35-49(48)51(47)53/h11-12,20,22,24,26,28,30,32,34-36,52-53H,13-19,21,23,25,27,29,31,33,37H2,1-10H3/b39-22+,40-24+,41-26+,42-28+,43-30+,44-32+,45-36+</p>
          <p>CHEBI: 61684</p>
          <p>PUBCHEM: 45479636</p>
          <p>FORMULA: C51H74O2</p>
          <p>CHARGE: 0</p>
        </body>
      </notes>
  </species>
  <species id="Ox__45__FAD__45__Flavoproteins_c" name="an oxidized flavoprotein (FAD)" initialAmount="1000" compartment="c" boundaryCondition="false" charge="-3">
      <notes>
        <body xmlns="http://www.w3.org/1999/xhtml">
          <p>BIOCYC: |Ox-FAD-Flavoproteins|</p>
          <p>FORMULA: C27H30N9O15P2</p>
          <p>CHARGE: -3</p>
        </body>
      </notes>
  </species>
  <species id="Red__45__FADH2__45__Flavoproteins_c" name="a reduced flavoprotein (FADH2)" initialAmount="1000" compartment="c" boundaryCondition="false" charge="-2">
      <notes>
        <body xmlns="http://www.w3.org/1999/xhtml">
          <p>BIOCYC: |Red-FADH2-Flavoproteins|</p>
          <p>FORMULA: C27H33N9O15P2</p>
          <p>CHARGE: -2</p>
        </body>
      </notes>
  </species>
  <species id="Ox__45__FMN__45__Flavoproteins_c" name="an oxidized flavoprotein (FMN)" initialAmount="1000" compartment="c" boundaryCondition="false" charge="-3">
      <notes>
        <body xmlns="http://www.w3.org/1999/xhtml">
          <p>BIOCYC: |Ox-FMN-Flavoproteins|</p>
          <p>FORMULA: C17H18N4O9P</p>
          <p>CHARGE: -3</p>
        </body>
      </notes>
  </species>
  <species id="Red__45__FMNH2__45__Flavoproteins_c" name="a reduced flavoprotein (FMNH2)" initialAmount="1000" compartment="c" boundaryCondition="false" charge="-2">
      <notes>
        <body xmlns="http://www.w3.org/1999/xhtml">
          <p>BIOCYC: |Red-FMNH2-Flavoproteins|</p>
          <p>FORMULA: C17H21N4O9P</p>
          <p>CHARGE: -2</p>
        </body>
      </notes>
  </species>
  <species id="ALA__45__tRNAs_c" name="a tRNAala" initialAmount="1000" compartment="c" boundaryCondition="false" charge="-2">
      <notes>
        <body xmlns="http://www.w3.org/1999/xhtml">
          <p>BIOCYC: |ALA-tRNAs|</p>
          <p>KEGG: C01635</p>
        </body>
      </notes>
  </species>
  <species id="Charged__45__ALA__45__tRNAs_c" name="an L-alanyl-[tRNAala]" initialAmount="1000" compartment="c" boundaryCondition="false" charge="0">
      <notes>
        <body xmlns="http://www.w3.org/1999/xhtml">
          <p>BIOCYC: |Charged-ALA-tRNAs|</p>
          <p>KEGG: C00886</p>
        </body>
      </notes>
  </species>
  <species id="AMINOMETHYLDIHYDROLIPOYL__45__GCVH_c" name="a [glycine-cleavage complex H protein] N6-aminomethyldihydrolipoyl-L-lysine" initialAmount="1000" compartment="c" boundaryCondition="false" charge="1">
      <notes>
        <body xmlns="http://www.w3.org/1999/xhtml">
          <p>BIOCYC: AMINOMETHYLDIHYDROLIPOYL-GCVH</p>
        </body>
      </notes>
  </species>
  <species id="THF__45__GLU__45__N_c" name="a tetrahydrofolate" initialAmount="1000" compartment="c" boundaryCondition="false" charge="-1">
      <notes>
        <body xmlns="http://www.w3.org/1999/xhtml">
          <p>BIOCYC: THF-GLU-N</p>
          <p>PUBCHEM: 25202940</p>
          <p>KEGG: C03541</p>
        </body>
      </notes>
  </species>
  <species id="OCTANOL_c" name="1-octanol" initialAmount="1000" compartment="c" boundaryCondition="false" charge="0">
      <notes>
        <body xmlns="http://www.w3.org/1999/xhtml">
          <p>BIOCYC: OCTANOL</p>
          <p>INCHI: InChI=1S/C8H18O/c1-2-3-4-5-6-7-8-9/h9H,2-8H2,1H3</p>
          <p>CHEBI: 16188</p>
          <p>HMDB: HMDB01183</p>
          <p>CHEMSPIDER: 932</p>
          <p>PUBCHEM: 957</p>
          <p>CAS: 111-87-5</p>
          <p>METABOLIGHTS: MTBLC16188</p>
          <p>KEGG: C00756</p>
          <p>FORMULA: C8H18O</p>
          <p>CHARGE: 0</p>
        </body>
      </notes>
  </species>
  <species id="CPD__45__371_c" name="octanal" initialAmount="1000" compartment="c" boundaryCondition="false" charge="0">
      <notes>
        <body xmlns="http://www.w3.org/1999/xhtml">
          <p>BIOCYC: CPD-371</p>
          <p>INCHI: InChI=1S/C8H16O/c1-2-3-4-5-6-7-8-9/h8H,2-7H2,1H3</p>
          <p>CHEBI: 17935</p>
          <p>HMDB: HMDB01140</p>
          <p>CHEMSPIDER: 441</p>
          <p>PUBCHEM: 454</p>
          <p>CAS: 124-13-0</p>
          <p>LIPID-MAPS: LMFA06000028</p>
          <p>METABOLIGHTS: MTBLC17935</p>
          <p>KEGG: C01545</p>
          <p>FORMULA: C8H16O</p>
          <p>CHARGE: 0</p>
        </body>
      </notes>
  </species>
  <species id="PROPANOL_c" name="n-propanol" initialAmount="1000" compartment="c" boundaryCondition="false" charge="0">
      <notes>
        <body xmlns="http://www.w3.org/1999/xhtml">
          <p>BIOCYC: PROPANOL</p>
          <p>INCHI: InChI=1S/C3H8O/c1-2-3-4/h4H,2-3H2,1H3</p>
          <p>CHEBI: 28831</p>
          <p>HMDB: HMDB00820</p>
          <p>CHEMSPIDER: 1004</p>
          <p>PUBCHEM: 1031</p>
          <p>DRUGBANK: DB03175</p>
          <p>CAS: 71-23-8</p>
          <p>KEGG: C05979</p>
          <p>FORMULA: C3H8O</p>
          <p>CHARGE: 0</p>
        </body>
      </notes>
  </species>
  <species id="CPD__45__665_c" name="propanal" initialAmount="1000" compartment="c" boundaryCondition="false" charge="0">
      <notes>
        <body xmlns="http://www.w3.org/1999/xhtml">
          <p>BIOCYC: CPD-665</p>
          <p>INCHI: InChI=1S/C3H6O/c1-2-3-4/h3H,2H2,1H3</p>
          <p>CHEBI: 17153</p>
          <p>HMDB: HMDB03366</p>
          <p>CHEMSPIDER: 512</p>
          <p>PUBCHEM: 527</p>
          <p>CAS: 123-38-6</p>
          <p>KEGG: C00479</p>
          <p>FORMULA: C3H6O</p>
          <p>CHARGE: 0</p>
        </body>
      </notes>
  </species>
  <species id="apo__45__ACP_c" name="an apo-[acyl-carrier protein]" initialAmount="1000" compartment="c" boundaryCondition="false" charge="0">
      <notes>
        <body xmlns="http://www.w3.org/1999/xhtml">
          <p>BIOCYC: |apo-ACP|</p>
        </body>
      </notes>
  </species>
  <species id="Apo__45__AsbD__45__Proteins_c" name="an apo-AsbD acyl-carrier protein" initialAmount="1000" compartment="c" boundaryCondition="false" charge="0">
      <notes>
        <body xmlns="http://www.w3.org/1999/xhtml">
          <p>BIOCYC: |Apo-AsbD-Proteins|</p>
        </body>
      </notes>
  </species>
  <species id="Holo__45__AsbD__45__Proteins_c" name="a holo-[AsbD acyl-carrier protein]" initialAmount="1000" compartment="c" boundaryCondition="false" charge="-1">
      <notes>
        <body xmlns="http://www.w3.org/1999/xhtml">
          <p>BIOCYC: |Holo-AsbD-Proteins|</p>
        </body>
      </notes>
  </species>
  <species id="EG50003__45__MONOMER_c" name="apo-[acyl carrier protein]" initialAmount="1000" compartment="c" boundaryCondition="false" charge="0">
      <notes>
        <body xmlns="http://www.w3.org/1999/xhtml">
          <p>BIOCYC: EG50003-MONOMER</p>
        </body>
      </notes>
  </species>
  <species id="ACP__45__MONOMER_c" name="holo-[acyl-carrier protein]" initialAmount="1000" compartment="c" boundaryCondition="false" charge="-1">
      <notes>
        <body xmlns="http://www.w3.org/1999/xhtml">
          <p>BIOCYC: ACP-MONOMER</p>
        </body>
      </notes>
  </species>
  <species id="Aldehydes_c" name="an aldehyde" initialAmount="1000" compartment="c" boundaryCondition="false" charge="0">
      <notes>
        <body xmlns="http://www.w3.org/1999/xhtml">
          <p>BIOCYC: |Aldehydes|</p>
          <p>CHEBI: 17478</p>
          <p>KEGG: C00071</p>
        </body>
      </notes>
  </species>
  <species id="Dodecanoyl__45__ACPs_c" name="a dodecanoyl-[acp]" initialAmount="1000" compartment="c" boundaryCondition="false" charge="-1">
      <notes>
        <body xmlns="http://www.w3.org/1999/xhtml">
          <p>BIOCYC: |Dodecanoyl-ACPs|</p>
        </body>
      </notes>
  </species>
  <species id="Orthophosphoric__45__Monoesters_p" name="a phosphate monoester" initialAmount="1000" compartment="p" boundaryCondition="false" charge="-2">
      <notes>
        <body xmlns="http://www.w3.org/1999/xhtml">
          <p>BIOCYC: |Orthophosphoric-Monoesters|</p>
          <p>KEGG: C01153</p>
        </body>
      </notes>
  </species>
  <species id="Alcohols_p" name="an alcohol" initialAmount="1000" compartment="p" boundaryCondition="false" charge="0">
      <notes>
        <body xmlns="http://www.w3.org/1999/xhtml">
          <p>BIOCYC: |Alcohols|</p>
          <p>CHEBI: 30879</p>
          <p>KEGG: C00069</p>
        </body>
      </notes>
  </species>
  <species id="ACETYL__45__ACP_c" name="an acetyl-[acp]" initialAmount="1000" compartment="c" boundaryCondition="false" charge="-1">
      <notes>
        <body xmlns="http://www.w3.org/1999/xhtml">
          <p>BIOCYC: ACETYL-ACP</p>
        </body>
      </notes>
  </species>
  <species id="ALLANTOATE_c" name="allantoate" initialAmount="1000" compartment="c" boundaryCondition="false" charge="-1">
      <notes>
        <body xmlns="http://www.w3.org/1999/xhtml">
          <p>BIOCYC: ALLANTOATE</p>
          <p>INCHI: InChI=1S/C4H8N4O4/c5-3(11)7-1(2(9)10)8-4(6)12/h1H,(H,9,10)(H3,5,7,11)(H3,6,8,12)/p-1</p>
          <p>CHEBI: 17536</p>
          <p>HMDB: HMDB01209</p>
          <p>CHEMSPIDER: 4449824</p>
          <p>PUBCHEM: 5287444</p>
          <p>DRUGBANK: DB04380</p>
          <p>CAS: 99-16-1</p>
          <p>METABOLIGHTS: MTBLC17536</p>
          <p>KEGG: C00499</p>
          <p>FORMULA: C4H7N4O4</p>
          <p>CHARGE: -1</p>
        </body>
      </notes>
  </species>
  <species id="protein__45__L__45__glutamate__45__O4__45__methyl__45__ester_c" name="a [protein]-L-glutamate-O5-methyl-ester" initialAmount="1000" compartment="c" boundaryCondition="false" charge="0">
      <notes>
        <body xmlns="http://www.w3.org/1999/xhtml">
          <p>BIOCYC: |protein-L-glutamate-O4-methyl-ester|</p>
          <p>KEGG: C04142</p>
        </body>
      </notes>
  </species>
  <species id="Protein__45__alpha__45__L__45__Glutamates_c" name="a [protein]-alpha-L-glutamate" initialAmount="1000" compartment="c" boundaryCondition="false" charge="-1">
      <notes>
        <body xmlns="http://www.w3.org/1999/xhtml">
          <p>BIOCYC: |Protein-alpha-L-Glutamates|</p>
        </body>
      </notes>
  </species>
  <species id="D__45__ALTRONATE_c" name="D-altronate" initialAmount="1000" compartment="c" boundaryCondition="false" charge="-1">
      <notes>
        <body xmlns="http://www.w3.org/1999/xhtml">
          <p>BIOCYC: D-ALTRONATE</p>
          <p>INCHI: InChI=1S/C6H12O7/c7-1-2(8)3(9)4(10)5(11)6(12)13/h2-5,7-11H,1H2,(H,12,13)/p-1/t2-,3-,4-,5+/m1/s1</p>
          <p>CHEBI: 17360</p>
          <p>CHEMSPIDER: 4573692</p>
          <p>PUBCHEM: 5459986</p>
          <p>KEGG: C00817</p>
          <p>FORMULA: C6H11O7</p>
          <p>CHARGE: -1</p>
        </body>
      </notes>
  </species>
  <species id="AMINO__45__ACETONE_p" name="aminoacetone" initialAmount="1000" compartment="p" boundaryCondition="false" charge="1">
      <notes>
        <body xmlns="http://www.w3.org/1999/xhtml">
          <p>BIOCYC: AMINO-ACETONE</p>
          <p>INCHI: InChI=1S/C3H7NO/c1-3(5)2-4/h2,4H2,1H3/p+1</p>
          <p>CHEBI: 58320</p>
          <p>HMDB: HMDB02134</p>
          <p>CHEMSPIDER: 2924867</p>
          <p>PUBCHEM: 3692773</p>
          <p>CAS: 298-08-8</p>
          <p>METABOLIGHTS: MTBLC58320</p>
          <p>KEGG: C01888</p>
          <p>FORMULA: C3H8NO</p>
          <p>CHARGE: 1</p>
        </body>
      </notes>
  </species>
  <species id="METHYL__45__GLYOXAL_p" name="methylglyoxal" initialAmount="1000" compartment="p" boundaryCondition="false" charge="0">
      <notes>
        <body xmlns="http://www.w3.org/1999/xhtml">
          <p>BIOCYC: METHYL-GLYOXAL</p>
          <p>INCHI: InChI=1S/C3H4O2/c1-3(5)2-4/h2H,1H3</p>
          <p>CHEBI: 17158</p>
          <p>HMDB: HMDB01167</p>
          <p>CHEMSPIDER: 857</p>
          <p>PUBCHEM: 880</p>
          <p>DRUGBANK: DB03587</p>
          <p>CAS: 78-98-8</p>
          <p>METABOLIGHTS: MTBLC17158</p>
          <p>KEGG: C00546</p>
          <p>FORMULA: C3H4O2</p>
          <p>CHARGE: 0</p>
        </body>
      </notes>
  </species>
  <species id="Aliphatic__45__Amines_p" name="an aliphatic amine" initialAmount="1000" compartment="p" boundaryCondition="false" charge="1">
      <notes>
        <body xmlns="http://www.w3.org/1999/xhtml">
          <p>BIOCYC: |Aliphatic-Amines|</p>
        </body>
      </notes>
  </species>
  <species id="PHENYLETHYLAMINE_p" name="2-phenylethylamine" initialAmount="1000" compartment="p" boundaryCondition="false" charge="1">
      <notes>
        <body xmlns="http://www.w3.org/1999/xhtml">
          <p>BIOCYC: PHENYLETHYLAMINE</p>
          <p>INCHI: InChI=1S/C8H11N/c9-7-6-8-4-2-1-3-5-8/h1-5H,6-7,9H2/p+1</p>
          <p>CHEBI: 225237</p>
          <p>HMDB: HMDB12275</p>
          <p>CHEMSPIDER: 395457</p>
          <p>PUBCHEM: 448751</p>
          <p>DRUGBANK: DB04325</p>
          <p>CAS: 64-04-0</p>
          <p>METABOLIGHTS: MTBLC225237</p>
          <p>KEGG: C05332</p>
          <p>FORMULA: C8H12N</p>
          <p>CHARGE: 1</p>
        </body>
      </notes>
  </species>
  <species id="N__45__Substituted__45__Aminoacyl__45__tRNA_c" name="an N-modified aminoacyl-[tRNA]" initialAmount="1000" compartment="c" boundaryCondition="false" charge="-1">
      <notes>
        <body xmlns="http://www.w3.org/1999/xhtml">
          <p>BIOCYC: |N-Substituted-Aminoacyl-tRNA|</p>
        </body>
      </notes>
  </species>
  <species id="N__45__Substituted__45__Amino__45__Acids_c" name="an N-modified amino acid" initialAmount="1000" compartment="c" boundaryCondition="false" charge="-1">
      <notes>
        <body xmlns="http://www.w3.org/1999/xhtml">
          <p>BIOCYC: |N-Substituted-Amino-Acids|</p>
        </body>
      </notes>
  </species>
  <species id="ADENYLOSUCC_c" name="adenylo-succinate" initialAmount="1000" compartment="c" boundaryCondition="false" charge="-4">
      <notes>
        <body xmlns="http://www.w3.org/1999/xhtml">
          <p>BIOCYC: ADENYLOSUCC</p>
          <p>INCHI: InChI=1S/C14H18N5O11P/c20-7(21)1-5(14(24)25)18-11-8-12(16-3-15-11)19(4-17-8)13-10(23)9(22)6(30-13)2-29-31(26,27)28/h3-6,9-10,13,22-23H,1-2H2,(H,20,21)(H,24,25)(H,15,16,18)(H2,26,27,28)/p-4/t5?,6-,9-,10-,13-/m1/s1</p>
          <p>CHEBI: 57567</p>
          <p>HMDB: HMDB00536</p>
          <p>PUBCHEM: 46878398</p>
          <p>CAS: 19240-42-7</p>
          <p>METABOLIGHTS: MTBLC57567</p>
          <p>KEGG: C03794</p>
          <p>FORMULA: C14H14N5O11P</p>
          <p>CHARGE: -4</p>
        </body>
      </notes>
  </species>
  <species id="PHOSPHO__45__CREC_c" name="CreC sensory histidine kinase - phosphorylated" initialAmount="1000" compartment="c" boundaryCondition="false" charge="0">
      <notes>
        <body xmlns="http://www.w3.org/1999/xhtml">
          <p>BIOCYC: PHOSPHO-CREC</p>
        </body>
      </notes>
  </species>
  <species id="PHOB__45__MONOMER_c" name="PhoB transcriptional dual regulator" initialAmount="1000" compartment="c" boundaryCondition="false" charge="0">
      <notes>
        <body xmlns="http://www.w3.org/1999/xhtml">
          <p>BIOCYC: PHOB-MONOMER</p>
        </body>
      </notes>
  </species>
  <species id="CREC__45__CPLX_c" name="CreC sensory histidine kinase" initialAmount="1000" compartment="c" boundaryCondition="false" charge="0">
      <notes>
        <body xmlns="http://www.w3.org/1999/xhtml">
          <p>BIOCYC: CREC-CPLX</p>
        </body>
      </notes>
  </species>
  <species id="PHOSPHO__45__PHOB_c" name="PhoB-Phosphorylated DNA-binding transcriptional dual regulator" initialAmount="1000" compartment="c" boundaryCondition="false" charge="0">
      <notes>
        <body xmlns="http://www.w3.org/1999/xhtml">
          <p>BIOCYC: PHOSPHO-PHOB</p>
        </body>
      </notes>
  </species>
  <species id="ARG__45__tRNAs_c" name="a tRNAarg" initialAmount="1000" compartment="c" boundaryCondition="false" charge="-2">
      <notes>
        <body xmlns="http://www.w3.org/1999/xhtml">
          <p>BIOCYC: |ARG-tRNAs|</p>
          <p>KEGG: C01636</p>
        </body>
      </notes>
  </species>
  <species id="Charged__45__ARG__45__tRNAs_c" name="an L-arginyl-[tRNAarg]" initialAmount="1000" compartment="c" boundaryCondition="false" charge="1">
      <notes>
        <body xmlns="http://www.w3.org/1999/xhtml">
          <p>BIOCYC: |Charged-ARG-tRNAs|</p>
          <p>KEGG: C02163</p>
        </body>
      </notes>
  </species>
  <species id="L__45__ARGININO__45__SUCCINATE_c" name="L-arginino-succinate" initialAmount="1000" compartment="c" boundaryCondition="false" charge="-1">
      <notes>
        <body xmlns="http://www.w3.org/1999/xhtml">
          <p>BIOCYC: L-ARGININO-SUCCINATE</p>
          <p>INCHI: InChI=1S/C10H18N4O6/c11-5(8(17)18)2-1-3-13-10(12)14-6(9(19)20)4-7(15)16/h5-6H,1-4,11H2,(H,15,16)(H,17,18)(H,19,20)(H3,12,13,14)/p-1/t5-,6?/m0/s1</p>
          <p>CHEBI: 57472</p>
          <p>HMDB: HMDB00052</p>
          <p>PUBCHEM: 46878376</p>
          <p>METABOLIGHTS: MTBLC57472</p>
          <p>KEGG: C03406</p>
          <p>FORMULA: C10H17N4O6</p>
          <p>CHARGE: -1</p>
        </body>
      </notes>
  </species>
  <species id="Protein__45__L__45__serine__45__or__45__L__45__threonine_c" name="a [protein]-(L-serine/L-threonine)" initialAmount="1000" compartment="c" boundaryCondition="false" charge="0">
      <notes>
        <body xmlns="http://www.w3.org/1999/xhtml">
          <p>BIOCYC: |Protein-L-serine-or-L-threonine|</p>
        </body>
      </notes>
  </species>
  <species id="Protein__45__Ser__45__or__45__Thr__45__phosphate_c" name="a [protein] (L-serine/L-threonine) phosphate" initialAmount="1000" compartment="c" boundaryCondition="false" charge="-2">
      <notes>
        <body xmlns="http://www.w3.org/1999/xhtml">
          <p>BIOCYC: |Protein-Ser-or-Thr-phosphate|</p>
        </body>
      </notes>
  </species>
  <species id="Aryl__45__Sulfate_c" name="a phenol sulfate" initialAmount="1000" compartment="c" boundaryCondition="false" charge="-1">
      <notes>
        <body xmlns="http://www.w3.org/1999/xhtml">
          <p>BIOCYC: |Aryl-Sulfate|</p>
          <p>KEGG: C00850</p>
        </body>
      </notes>
  </species>
  <species id="Aryl__45__Alcohol_c" name="a phenol" initialAmount="1000" compartment="c" boundaryCondition="false" charge="0">
      <notes>
        <body xmlns="http://www.w3.org/1999/xhtml">
          <p>BIOCYC: |Aryl-Alcohol|</p>
          <p>CHEBI: 33853</p>
          <p>KNAPSACK: C00002664</p>
          <p>KEGG: C15584</p>
        </body>
      </notes>
  </species>
  <species id="Protein__45__tyrosine__45__phosphates_c" name="a [protein]-L-tyrosine phosphate" initialAmount="1000" compartment="c" boundaryCondition="false" charge="-2">
      <notes>
        <body xmlns="http://www.w3.org/1999/xhtml">
          <p>BIOCYC: |Protein-tyrosine-phosphates|</p>
          <p>KEGG: C01167</p>
        </body>
      </notes>
  </species>
  <species id="Protein__45__Tyrosines_c" name="a [protein]-L-tyrosine" initialAmount="1000" compartment="c" boundaryCondition="false" charge="0">
      <notes>
        <body xmlns="http://www.w3.org/1999/xhtml">
          <p>BIOCYC: |Protein-Tyrosines|</p>
          <p>KEGG: C00585</p>
        </body>
      </notes>
  </species>
  <species id="ASN__45__tRNAs_c" name="tRNAasn" initialAmount="1000" compartment="c" boundaryCondition="false" charge="-2">
      <notes>
        <body xmlns="http://www.w3.org/1999/xhtml">
          <p>BIOCYC: |ASN-tRNAs|</p>
          <p>KEGG: C01637</p>
        </body>
      </notes>
  </species>
  <species id="Charged__45__ASN__45__tRNAs_c" name="an L-asparaginyl-[tRNAasn]" initialAmount="1000" compartment="c" boundaryCondition="false" charge="0">
      <notes>
        <body xmlns="http://www.w3.org/1999/xhtml">
          <p>BIOCYC: |Charged-ASN-tRNAs|</p>
          <p>KEGG: C03402</p>
        </body>
      </notes>
  </species>
  <species id="ASP__45__tRNAs_c" name="tRNAasp" initialAmount="1000" compartment="c" boundaryCondition="false" charge="-2">
      <notes>
        <body xmlns="http://www.w3.org/1999/xhtml">
          <p>BIOCYC: |ASP-tRNAs|</p>
          <p>KEGG: C01638</p>
        </body>
      </notes>
  </species>
  <species id="Charged__45__ASP__45__tRNAs_c" name="L-aspartyl-tRNAasp" initialAmount="1000" compartment="c" boundaryCondition="false" charge="-1">
      <notes>
        <body xmlns="http://www.w3.org/1999/xhtml">
          <p>BIOCYC: |Charged-ASP-tRNAs|</p>
          <p>KEGG: C02984</p>
        </body>
      </notes>
  </species>
  <species id="L__45__BETA__45__ASPARTYL__45__P_c" name="L-aspartyl-4-phosphate" initialAmount="1000" compartment="c" boundaryCondition="false" charge="-2">
      <notes>
        <body xmlns="http://www.w3.org/1999/xhtml">
          <p>BIOCYC: L-BETA-ASPARTYL-P</p>
          <p>INCHI: InChI=1S/C4H8NO7P/c5-2(4(7)8)1-3(6)12-13(9,10)11/h2H,1,5H2,(H,7,8)(H2,9,10,11)/p-2/t2-/m0/s1</p>
          <p>CHEBI: 57535</p>
          <p>HMDB: HMDB12250</p>
          <p>CHEMSPIDER: 10123241</p>
          <p>PUBCHEM: 11948925</p>
          <p>CAS: 22138-53-0</p>
          <p>KEGG: C03082</p>
          <p>FORMULA: C4H6NO7P</p>
          <p>CHARGE: -2</p>
        </body>
      </notes>
  </species>
  <species id="ACYL__45__ACP_c" name="an acyl-[acyl-carrier protein]" initialAmount="1000" compartment="c" boundaryCondition="false" charge="-1">
      <notes>
        <body xmlns="http://www.w3.org/1999/xhtml">
          <p>BIOCYC: ACYL-ACP</p>
        </body>
      </notes>
  </species>
  <species id="ACYL__45__SN__45__GLYCEROL__45__3P_c" name="a 1-acyl-sn-glycerol 3-phosphate" initialAmount="1000" compartment="c" boundaryCondition="false" charge="-2">
      <notes>
        <body xmlns="http://www.w3.org/1999/xhtml">
          <p>BIOCYC: ACYL-SN-GLYCEROL-3P</p>
          <p>CHEBI: 16975</p>
          <p>KEGG: C00681</p>
        </body>
      </notes>
  </species>
  <species id="_3__45__oxo__45__cis__45__D7__45__tetradecenoyl__45__ACPs_c" name="a 3-oxo-cis-delta7-tetradecenoyl-[acp]" initialAmount="1000" compartment="c" boundaryCondition="false" charge="-1">
      <notes>
        <body xmlns="http://www.w3.org/1999/xhtml">
          <p>BIOCYC: |3-oxo-cis-D7-tetradecenoyl-ACPs|</p>
        </body>
      </notes>
  </species>
  <species id="_3__45__hydroxy__45__cis__45__D7__45__tetraecenoyl__45__ACPs_c" name="a (3R)-3-hydroxy cis delta7-tetradecenoyl-[acp]" initialAmount="1000" compartment="c" boundaryCondition="false" charge="-1">
      <notes>
        <body xmlns="http://www.w3.org/1999/xhtml">
          <p>BIOCYC: |3-hydroxy-cis-D7-tetraecenoyl-ACPs|</p>
        </body>
      </notes>
  </species>
  <species id="Trans__45__D3__45__cis__45__D7__45__tetradecenoyl__45__ACPs_c" name="a trans-delta3-cis-delta7-tetradecenoyl-[acp]" initialAmount="1000" compartment="c" boundaryCondition="false" charge="-1">
      <notes>
        <body xmlns="http://www.w3.org/1999/xhtml">
          <p>BIOCYC: |Trans-D3-cis-D7-tetradecenoyl-ACPs|</p>
        </body>
      </notes>
  </species>
  <species id="Cis__45__Delta7__45__tetradecenoyl__45__ACPs_c" name="a cis-delta7-tetradecenoyl-[acp]" initialAmount="1000" compartment="c" boundaryCondition="false" charge="-1">
      <notes>
        <body xmlns="http://www.w3.org/1999/xhtml">
          <p>BIOCYC: |Cis-Delta7-tetradecenoyl-ACPs|</p>
        </body>
      </notes>
  </species>
  <species id="_3__45__oxo__45__cis__45__D9__45__hexadecenoyl__45__ACPs_c" name="a 3-oxo-cis-delta9-hexadecenoyl-[acp]" initialAmount="1000" compartment="c" boundaryCondition="false" charge="-1">
      <notes>
        <body xmlns="http://www.w3.org/1999/xhtml">
          <p>BIOCYC: |3-oxo-cis-D9-hexadecenoyl-ACPs|</p>
        </body>
      </notes>
  </species>
  <species id="_3__45__hydroxy__45__cis__45__D9__45__hexaecenoyl__45__ACPs_c" name="a (3R)-3-hydroxy cis delta9-hexadecenoyl-[acp]" initialAmount="1000" compartment="c" boundaryCondition="false" charge="-1">
      <notes>
        <body xmlns="http://www.w3.org/1999/xhtml">
          <p>BIOCYC: |3-hydroxy-cis-D9-hexaecenoyl-ACPs|</p>
        </body>
      </notes>
  </species>
  <species id="Beta__45__D__45__Glucuronides_c" name="a beta-D-glucuronoside" initialAmount="1000" compartment="c" boundaryCondition="false" charge="-1">
      <notes>
        <body xmlns="http://www.w3.org/1999/xhtml">
          <p>BIOCYC: |Beta-D-Glucuronides|</p>
          <p>CHEBI: 15341</p>
          <p>KEGG: C03033</p>
        </body>
      </notes>
  </species>
  <species id="Trans__45__D3__45__cis__45__D9__45__hexadecenoyl__45__ACPs_c" name="a trans-delta3-cis-delta9-hexadecenoyl-[acp]" initialAmount="1000" compartment="c" boundaryCondition="false" charge="-1">
      <notes>
        <body xmlns="http://www.w3.org/1999/xhtml">
          <p>BIOCYC: |Trans-D3-cis-D9-hexadecenoyl-ACPs|</p>
        </body>
      </notes>
  </species>
  <species id="_3__45__Ketoglutaryl__45__ACP__45__methyl__45__ester_c" name="a 3-oxo-glutaryl-[acp] methyl ester" initialAmount="1000" compartment="c" boundaryCondition="false" charge="-1">
      <notes>
        <body xmlns="http://www.w3.org/1999/xhtml">
          <p>BIOCYC: |3-Ketoglutaryl-ACP-methyl-ester|</p>
        </body>
      </notes>
  </species>
  <species id="_3__45__Hydroxyglutaryl__45__ACP__45__methyl__45__ester_c" name="a (3R)-3-hydroxyglutaryl-[acp] methyl ester" initialAmount="1000" compartment="c" boundaryCondition="false" charge="-1">
      <notes>
        <body xmlns="http://www.w3.org/1999/xhtml">
          <p>BIOCYC: |3-Hydroxyglutaryl-ACP-methyl-ester|</p>
        </body>
      </notes>
  </species>
  <species id="Enoylglutaryl__45__ACP__45__methyl__45__esters_c" name="an enoylglutaryl-[acp] methyl ester" initialAmount="1000" compartment="c" boundaryCondition="false" charge="-1">
      <notes>
        <body xmlns="http://www.w3.org/1999/xhtml">
          <p>BIOCYC: |Enoylglutaryl-ACP-methyl-esters|</p>
        </body>
      </notes>
  </species>
  <species id="Glutaryl__45__ACP__45__methyl__45__esters_c" name="a glutaryl-[acp] methyl ester" initialAmount="1000" compartment="c" boundaryCondition="false" charge="-1">
      <notes>
        <body xmlns="http://www.w3.org/1999/xhtml">
          <p>BIOCYC: |Glutaryl-ACP-methyl-esters|</p>
        </body>
      </notes>
  </species>
  <species id="_3__45__Ketopimeloyl__45__ACP__45__methyl__45__esters_c" name="a 3-oxo-pimeloyl-[acp] methyl ester" initialAmount="1000" compartment="c" boundaryCondition="false" charge="-1">
      <notes>
        <body xmlns="http://www.w3.org/1999/xhtml">
          <p>BIOCYC: |3-Ketopimeloyl-ACP-methyl-esters|</p>
        </body>
      </notes>
  </species>
  <species id="_3__45__hydroxypimeloyl__45__ACP__45__methyl__45__esters_c" name="a (3R)-3-hydroxypimeloyl-[acp] methyl ester" initialAmount="1000" compartment="c" boundaryCondition="false" charge="-1">
      <notes>
        <body xmlns="http://www.w3.org/1999/xhtml">
          <p>BIOCYC: |3-hydroxypimeloyl-ACP-methyl-esters|</p>
        </body>
      </notes>
  </species>
  <species id="Carboxylic__45__esters_c" name="a carboxylic ester" initialAmount="1000" compartment="c" boundaryCondition="false" charge="0">
      <notes>
        <body xmlns="http://www.w3.org/1999/xhtml">
          <p>BIOCYC: |Carboxylic-esters|</p>
          <p>KEGG: C02391</p>
        </body>
      </notes>
  </species>
  <species id="Alcohols_c" name="an alcohol" initialAmount="1000" compartment="c" boundaryCondition="false" charge="0">
      <notes>
        <body xmlns="http://www.w3.org/1999/xhtml">
          <p>BIOCYC: |Alcohols|</p>
          <p>CHEBI: 30879</p>
          <p>KEGG: C00069</p>
        </body>
      </notes>
  </species>
  <species id="Enoylpimeloyl__45__ACP__45__methyl__45__esters_c" name="an enoylpimeloyl-[acp] methyl ester" initialAmount="1000" compartment="c" boundaryCondition="false" charge="-1">
      <notes>
        <body xmlns="http://www.w3.org/1999/xhtml">
          <p>BIOCYC: |Enoylpimeloyl-ACP-methyl-esters|</p>
        </body>
      </notes>
  </species>
  <species id="CPD__45__18375_c" name="cardiolipin (1,3-palmitoyl, 2,4-cis-9,10-methylene hexadecanoyl)" initialAmount="1000" compartment="c" boundaryCondition="false" charge="-2">
      <notes>
        <body xmlns="http://www.w3.org/1999/xhtml">
          <p>BIOCYC: CPD-18375</p>
          <p>INCHI: InChI=1S/C75H142O17P2/c1-5-9-13-17-19-21-23-25-27-29-31-37-45-53-72(77)85-61-70(91-74(79)55-47-39-33-35-43-51-67-57-65(67)49-41-15-11-7-3)63-89-93(81,82)87-59-69(76)60-88-94(83,84)90-64-71(62-86-73(78)54-46-38-32-30-28-26-24-22-20-18-14-10-6-2)92-75(80)56-48-40-34-36-44-52-68-58-66(68)50-42-16-12-8-4/h65-71,76H,5-64H2,1-4H3,(H,81,82)(H,83,84)/p-2/t65?,66?,67?,68?,69?,70-,71-/m1/s1</p>
          <p>FORMULA: C75H140O17P2</p>
          <p>CHARGE: -2</p>
        </body>
      </notes>
  </species>
  <species id="CPD__45__12824_c" name="cardiolipin (tetrahexadecanoyl, n-C16:0)" initialAmount="1000" compartment="c" boundaryCondition="false" charge="-2">
      <notes>
        <body xmlns="http://www.w3.org/1999/xhtml">
          <p>BIOCYC: CPD-12824</p>
          <p>INCHI: InChI=1S/C73H142O17P2/c1-5-9-13-17-21-25-29-33-37-41-45-49-53-57-70(75)83-63-68(89-72(77)59-55-51-47-43-39-35-31-27-23-19-15-11-7-3)65-87-91(79,80)85-61-67(74)62-86-92(81,82)88-66-69(90-73(78)60-56-52-48-44-40-36-32-28-24-20-16-12-8-4)64-84-71(76)58-54-50-46-42-38-34-30-26-22-18-14-10-6-2/h67-69,74H,5-66H2,1-4H3,(H,79,80)(H,81,82)/p-2/t68-,69-/m1/s1</p>
          <p>PUBCHEM: 49859691</p>
          <p>FORMULA: C73H140O17P2</p>
          <p>CHARGE: -2</p>
        </body>
      </notes>
  </species>
  <species id="CPD__45__18374_c" name="cardiolipin (1,3-palmitoyl, 2,4-cis-vaccenoyl)" initialAmount="1000" compartment="c" boundaryCondition="false" charge="-2">
      <notes>
        <body xmlns="http://www.w3.org/1999/xhtml">
          <p>BIOCYC: CPD-18374</p>
          <p>INCHI: InChI=1S/C77H146O17P2/c1-5-9-13-17-21-25-29-33-35-39-43-47-51-55-59-63-76(81)93-72(67-87-74(79)61-57-53-49-45-41-37-31-27-23-19-15-11-7-3)69-91-95(83,84)89-65-71(78)66-90-96(85,86)92-70-73(68-88-75(80)62-58-54-50-46-42-38-32-28-24-20-16-12-8-4)94-77(82)64-60-56-52-48-44-40-36-34-30-26-22-18-14-10-6-2/h25-26,29-30,71-73,78H,5-24,27-28,31-70H2,1-4H3,(H,83,84)(H,85,86)/p-2/b29-25+,30-26+/t72-,73-/m1/s1</p>
          <p>FORMULA: C77H144O17P2</p>
          <p>CHARGE: -2</p>
        </body>
      </notes>
  </species>
  <species id="Pimeloyl__45__ACP__45__methyl__45__esters_c" name="a pimeloyl-[acp] methyl ester" initialAmount="1000" compartment="c" boundaryCondition="false" charge="-1">
      <notes>
        <body xmlns="http://www.w3.org/1999/xhtml">
          <p>BIOCYC: |Pimeloyl-ACP-methyl-esters|</p>
        </body>
      </notes>
  </species>
  <species id="Carboxyadenylated__45__MPT__45__synthases_c" name="a carboxy-adenylated small subunit of molybdopterin synthase" initialAmount="1000" compartment="c" boundaryCondition="false" charge="-1">
      <notes>
        <body xmlns="http://www.w3.org/1999/xhtml">
          <p>BIOCYC: |Carboxyadenylated-MPT-synthases|</p>
        </body>
      </notes>
  </species>
  <species id="CPD0__45__1423_c" name="1-stearoyl-2-stearoyl-sn-glycerol 3-phosphate" initialAmount="1000" compartment="c" boundaryCondition="false" charge="-2">
      <notes>
        <body xmlns="http://www.w3.org/1999/xhtml">
          <p>BIOCYC: CPD0-1423</p>
          <p>INCHI: InChI=1S/C39H77O8P/c1-3-5-7-9-11-13-15-17-19-21-23-25-27-29-31-33-38(40)45-35-37(36-46-48(42,43)44)47-39(41)34-32-30-28-26-24-22-20-18-16-14-12-10-8-6-4-2/h37H,3-36H2,1-2H3,(H2,42,43,44)/p-2/t37-/m1/s1</p>
          <p>CHEBI: 82921</p>
          <p>PUBCHEM: 25200924</p>
          <p>FORMULA: C39H75O8P</p>
          <p>CHARGE: -2</p>
        </body>
      </notes>
  </species>
  <species id="_3__45__ENOLPYRUVYL__45__SHIKIMATE__45__5P_c" name="5-enolpyruvyl-shikimate 3-phosphate" initialAmount="1000" compartment="c" boundaryCondition="false" charge="-4">
      <notes>
        <body xmlns="http://www.w3.org/1999/xhtml">
          <p>BIOCYC: 3-ENOLPYRUVYL-SHIKIMATE-5P</p>
          <p>INCHI: InChI=1S/C10H13O10P/c1-4(9(12)13)19-6-2-5(10(14)15)3-7(8(6)11)20-21(16,17)18/h3,6-8,11H,1-2H2,(H,12,13)(H,14,15)(H2,16,17,18)/p-4/t6-,7-,8+/m1/s1</p>
          <p>CHEBI: 57701</p>
          <p>PUBCHEM: 14506801</p>
          <p>KEGG: C01269</p>
          <p>FORMULA: C10H9O10P</p>
          <p>CHARGE: -4</p>
        </body>
      </notes>
  </species>
  <species id="Protein__45__Histidines_c" name="a [protein]-L-histidine" initialAmount="1000" compartment="c" boundaryCondition="false" charge="0">
      <notes>
        <body xmlns="http://www.w3.org/1999/xhtml">
          <p>BIOCYC: |Protein-Histidines|</p>
        </body>
      </notes>
  </species>
  <species id="_23__45__DIPHOSPHOGLYCERATE_c" name="2,3-diphospho-D-glycerate" initialAmount="1000" compartment="c" boundaryCondition="false" charge="-5">
      <notes>
        <body xmlns="http://www.w3.org/1999/xhtml">
          <p>BIOCYC: 23-DIPHOSPHOGLYCERATE</p>
          <p>INCHI: InChI=1S/C3H8O10P2/c4-3(5)2(13-15(9,10)11)1-12-14(6,7)8/h2H,1H2,(H,4,5)(H2,6,7,8)(H2,9,10,11)/p-5/t2-/m1/s1</p>
          <p>CHEBI: 58248</p>
          <p>HMDB: HMDB01294</p>
          <p>PUBCHEM: 25200383</p>
          <p>METABOLIGHTS: MTBLC58248</p>
          <p>KEGG: C01159</p>
          <p>FORMULA: C3H3O10P2</p>
          <p>CHARGE: -5</p>
        </body>
      </notes>
  </species>
  <species id="Protein__45__pi__45__phospho__45__L__45__histidines_c" name="a [protein]-Npi-phospho-L-histidine" initialAmount="1000" compartment="c" boundaryCondition="false" charge="-2">
      <notes>
        <body xmlns="http://www.w3.org/1999/xhtml">
          <p>BIOCYC: |Protein-pi-phospho-L-histidines|</p>
        </body>
      </notes>
  </species>
  <species id="CITRATE__45__LYASE_c" name="an acetyl-[holo citrate lyase acyl-carrier protein]" initialAmount="1000" compartment="c" boundaryCondition="false" charge="-3">
      <notes>
        <body xmlns="http://www.w3.org/1999/xhtml">
          <p>BIOCYC: CITRATE-LYASE</p>
        </body>
      </notes>
  </species>
  <species id="HOLO__45__CITRATE__45__LYASE_c" name="[a holo citrate lyase acyl-carrier protein]" initialAmount="1000" compartment="c" boundaryCondition="false" charge="-3">
      <notes>
        <body xmlns="http://www.w3.org/1999/xhtml">
          <p>BIOCYC: HOLO-CITRATE-LYASE</p>
        </body>
      </notes>
  </species>
  <species id="Seryl__45__EntF_c" name="a seryl-[EntF peptidyl-carrier protein]" initialAmount="1000" compartment="c" boundaryCondition="false" charge="0">
      <notes>
        <body xmlns="http://www.w3.org/1999/xhtml">
          <p>BIOCYC: |Seryl-EntF|</p>
        </body>
      </notes>
  </species>
  <species id="ADENOSYLCOBINAMIDE_c" name="adenosylcobinamide" initialAmount="1000" compartment="c" boundaryCondition="false" charge="1">
      <notes>
        <body xmlns="http://www.w3.org/1999/xhtml">
          <p>BIOCYC: ADENOSYLCOBINAMIDE</p>
          <p>INCHI: InChI=1S/C48H73N11O8.C10H12N5O3.Co/c1-23(60)22-55-38(67)16-17-45(6)29(18-35(52)64)43-48(9)47(8,21-37(54)66)28(12-15-34(51)63)40(59-48)25(3)42-46(7,20-36(53)65)26(10-13-32(49)61)30(56-42)19-31-44(4,5)27(11-14-33(50)62)39(57-31)24(2)41(45)58-43;1-4-6(16)7(17)10(18-4)15-3-14-5-8(11)12-2-13-9(5)15;/h19,23,26-29,43,60H,10-18,20-22H2,1-9H3,(H14,49,50,51,52,53,54,55,56,57,58,59,61,62,63,64,65,66,67);2-4,6-7,10,16-17H,1H2,(H2,11,12,13);/q;;+2/p-1/t23-,26-,27-,28-,29+,43-,45-,46+,47+,48+;;/m1../s1</p>
          <p>CHEBI: 2480</p>
          <p>HMDB: HMDB06903</p>
          <p>PUBCHEM: 91819767</p>
          <p>KEGG: C06508</p>
          <p>FORMULA: C58H84N16O11Co</p>
          <p>CHARGE: 1</p>
        </body>
      </notes>
  </species>
  <species id="ADENOSYLCOBINAMIDE__45__P_c" name="adenosyl-cobinamide phosphate" initialAmount="1000" compartment="c" boundaryCondition="false" charge="-1">
      <notes>
        <body xmlns="http://www.w3.org/1999/xhtml">
          <p>BIOCYC: ADENOSYLCOBINAMIDE-P</p>
          <p>INCHI: InChI=1S/C48H74N11O11P.C10H12N5O3.Co/c1-23(70-71(67,68)69)22-55-38(66)16-17-45(6)29(18-35(52)63)43-48(9)47(8,21-37(54)65)28(12-15-34(51)62)40(59-48)25(3)42-46(7,20-36(53)64)26(10-13-32(49)60)30(56-42)19-31-44(4,5)27(11-14-33(50)61)39(57-31)24(2)41(45)58-43;1-4-6(16)7(17)10(18-4)15-3-14-5-8(11)12-2-13-9(5)15;/h19,23,26-29,43H,10-18,20-22H2,1-9H3,(H16,49,50,51,52,53,54,55,56,57,58,59,60,61,62,63,64,65,66,67,68,69);2-4,6-7,10,16-17H,1H2,(H2,11,12,13);/q;;+2/p-3/t23-,26-,27-,28-,29+,43-,45-,46+,47+,48+;4-,6-,7-,10-;/m11./s1</p>
          <p>CHEBI: 58502</p>
          <p>HMDB: HMDB12184</p>
          <p>PUBCHEM: 70678575</p>
          <p>KEGG: C06509</p>
          <p>FORMULA: C58H83N16O14PCo</p>
          <p>CHARGE: -1</p>
        </body>
      </notes>
  </species>
  <species id="ADENOSYLCOBINAMIDE__45__GDP_c" name="adenosylcobinamide-GDP" initialAmount="1000" compartment="c" boundaryCondition="false" charge="-1">
      <notes>
        <body xmlns="http://www.w3.org/1999/xhtml">
          <p>BIOCYC: ADENOSYLCOBINAMIDE-GDP</p>
          <p>INCHI: InChI=1S/C58H86N16O18P2.C10H12N5O3.Co/c1-25(91-94(87,88)92-93(85,86)89-23-33-45(82)46(83)52(90-33)74-24-67-44-50(74)71-53(65)72-51(44)84)22-66-41(81)16-17-55(6)31(18-38(62)78)49-58(9)57(8,21-40(64)80)30(12-15-37(61)77)43(73-58)27(3)48-56(7,20-39(63)79)28(10-13-35(59)75)32(68-48)19-34-54(4,5)29(11-14-36(60)76)42(69-34)26(2)47(55)70-49;1-4-6(16)7(17)10(18-4)15-3-14-5-8(11)12-2-13-9(5)15;/h19,24-25,28-31,33,45-46,49,52,82-83H,10-18,20-23H2,1-9H3,(H19,59,60,61,62,63,64,65,66,68,69,70,71,72,73,75,76,77,78,79,80,81,84,85,86,87,88);2-4,6-7,10,16-17H,1H2,(H2,11,12,13);/q;;+2/p-3/t25-,28-,29-,30-,31+,33-,45-,46-,49-,52-,55-,56+,57+,58+;4-,6-,7-,10-;/m11./s1</p>
          <p>CHEBI: 60487</p>
          <p>HMDB: HMDB12185</p>
          <p>PUBCHEM: 70678596</p>
          <p>KEGG: C06510</p>
          <p>FORMULA: C68H95N21O21P2Co</p>
          <p>CHARGE: -1</p>
        </body>
      </notes>
  </species>
  <species id="CROTONOBETAINYL__45__COA_c" name="crotonobetainyl-CoA" initialAmount="1000" compartment="c" boundaryCondition="false" charge="-3">
      <notes>
        <body xmlns="http://www.w3.org/1999/xhtml">
          <p>BIOCYC: CROTONOBETAINYL-COA</p>
          <p>INCHI: InChI=1S/C28H47N8O17P3S/c1-28(2,23(40)26(41)31-9-8-18(37)30-10-12-57-19(38)7-6-11-36(3,4)5)14-50-56(47,48)53-55(45,46)49-13-17-22(52-54(42,43)44)21(39)27(51-17)35-16-34-20-24(29)32-15-33-25(20)35/h6-7,15-17,21-23,27,39-40H,8-14H2,1-5H3,(H7-,29,30,31,32,33,37,41,42,43,44,45,46,47,48)/p-3/b7-6+/t17-,21-,22-,23+,27-/m1/s1</p>
          <p>CHEBI: 60933</p>
          <p>PUBCHEM: 49852356</p>
          <p>FORMULA: C28H44N8O17P3S</p>
          <p>CHARGE: -3</p>
        </body>
      </notes>
  </species>
  <species id="CPD__45__3707_p" name="adenosine 2',3'-cyclic monophosphate" initialAmount="1000" compartment="p" boundaryCondition="false" charge="-1">
      <notes>
        <body xmlns="http://www.w3.org/1999/xhtml">
          <p>BIOCYC: CPD-3707</p>
          <p>INCHI: InChI=1S/C10H12N5O6P/c11-8-5-9(13-2-12-8)15(3-14-5)10-7-6(4(1-16)19-10)20-22(17,18)21-7/h2-4,6-7,10,16H,1H2,(H,17,18)(H2,11,12,13)/p-1/t4-,6-,7-,10-/m1/s1</p>
          <p>CHEBI: 60879</p>
          <p>HMDB: HMDB11616</p>
          <p>CHEMSPIDER: 5360405</p>
          <p>PUBCHEM: 6992262</p>
          <p>CAS: 634-01-5</p>
          <p>KEGG: C02353</p>
          <p>FORMULA: C10H11N5O6P</p>
          <p>CHARGE: -1</p>
        </body>
      </notes>
  </species>
  <species id="CPD__45__3706_p" name="adenosine 3'-monophosphate" initialAmount="1000" compartment="p" boundaryCondition="false" charge="-2">
      <notes>
        <body xmlns="http://www.w3.org/1999/xhtml">
          <p>BIOCYC: CPD-3706</p>
          <p>INCHI: InChI=1S/C10H14N5O7P/c11-8-5-9(13-2-12-8)15(3-14-5)10-6(17)7(4(1-16)21-10)22-23(18,19)20/h2-4,6-7,10,16-17H,1H2,(H2,11,12,13)(H2,18,19,20)/p-2/t4-,6-,7-,10-/m1/s1</p>
          <p>CHEBI: 60880</p>
          <p>HMDB: HMDB03540</p>
          <p>CHEMSPIDER: 10463793</p>
          <p>PUBCHEM: 15938966</p>
          <p>CAS: 84-21-9</p>
          <p>METABOLIGHTS: MTBLC60880</p>
          <p>KEGG: C01367</p>
          <p>FORMULA: C10H12N5O7P</p>
          <p>CHARGE: -2</p>
        </body>
      </notes>
  </species>
  <species id="CPD__45__3709_p" name="guanosine 2',3'-cyclic monophosphate" initialAmount="1000" compartment="p" boundaryCondition="false" charge="-1">
      <notes>
        <body xmlns="http://www.w3.org/1999/xhtml">
          <p>BIOCYC: CPD-3709</p>
          <p>INCHI: InChI=1S/C10H12N5O7P/c11-10-13-7-4(8(17)14-10)12-2-15(7)9-6-5(3(1-16)20-9)21-23(18,19)22-6/h2-3,5-6,9,16H,1H2,(H,18,19)(H3,11,13,14,17)/p-1/t3-,5-,6-,9-/m1/s1</p>
          <p>CHEBI: 60837</p>
          <p>HMDB: HMDB11629</p>
          <p>CHEMSPIDER: 10463758</p>
          <p>PUBCHEM: 23421170</p>
          <p>KEGG: C06194</p>
          <p>FORMULA: C10H11N5O7P</p>
          <p>CHARGE: -1</p>
        </body>
      </notes>
  </species>
  <species id="CPD__45__3708_p" name="guanosine 3'-monophosphate" initialAmount="1000" compartment="p" boundaryCondition="false" charge="-2">
      <notes>
        <body xmlns="http://www.w3.org/1999/xhtml">
          <p>BIOCYC: CPD-3708</p>
          <p>INCHI: InChI=1S/C10H14N5O8P/c11-10-13-7-4(8(18)14-10)12-2-15(7)9-5(17)6(3(1-16)22-9)23-24(19,20)21/h2-3,5-6,9,16-17H,1H2,(H2,19,20,21)(H3,11,13,14,18)/p-2/t3-,5-,6-,9-/m1/s1</p>
          <p>CHEBI: 60732</p>
          <p>CHEMSPIDER: 19952872</p>
          <p>PUBCHEM: 23616521</p>
          <p>CAS: 117-68-0</p>
          <p>KEGG: C06193</p>
          <p>FORMULA: C10H12N5O8P</p>
          <p>CHARGE: -2</p>
        </body>
      </notes>
  </species>
  <species id="CPD__45__3713_p" name="cytidine 2',3'-cyclic monophosphate" initialAmount="1000" compartment="p" boundaryCondition="false" charge="-1">
      <notes>
        <body xmlns="http://www.w3.org/1999/xhtml">
          <p>BIOCYC: CPD-3713</p>
          <p>INCHI: InChI=1S/C9H12N3O7P/c10-5-1-2-12(9(14)11-5)8-7-6(4(3-13)17-8)18-20(15,16)19-7/h1-2,4,6-8,13H,3H2,(H,15,16)(H2,10,11,14)/p-1/t4-,6-,7-,8-/m1/s1</p>
          <p>CHEBI: 60877</p>
          <p>CHEMSPIDER: 10463760</p>
          <p>PUBCHEM: 23421172</p>
          <p>KEGG: C02354</p>
          <p>FORMULA: C9H11N3O7P</p>
          <p>CHARGE: -1</p>
        </body>
      </notes>
  </species>
  <species id="CPD__45__3711_p" name="cytidine-3'-monophosphate" initialAmount="1000" compartment="p" boundaryCondition="false" charge="-2">
      <notes>
        <body xmlns="http://www.w3.org/1999/xhtml">
          <p>BIOCYC: CPD-3711</p>
          <p>INCHI: InChI=1S/C9H14N3O8P/c10-5-1-2-12(9(15)11-5)8-6(14)7(4(3-13)19-8)20-21(16,17)18/h1-2,4,6-8,13-14H,3H2,(H2,10,11,15)(H2,16,17,18)/p-2/t4-,6-,7-,8-/m1/s1</p>
          <p>CHEBI: 60875</p>
          <p>CHEMSPIDER: 5447162</p>
          <p>PUBCHEM: 7098661</p>
          <p>CAS: 84-52-6</p>
          <p>KEGG: C05822</p>
          <p>FORMULA: C9H12N3O8P</p>
          <p>CHARGE: -2</p>
        </body>
      </notes>
  </species>
  <species id="CPD__45__3725_p" name="uridine 2'3'-cyclic monophosphate" initialAmount="1000" compartment="p" boundaryCondition="false" charge="-1">
      <notes>
        <body xmlns="http://www.w3.org/1999/xhtml">
          <p>BIOCYC: CPD-3725</p>
          <p>INCHI: InChI=1S/C9H11N2O8P/c12-3-4-6-7(19-20(15,16)18-6)8(17-4)11-2-1-5(13)10-9(11)14/h1-2,4,6-8,12H,3H2,(H,15,16)(H,10,13,14)/p-1/t4-,6-,7-,8-/m1/s1</p>
          <p>CHEBI: 60873</p>
          <p>HMDB: HMDB11640</p>
          <p>CHEMSPIDER: 10463759</p>
          <p>PUBCHEM: 23421171</p>
          <p>METABOLIGHTS: MTBLC60873</p>
          <p>KEGG: C02355</p>
          <p>FORMULA: C9H10N2O8P</p>
          <p>CHARGE: -1</p>
        </body>
      </notes>
  </species>
  <species id="CPD__45__3724_p" name="uridine 3'-monophosphate" initialAmount="1000" compartment="p" boundaryCondition="false" charge="-2">
      <notes>
        <body xmlns="http://www.w3.org/1999/xhtml">
          <p>BIOCYC: CPD-3724</p>
          <p>INCHI: InChI=1S/C9H13N2O9P/c12-3-4-7(20-21(16,17)18)6(14)8(19-4)11-2-1-5(13)10-9(11)15/h1-2,4,6-8,12,14H,3H2,(H,10,13,15)(H2,16,17,18)/p-2/t4-,6-,7-,8-/m1/s1</p>
          <p>CHEBI: 60784</p>
          <p>HMDB: HMDB60282</p>
          <p>CHEMSPIDER: 10463788</p>
          <p>PUBCHEM: 23421206</p>
          <p>CAS: 35170-03-7</p>
          <p>METABOLIGHTS: MTBLC60784</p>
          <p>KEGG: C01368</p>
          <p>FORMULA: C9H11N2O9P</p>
          <p>CHARGE: -2</p>
        </body>
      </notes>
  </species>
  <species id="Palmitoleoyl__45__ACPs_c" name="a palmitoleoyl-[acp]" initialAmount="1000" compartment="c" boundaryCondition="false" charge="-1">
      <notes>
        <body xmlns="http://www.w3.org/1999/xhtml">
          <p>BIOCYC: |Palmitoleoyl-ACPs|</p>
        </body>
      </notes>
  </species>
  <species id="CPD__45__18380_c" name="1-myristoyl-2-palmitoleoyl phosphatidate" initialAmount="1000" compartment="c" boundaryCondition="false" charge="-2">
      <notes>
        <body xmlns="http://www.w3.org/1999/xhtml">
          <p>BIOCYC: CPD-18380</p>
          <p>INCHI: InChI=1S/C33H63O8P/c1-3-5-7-9-11-13-15-16-18-20-22-24-26-28-33(35)41-31(30-40-42(36,37)38)29-39-32(34)27-25-23-21-19-17-14-12-10-8-6-4-2/h13,15,31H,3-12,14,16-30H2,1-2H3,(H2,36,37,38)/p-2/b15-13+/t31-/m1/s1</p>
          <p>FORMULA: C33H61O8P</p>
          <p>CHARGE: -2</p>
        </body>
      </notes>
  </species>
  <species id="CYS__45__tRNAs_c" name="a tRNAcys" initialAmount="1000" compartment="c" boundaryCondition="false" charge="-2">
      <notes>
        <body xmlns="http://www.w3.org/1999/xhtml">
          <p>BIOCYC: |CYS-tRNAs|</p>
          <p>KEGG: C01639</p>
        </body>
      </notes>
  </species>
  <species id="Charged__45__CYS__45__tRNAs_c" name="an L-cysteinyl-[tRNAcys]" initialAmount="1000" compartment="c" boundaryCondition="false" charge="0">
      <notes>
        <body xmlns="http://www.w3.org/1999/xhtml">
          <p>BIOCYC: |Charged-CYS-tRNAs|</p>
          <p>KEGG: C03125</p>
        </body>
      </notes>
  </species>
  <species id="CPD0__45__1425_c" name="dimyristoyl phosphatidate" initialAmount="1000" compartment="c" boundaryCondition="false" charge="-2">
      <notes>
        <body xmlns="http://www.w3.org/1999/xhtml">
          <p>BIOCYC: CPD0-1425</p>
          <p>INCHI: InChI=1S/C31H61O8P/c1-3-5-7-9-11-13-15-17-19-21-23-25-30(32)37-27-29(28-38-40(34,35)36)39-31(33)26-24-22-20-18-16-14-12-10-8-6-4-2/h29H,3-28H2,1-2H3,(H2,34,35,36)/p-2/t29-/m1/s1</p>
          <p>CHEBI: 83550</p>
          <p>PUBCHEM: 25202369</p>
          <p>FORMULA: C31H59O8P</p>
          <p>CHARGE: -2</p>
        </body>
      </notes>
  </species>
  <species id="Myristoyl__45__ACPs_c" name="a myristoyl-[acp]" initialAmount="1000" compartment="c" boundaryCondition="false" charge="-1">
      <notes>
        <body xmlns="http://www.w3.org/1999/xhtml">
          <p>BIOCYC: |Myristoyl-ACPs|</p>
          <p>KEGG: C05761</p>
        </body>
      </notes>
  </species>
  <species id="CPD__45__18390_c" name="1-palmitoyl-2-myristoyl phosphatidate" initialAmount="1000" compartment="c" boundaryCondition="false" charge="-2">
      <notes>
        <body xmlns="http://www.w3.org/1999/xhtml">
          <p>BIOCYC: CPD-18390</p>
          <p>INCHI: InChI=1S/C33H65O8P/c1-3-5-7-9-11-13-15-16-18-19-21-23-25-27-32(34)39-29-31(30-40-42(36,37)38)41-33(35)28-26-24-22-20-17-14-12-10-8-6-4-2/h31H,3-30H2,1-2H3,(H2,36,37,38)/p-2/t31-/m1/s1</p>
          <p>FORMULA: C33H63O8P</p>
          <p>CHARGE: -2</p>
        </body>
      </notes>
  </species>
  <species id="BCCP__45__biotin__45__monomers_c" name="a biotinylated [BCCP monomer]" initialAmount="1000" compartment="c" boundaryCondition="false" charge="0">
      <notes>
        <body xmlns="http://www.w3.org/1999/xhtml">
          <p>BIOCYC: |BCCP-biotin-monomers|</p>
        </body>
      </notes>
  </species>
  <species id="Oxo__45__glutarate__45__dehydrogenase__45__lipoyl_c" name="a [2-oxoglutarate dehydrogenase E2 protein] N6-lipoyl-L-lysine" initialAmount="1000" compartment="c" boundaryCondition="false" charge="0">
      <notes>
        <body xmlns="http://www.w3.org/1999/xhtml">
          <p>BIOCYC: |Oxo-glutarate-dehydrogenase-lipoyl|</p>
        </body>
      </notes>
  </species>
  <species id="DIHYDROLIPOYL__45__GCVH_c" name="a [glycine-cleavage complex H protein] N6-dihydrolipoyl-L-lysine" initialAmount="1000" compartment="c" boundaryCondition="false" charge="0">
      <notes>
        <body xmlns="http://www.w3.org/1999/xhtml">
          <p>BIOCYC: DIHYDROLIPOYL-GCVH</p>
        </body>
      </notes>
  </species>
  <species id="_3__45__DEOXY__45__D__45__ARABINO__45__HEPTULOSONATE__45__7__45__P_c" name="3-deoxy-D-arabino-heptulosonate-7-phosphate" initialAmount="1000" compartment="c" boundaryCondition="false" charge="-3">
      <notes>
        <body xmlns="http://www.w3.org/1999/xhtml">
          <p>BIOCYC: 3-DEOXY-D-ARABINO-HEPTULOSONATE-7-P</p>
          <p>INCHI: InChI=1S/C7H13O10P/c8-3(1-4(9)7(12)13)6(11)5(10)2-17-18(14,15)16/h3,5-6,8,10-11H,1-2H2,(H,12,13)(H2,14,15,16)/p-3/t3-,5-,6+/m1/s1</p>
          <p>CHEBI: 58394</p>
          <p>PUBCHEM: 5460215</p>
          <p>CAS: 2627-73-8</p>
          <p>KEGG: C04691</p>
          <p>FORMULA: C7H10O10P</p>
          <p>CHARGE: -3</p>
        </body>
      </notes>
  </species>
  <species id="Protein__45__L__45__methionine_c" name="a [protein]-L-methionine" initialAmount="1000" compartment="c" boundaryCondition="false" charge="0">
      <notes>
        <body xmlns="http://www.w3.org/1999/xhtml">
          <p>BIOCYC: |Protein-L-methionine|</p>
        </body>
      </notes>
  </species>
  <species id="Protein__45__L__45__Methionine__45__S__45__Oxides_c" name="a protein-L-methionine-(S)-S-oxide" initialAmount="1000" compartment="c" boundaryCondition="false" charge="0">
      <notes>
        <body xmlns="http://www.w3.org/1999/xhtml">
          <p>BIOCYC: |Protein-L-Methionine-S-Oxides|</p>
        </body>
      </notes>
  </species>
  <species id="S__45__ADENOSYL__45__4__45__METHYLTHIO__45__2__45__OXOBUTANOATE_c" name="S-adenosyl-4-methylthio-2-oxobutanoate" initialAmount="1000" compartment="c" boundaryCondition="false" charge="0">
      <notes>
        <body xmlns="http://www.w3.org/1999/xhtml">
          <p>BIOCYC: S-ADENOSYL-4-METHYLTHIO-2-OXOBUTANOATE</p>
          <p>INCHI: InChI=1S/C15H19N5O6S/c1-27(3-2-7(21)15(24)25)4-8-10(22)11(23)14(26-8)20-6-19-9-12(16)17-5-18-13(9)20/h5-6,8,10-11,14,22-23H,2-4H2,1H3,(H2-,16,17,18,24,25)/t8-,10-,11-,14-,27?/m1/s1</p>
          <p>CHEBI: 16490</p>
          <p>CHEMSPIDER: 4573603</p>
          <p>PUBCHEM: 5459852</p>
          <p>KEGG: C04425</p>
          <p>FORMULA: C15H19N5O6S</p>
          <p>CHARGE: 0</p>
        </body>
      </notes>
  </species>
  <species id="_3__45__oxo__45__hexanoyl__45__ACPs_c" name="a 3-oxo-hexanoyl-[acp]" initialAmount="1000" compartment="c" boundaryCondition="false" charge="-1">
      <notes>
        <body xmlns="http://www.w3.org/1999/xhtml">
          <p>BIOCYC: |3-oxo-hexanoyl-ACPs|</p>
        </body>
      </notes>
  </species>
  <species id="D__45__RIBULOSE_c" name="D-ribulose" initialAmount="1000" compartment="c" boundaryCondition="false" charge="0">
      <notes>
        <body xmlns="http://www.w3.org/1999/xhtml">
          <p>BIOCYC: D-RIBULOSE</p>
          <p>INCHI: InChI=1S/C5H10O5/c6-1-3(8)5(10)4(9)2-7/h3,5-8,10H,1-2H2/t3-,5-/m1/s1</p>
          <p>CHEBI: 17173</p>
          <p>HMDB: HMDB00621</p>
          <p>CHEMSPIDER: 133316</p>
          <p>PUBCHEM: 151261</p>
          <p>CAS: 5556-48-9</p>
          <p>METABOLIGHTS: MTBLC17173</p>
          <p>KEGG: C00309</p>
          <p>FORMULA: C5H10O5</p>
          <p>CHARGE: 0</p>
        </body>
      </notes>
  </species>
  <species id="D__45__RIBULOSE__45__1__45__P_c" name="D-ribulose 1-phosphate" initialAmount="1000" compartment="c" boundaryCondition="false" charge="-2">
      <notes>
        <body xmlns="http://www.w3.org/1999/xhtml">
          <p>BIOCYC: D-RIBULOSE-1-P</p>
          <p>INCHI: InChI=1S/C5H11O8P/c6-1-3(7)5(9)4(8)2-13-14(10,11)12/h3,5-7,9H,1-2H2,(H2,10,11,12)/p-2/t3-,5-/m1/s1</p>
          <p>CHEBI: 71680</p>
          <p>CHEMSPIDER: 20171440</p>
          <p>PUBCHEM: 20849008</p>
          <p>FORMULA: C5H9O8P</p>
          <p>CHARGE: -2</p>
        </body>
      </notes>
  </species>
  <species id="DCTP_c" name="dCTP" initialAmount="1000" compartment="c" boundaryCondition="false" charge="-4">
      <notes>
        <body xmlns="http://www.w3.org/1999/xhtml">
          <p>BIOCYC: DCTP</p>
          <p>INCHI: InChI=1S/C9H16N3O13P3/c10-7-1-2-12(9(14)11-7)8-3-5(13)6(23-8)4-22-27(18,19)25-28(20,21)24-26(15,16)17/h1-2,5-6,8,13H,3-4H2,(H,18,19)(H,20,21)(H2,10,11,14)(H2,15,16,17)/p-4/t5-,6+,8+/m0/s1</p>
          <p>CHEBI: 61481</p>
          <p>HMDB: HMDB00998</p>
          <p>PUBCHEM: 25244665</p>
          <p>CAS: 2056-98-6</p>
          <p>KEGG: C00458</p>
          <p>FORMULA: C9H12N3O13P3</p>
          <p>CHARGE: -4</p>
        </body>
      </notes>
  </species>
  <species id="DEHYDRO__45__DEOXY__45__GALACTONATE__45__PHOSPHATE_c" name="2-dehydro-3-deoxy-D-galactonate 6-phosphate" initialAmount="1000" compartment="c" boundaryCondition="false" charge="-3">
      <notes>
        <body xmlns="http://www.w3.org/1999/xhtml">
          <p>BIOCYC: DEHYDRO-DEOXY-GALACTONATE-PHOSPHATE</p>
          <p>INCHI: InChI=1S/C6H11O9P/c7-3(1-4(8)6(10)11)5(9)2-15-16(12,13)14/h3,5,7,9H,1-2H2,(H,10,11)(H2,12,13,14)/p-3/t3-,5-/m1/s1</p>
          <p>CHEBI: 58298</p>
          <p>PUBCHEM: 44229080</p>
          <p>CAS: 32120-43-7</p>
          <p>KEGG: C01286</p>
          <p>FORMULA: C6H8O9P</p>
          <p>CHARGE: -3</p>
        </body>
      </notes>
  </species>
  <species id="Palmitoleoyl__45__ACPs_p" name="a palmitoleoyl-[acp]" initialAmount="1000" compartment="p" boundaryCondition="false" charge="-1">
      <notes>
        <body xmlns="http://www.w3.org/1999/xhtml">
          <p>BIOCYC: |Palmitoleoyl-ACPs|</p>
        </body>
      </notes>
  </species>
  <species id="CPD__45__15391_p" name="2'-deoxyadenosine 3'-monophosphate" initialAmount="1000" compartment="p" boundaryCondition="false" charge="-2">
      <notes>
        <body xmlns="http://www.w3.org/1999/xhtml">
          <p>BIOCYC: CPD-15391</p>
          <p>INCHI: InChI=1S/C10H14N5O6P/c11-9-8-10(13-3-12-9)15(4-14-8)7-1-5(6(2-16)20-7)21-22(17,18)19/h3-7,16H,1-2H2,(H2,11,12,13)(H2,17,18,19)/p-2/t5-,6+,7+/m0/s1</p>
          <p>CHEBI: 580387</p>
          <p>PUBCHEM: 20836489</p>
          <p>FORMULA: C10H12N5O6P</p>
          <p>CHARGE: -2</p>
        </body>
      </notes>
  </species>
  <species id="CPD__45__3732_p" name="thymidine 3'-monophosphate" initialAmount="1000" compartment="p" boundaryCondition="false" charge="-2">
      <notes>
        <body xmlns="http://www.w3.org/1999/xhtml">
          <p>BIOCYC: CPD-3732</p>
          <p>INCHI: InChI=1S/C10H15N2O8P/c1-5-3-12(10(15)11-9(5)14)8-2-6(7(4-13)19-8)20-21(16,17)18/h3,6-8,13H,2,4H2,1H3,(H,11,14,15)(H2,16,17,18)/p-2/t6-,7+,8+/m0/s1</p>
          <p>CHEBI: 77843</p>
          <p>PUBCHEM: 25202056</p>
          <p>FORMULA: C10H13N2O8P</p>
          <p>CHARGE: -2</p>
        </body>
      </notes>
  </species>
  <species id="CPD__45__15392_p" name="2'-deoxycytidine 3'-monophosphate" initialAmount="1000" compartment="p" boundaryCondition="false" charge="-2">
      <notes>
        <body xmlns="http://www.w3.org/1999/xhtml">
          <p>BIOCYC: CPD-15392</p>
          <p>INCHI: InChI=1S/C9H14N3O7P/c10-7-1-2-12(9(14)11-7)8-3-5(6(4-13)18-8)19-20(15,16)17/h1-2,5-6,8,13H,3-4H2,(H2,10,11,14)(H2,15,16,17)/p-2/t5-,6+,8+/m0/s1</p>
          <p>PUBCHEM: 90659310</p>
          <p>FORMULA: C9H12N3O7P</p>
          <p>CHARGE: -2</p>
        </body>
      </notes>
  </species>
  <species id="CPD__45__15393_p" name="2'-deoxyuridine 3'-monophosphate" initialAmount="1000" compartment="p" boundaryCondition="false" charge="-2">
      <notes>
        <body xmlns="http://www.w3.org/1999/xhtml">
          <p>BIOCYC: CPD-15393</p>
          <p>INCHI: InChI=1S/C9H13N2O8P/c12-4-6-5(19-20(15,16)17)3-8(18-6)11-2-1-7(13)10-9(11)14/h1-2,5-6,8,12H,3-4H2,(H,10,13,14)(H2,15,16,17)/p-2/t5-,6+,8+/m0/s1</p>
          <p>CHEBI: 46322</p>
          <p>PUBCHEM: 21145427</p>
          <p>FORMULA: C9H11N2O8P</p>
          <p>CHARGE: -2</p>
        </body>
      </notes>
  </species>
  <species id="Cis__45__vaccenoyl__45__ACPs_p" name="a cis-vaccenoyl-[acp]" initialAmount="1000" compartment="p" boundaryCondition="false" charge="-1">
      <notes>
        <body xmlns="http://www.w3.org/1999/xhtml">
          <p>BIOCYC: |Cis-vaccenoyl-ACPs|</p>
        </body>
      </notes>
  </species>
  <species id="ACP_p" name="a holo-[acyl-carrier protein]" initialAmount="1000" compartment="p" boundaryCondition="false" charge="-1">
      <notes>
        <body xmlns="http://www.w3.org/1999/xhtml">
          <p>BIOCYC: ACP</p>
          <p>KEGG: C00229</p>
        </body>
      </notes>
  </species>
  <species id="_3__45__oxo__45__cis__45__vaccenoyl__45__ACPs_c" name="a 3-oxo-cis-vacc-11-enoyl-[acp]" initialAmount="1000" compartment="c" boundaryCondition="false" charge="-1">
      <notes>
        <body xmlns="http://www.w3.org/1999/xhtml">
          <p>BIOCYC: |3-oxo-cis-vaccenoyl-ACPs|</p>
        </body>
      </notes>
  </species>
  <species id="DEOXY__45__RIBOSE__45__5P_c" name="2-deoxy-D-ribose 5-phosphate" initialAmount="1000" compartment="c" boundaryCondition="false" charge="-2">
      <notes>
        <body xmlns="http://www.w3.org/1999/xhtml">
          <p>BIOCYC: DEOXY-RIBOSE-5P</p>
          <p>CHEBI: 370187</p>
          <p>HMDB: HMDB01031</p>
          <p>PUBCHEM: 25245723</p>
          <p>CAS: 102916-66-5</p>
          <p>KEGG: C00673</p>
          <p>FORMULA: C5H9O7P</p>
          <p>CHARGE: -2</p>
        </body>
      </notes>
  </species>
  <species id="R__45__3__45__hydroxy__45__cis__45__vaccenoyl__45__ACPs_c" name="(R)-3-hydroxy-cis-vacc-11-enoyl-[acp]" initialAmount="1000" compartment="c" boundaryCondition="false" charge="-1">
      <notes>
        <body xmlns="http://www.w3.org/1999/xhtml">
          <p>BIOCYC: |R-3-hydroxy-cis-vaccenoyl-ACPs|</p>
        </body>
      </notes>
  </species>
  <species id="Cis__45__vaccenoyl__45__ACPs_c" name="a cis-vaccenoyl-[acp]" initialAmount="1000" compartment="c" boundaryCondition="false" charge="-1">
      <notes>
        <body xmlns="http://www.w3.org/1999/xhtml">
          <p>BIOCYC: |Cis-vaccenoyl-ACPs|</p>
        </body>
      </notes>
  </species>
  <species id="cis__45__vaccen__45__2__45__enoyl__45__ACPs_c" name="a (2-trans-11-cis)-vaccen-2-enoyl-[acp]" initialAmount="1000" compartment="c" boundaryCondition="false" charge="-1">
      <notes>
        <body xmlns="http://www.w3.org/1999/xhtml">
          <p>BIOCYC: |cis-vaccen-2-enoyl-ACPs|</p>
        </body>
      </notes>
  </species>
  <species id="DIAMINONONANOATE_c" name="7,8-diaminopelargonate" initialAmount="1000" compartment="c" boundaryCondition="false" charge="1">
      <notes>
        <body xmlns="http://www.w3.org/1999/xhtml">
          <p>BIOCYC: DIAMINONONANOATE</p>
          <p>INCHI: InChI=1S/C9H20N2O2/c1-7(10)8(11)5-3-2-4-6-9(12)13/h7-8H,2-6,10-11H2,1H3,(H,12,13)/p+1</p>
          <p>CHEBI: 58500</p>
          <p>PUBCHEM: 25245451</p>
          <p>KEGG: C01037</p>
          <p>FORMULA: C9H21N2O2</p>
          <p>CHARGE: 1</p>
        </body>
      </notes>
  </species>
  <species id="DETHIOBIOTIN_c" name="dethiobiotin" initialAmount="1000" compartment="c" boundaryCondition="false" charge="-1">
      <notes>
        <body xmlns="http://www.w3.org/1999/xhtml">
          <p>BIOCYC: DETHIOBIOTIN</p>
          <p>INCHI: InChI=1S/C10H18N2O3/c1-7-8(12-10(15)11-7)5-3-2-4-6-9(13)14/h7-8H,2-6H2,1H3,(H,13,14)(H2,11,12,15)/p-1</p>
          <p>CHEBI: 57861</p>
          <p>HMDB: HMDB03581</p>
          <p>PUBCHEM: 25244917</p>
          <p>CAS: 533-48-2</p>
          <p>KEGG: C01909</p>
          <p>FORMULA: C10H17N2O3</p>
          <p>CHARGE: -1</p>
        </body>
      </notes>
  </species>
  <species id="Butanoyl__45__ACPs_c" name="a butyryl-[acp]" initialAmount="1000" compartment="c" boundaryCondition="false" charge="-1">
      <notes>
        <body xmlns="http://www.w3.org/1999/xhtml">
          <p>BIOCYC: |Butanoyl-ACPs|</p>
        </body>
      </notes>
  </species>
  <species id="Crotonyl__45__ACPs_c" name="a crotonyl-[acp]" initialAmount="1000" compartment="c" boundaryCondition="false" charge="-1">
      <notes>
        <body xmlns="http://www.w3.org/1999/xhtml">
          <p>BIOCYC: |Crotonyl-ACPs|</p>
        </body>
      </notes>
  </species>
  <species id="CPD__45__9956_c" name="ubiquinol-8" initialAmount="1000" compartment="c" boundaryCondition="false" charge="0">
      <notes>
        <body xmlns="http://www.w3.org/1999/xhtml">
          <p>BIOCYC: CPD-9956</p>
          <p>INCHI: InChI=1S/C49H76O4/c1-36(2)20-13-21-37(3)22-14-23-38(4)24-15-25-39(5)26-16-27-40(6)28-17-29-41(7)30-18-31-42(8)32-19-33-43(9)34-35-45-44(10)46(50)48(52-11)49(53-12)47(45)51/h20,22,24,26,28,30,32,34,50-51H,13-19,21,23,25,27,29,31,33,35H2,1-12H3/b37-22+,38-24+,39-26+,40-28+,41-30+,42-32+,43-34+</p>
          <p>CHEBI: 61682</p>
          <p>HMDB: HMDB01060</p>
          <p>PUBCHEM: 25074411</p>
          <p>FORMULA: C49H76O4</p>
          <p>CHARGE: 0</p>
        </body>
      </notes>
  </species>
  <species id="L__45__PHOSPHATIDATE_c" name="a 1,2-diacyl-sn-glycerol 3-phosphate" initialAmount="1000" compartment="c" boundaryCondition="false" charge="-2">
      <notes>
        <body xmlns="http://www.w3.org/1999/xhtml">
          <p>BIOCYC: L-PHOSPHATIDATE</p>
          <p>KEGG: C00416</p>
        </body>
      </notes>
  </species>
  <species id="SPERMINE_c" name="spermine" initialAmount="1000" compartment="c" boundaryCondition="false" charge="4">
      <notes>
        <body xmlns="http://www.w3.org/1999/xhtml">
          <p>BIOCYC: SPERMINE</p>
          <p>INCHI: InChI=1S/C10H26N4/c11-5-3-9-13-7-1-2-8-14-10-4-6-12/h13-14H,1-12H2/p+4</p>
          <p>CHEBI: 45725</p>
          <p>HMDB: HMDB01256</p>
          <p>CHEMSPIDER: 394003</p>
          <p>PUBCHEM: 446718</p>
          <p>DRUGBANK: DB02564</p>
          <p>CAS: 71-44-3</p>
          <p>METABOLIGHTS: MTBLC45725</p>
          <p>KEGG: C00750</p>
          <p>FORMULA: C10H30N4</p>
          <p>CHARGE: 4</p>
        </body>
      </notes>
  </species>
  <species id="N1__45__ACETYLSPERMINE_c" name="N1-acetylspermine" initialAmount="1000" compartment="c" boundaryCondition="false" charge="3">
      <notes>
        <body xmlns="http://www.w3.org/1999/xhtml">
          <p>BIOCYC: N1-ACETYLSPERMINE</p>
          <p>INCHI: InChI=1S/C12H28N4O/c1-12(17)16-11-5-10-15-8-3-2-7-14-9-4-6-13/h14-15H,2-11,13H2,1H3,(H,16,17)/p+3</p>
          <p>CHEBI: 58101</p>
          <p>HMDB: HMDB01186</p>
          <p>PUBCHEM: 25201943</p>
          <p>CAS: 77928-70-2</p>
          <p>METABOLIGHTS: MTBLC58101</p>
          <p>KEGG: C02567</p>
          <p>FORMULA: C12H31N4O</p>
          <p>CHARGE: 3</p>
        </body>
      </notes>
  </species>
  <species id="Adenylated__45__ThiS__45__Proteins_c" name="a carboxy-adenylated-[ThiS sulfur-carrier protein]" initialAmount="1000" compartment="c" boundaryCondition="false" charge="-1">
      <notes>
        <body xmlns="http://www.w3.org/1999/xhtml">
          <p>BIOCYC: |Adenylated-ThiS-Proteins|</p>
        </body>
      </notes>
  </species>
  <species id="T2__45__C4__45__DECADIENYL__45__COA_c" name="trans-delta2, cis-delta4-decadienoyl-CoA" initialAmount="1000" compartment="c" boundaryCondition="false" charge="-4">
      <notes>
        <body xmlns="http://www.w3.org/1999/xhtml">
          <p>BIOCYC: T2-C4-DECADIENYL-COA</p>
          <p>INCHI: InChI=1S/C31H50N7O17P3S/c1-4-5-6-7-8-9-10-11-22(40)59-15-14-33-21(39)12-13-34-29(43)26(42)31(2,3)17-52-58(49,50)55-57(47,48)51-16-20-25(54-56(44,45)46)24(41)30(53-20)38-19-37-23-27(32)35-18-36-28(23)38/h8-11,18-20,24-26,30,41-42H,4-7,12-17H2,1-3H3,(H,33,39)(H,34,43)(H,47,48)(H,49,50)(H2,32,35,36)(H2,44,45,46)/p-4/b9-8-,11-10+/t20-,24-,25-,26+,30-/m1/s1</p>
          <p>PUBCHEM: 90658212</p>
          <p>FORMULA: C31H46N7O17P3S</p>
          <p>CHARGE: -4</p>
        </body>
      </notes>
  </species>
  <species id="Red__45__Glutaredoxins_c" name="a reduced glutaredoxin" initialAmount="1000" compartment="c" boundaryCondition="false" charge="0">
      <notes>
        <body xmlns="http://www.w3.org/1999/xhtml">
          <p>BIOCYC: |Red-Glutaredoxins|</p>
        </body>
      </notes>
  </species>
  <species id="Ox__45__Glutaredoxins_c" name="an oxidized glutaredoxin" initialAmount="1000" compartment="c" boundaryCondition="false" charge="0">
      <notes>
        <body xmlns="http://www.w3.org/1999/xhtml">
          <p>BIOCYC: |Ox-Glutaredoxins|</p>
        </body>
      </notes>
  </species>
  <species id="Pyruvate__45__dehydrogenase__45__dihydrolipoate_c" name="a [pyruvate dehydrogenase E2 protein] N6-dihydrolipoyl-L-lysine" initialAmount="1000" compartment="c" boundaryCondition="false" charge="0">
      <notes>
        <body xmlns="http://www.w3.org/1999/xhtml">
          <p>BIOCYC: |Pyruvate-dehydrogenase-dihydrolipoate|</p>
          <p>KEGG: C15973</p>
        </body>
      </notes>
  </species>
  <species id="Lipoyl__45__ACPs_c" name="a lipoyl-[acp]" initialAmount="1000" compartment="c" boundaryCondition="false" charge="-1">
      <notes>
        <body xmlns="http://www.w3.org/1999/xhtml">
          <p>BIOCYC: |Lipoyl-ACPs|</p>
        </body>
      </notes>
  </species>
  <species id="CARBAMYUL__45__L__45__ASPARTATE_c" name="N-carbamoyl-L-aspartate" initialAmount="1000" compartment="c" boundaryCondition="false" charge="-2">
      <notes>
        <body xmlns="http://www.w3.org/1999/xhtml">
          <p>BIOCYC: CARBAMYUL-L-ASPARTATE</p>
          <p>INCHI: InChI=1S/C5H8N2O5/c6-5(12)7-2(4(10)11)1-3(8)9/h2H,1H2,(H,8,9)(H,10,11)(H3,6,7,12)/p-2/t2-/m0/s1</p>
          <p>CHEBI: 32814</p>
          <p>HMDB: HMDB00828</p>
          <p>CHEMSPIDER: 10718031</p>
          <p>PUBCHEM: 5460257</p>
          <p>CAS: 16649-79-9</p>
          <p>METABOLIGHTS: MTBLC32814</p>
          <p>KEGG: C00438</p>
          <p>FORMULA: C5H6N2O5</p>
          <p>CHARGE: -2</p>
        </body>
      </notes>
  </species>
  <species id="DI__45__H__45__URACIL_c" name="5,6-dihydrouracil" initialAmount="1000" compartment="c" boundaryCondition="false" charge="0">
      <notes>
        <body xmlns="http://www.w3.org/1999/xhtml">
          <p>BIOCYC: DI-H-URACIL</p>
          <p>INCHI: InChI=1S/C4H6N2O2/c7-3-1-2-5-4(8)6-3/h1-2H2,(H2,5,6,7,8)</p>
          <p>CHEBI: 15901</p>
          <p>HMDB: HMDB00076</p>
          <p>CHEMSPIDER: 629</p>
          <p>PUBCHEM: 649</p>
          <p>DRUGBANK: DB01849</p>
          <p>CAS: 504-07-4</p>
          <p>METABOLIGHTS: MTBLC15901</p>
          <p>KEGG: C00429</p>
          <p>FORMULA: C4H6N2O2</p>
          <p>CHARGE: 0</p>
        </body>
      </notes>
  </species>
  <species id="Gcv__45__H_c" name="[glycine cleavage system lipoyl-carrier protein]-L-lysine" initialAmount="1000" compartment="c" boundaryCondition="false" charge="1">
      <notes>
        <body xmlns="http://www.w3.org/1999/xhtml">
          <p>BIOCYC: |Gcv-H|</p>
        </body>
      </notes>
  </species>
  <species id="PROTEIN__45__LIPOYLLYSINE_c" name="a [glycine-cleavage complex H protein] N6-lipoyl-L-lysine" initialAmount="1000" compartment="c" boundaryCondition="false" charge="0">
      <notes>
        <body xmlns="http://www.w3.org/1999/xhtml">
          <p>BIOCYC: PROTEIN-LIPOYLLYSINE</p>
        </body>
      </notes>
  </species>
  <species id="CPD__45__13357_c" name="(2R)-2,3-dihydroxy-3-methylbutanoate" initialAmount="1000" compartment="c" boundaryCondition="false" charge="-1">
      <notes>
        <body xmlns="http://www.w3.org/1999/xhtml">
          <p>BIOCYC: CPD-13357</p>
          <p>INCHI: InChI=1S/C5H10O4/c1-5(2,9)3(6)4(7)8/h3,6,9H,1-2H3,(H,7,8)/p-1/t3-/m0/s1</p>
          <p>CHEBI: 49072</p>
          <p>HMDB: HMDB12141</p>
          <p>CHEMSPIDER: 19951355</p>
          <p>PUBCHEM: 23615351</p>
          <p>KEGG: C04272</p>
          <p>FORMULA: C5H9O4</p>
          <p>CHARGE: -1</p>
        </body>
      </notes>
  </species>
  <species id="_1__45__KETO__45__2__45__METHYLVALERATE_c" name="(R)-2,3-dihydroxy-3-methylpentanoate" initialAmount="1000" compartment="c" boundaryCondition="false" charge="-1">
      <notes>
        <body xmlns="http://www.w3.org/1999/xhtml">
          <p>BIOCYC: 1-KETO-2-METHYLVALERATE</p>
          <p>INCHI: InChI=1S/C6H12O4/c1-3-6(2,10)4(7)5(8)9/h4,7,10H,3H2,1-2H3,(H,8,9)/p-1/t4-,6+/m0/s1</p>
          <p>CHEBI: 49258</p>
          <p>HMDB: HMDB12140</p>
          <p>CHEMSPIDER: 13641636</p>
          <p>PUBCHEM: 21145376</p>
          <p>KEGG: C06007</p>
          <p>FORMULA: C6H11O4</p>
          <p>CHARGE: -1</p>
        </body>
      </notes>
  </species>
  <species id="_2__45__KETO__45__3__45__METHYL__45__VALERATE_c" name="(S)-3-methyl-2-oxopentanoate" initialAmount="1000" compartment="c" boundaryCondition="false" charge="-1">
      <notes>
        <body xmlns="http://www.w3.org/1999/xhtml">
          <p>BIOCYC: 2-KETO-3-METHYL-VALERATE</p>
          <p>INCHI: InChI=1S/C6H10O3/c1-3-4(2)5(7)6(8)9/h4H,3H2,1-2H3,(H,8,9)/p-1/t4-/m0/s1</p>
          <p>CHEBI: 35146</p>
          <p>HMDB: HMDB00491</p>
          <p>CHEMSPIDER: 19951083</p>
          <p>PUBCHEM: 6857401</p>
          <p>CAS: 1460-34-0</p>
          <p>METABOLIGHTS: MTBLC35146</p>
          <p>KEGG: C00671</p>
          <p>FORMULA: C6H9O3</p>
          <p>CHARGE: -1</p>
        </body>
      </notes>
  </species>
  <species id="Oxo__45__glutarate__45__dehydrogenase__45__DH__45__lipoyl_c" name="a [2-oxoglutarate dehydrogenase E2 protein] N6-dihydrolipoyl-L-lysine" initialAmount="1000" compartment="c" boundaryCondition="false" charge="0">
      <notes>
        <body xmlns="http://www.w3.org/1999/xhtml">
          <p>BIOCYC: |Oxo-glutarate-dehydrogenase-DH-lipoyl|</p>
        </body>
      </notes>
  </species>
  <species id="Oxo__45__glutarate__45__dehydro__45__suc__45__DH__45__lipoyl_c" name="a [2-oxoglutarate dehydrogenase E2 protein] N6-S-succinyldihydrolipoyl-L-lysine" initialAmount="1000" compartment="c" boundaryCondition="false" charge="-1">
      <notes>
        <body xmlns="http://www.w3.org/1999/xhtml">
          <p>BIOCYC: |Oxo-glutarate-dehydro-suc-DH-lipoyl|</p>
        </body>
      </notes>
  </species>
  <species id="Cis__45__delta__45__3__45__decenoyl__45__ACPs_c" name="a (3Z)-dec-3-enoyl-[acp]" initialAmount="1000" compartment="c" boundaryCondition="false" charge="-1">
      <notes>
        <body xmlns="http://www.w3.org/1999/xhtml">
          <p>BIOCYC: |Cis-delta-3-decenoyl-ACPs|</p>
        </body>
      </notes>
  </species>
  <species id="b__45__Keto__45__cis__45__D5__45__dodecenoyl__45__ACPs_c" name="a (5Z)-3-oxo-dodec-5-enoyl-[acp]" initialAmount="1000" compartment="c" boundaryCondition="false" charge="-1">
      <notes>
        <body xmlns="http://www.w3.org/1999/xhtml">
          <p>BIOCYC: |b-Keto-cis-D5-dodecenoyl-ACPs|</p>
        </body>
      </notes>
  </species>
  <species id="BETA__45__KETO__45__CIS__45__DELTA5__45__DODECENOYL__45__ACP_c" name="3-oxo-cis-delta5-dodecenoyl-ACP" initialAmount="1000" compartment="c" boundaryCondition="false" charge="-1">
      <notes>
        <body xmlns="http://www.w3.org/1999/xhtml">
          <p>BIOCYC: BETA-KETO-CIS-DELTA5-DODECENOYL-ACP</p>
        </body>
      </notes>
  </species>
  <species id="b__45__Hydroxy__45__cis__45__D5__45__dodecenoyl__45__ACPs_c" name="a (3R,5Z)-3-hydroxy-dodec-5-enoyl-[acp]" initialAmount="1000" compartment="c" boundaryCondition="false" charge="-1">
      <notes>
        <body xmlns="http://www.w3.org/1999/xhtml">
          <p>BIOCYC: |b-Hydroxy-cis-D5-dodecenoyl-ACPs|</p>
        </body>
      </notes>
  </species>
  <species id="BETA__45__HYDROXY__45__CIS__45__DELTA5__45__DODECENOYL__45__ACP_c" name="(3R)-hydroxy cis delta5-dodecenoyl-ACP" initialAmount="1000" compartment="c" boundaryCondition="false" charge="-1">
      <notes>
        <body xmlns="http://www.w3.org/1999/xhtml">
          <p>BIOCYC: BETA-HYDROXY-CIS-DELTA5-DODECENOYL-ACP</p>
        </body>
      </notes>
  </species>
  <species id="TRANS__45__DELTA3__45__CIS__45__DELTA5__45__DODECENOYL__45__ACP_c" name="trans-delta3-cis-delta5-dodecenoyl-ACP" initialAmount="1000" compartment="c" boundaryCondition="false" charge="-1">
      <notes>
        <body xmlns="http://www.w3.org/1999/xhtml">
          <p>BIOCYC: TRANS-DELTA3-CIS-DELTA5-DODECENOYL-ACP</p>
        </body>
      </notes>
  </species>
  <species id="CPD__45__12115_c" name="demethylmenaquinol-8" initialAmount="1000" compartment="c" boundaryCondition="false" charge="0">
      <notes>
        <body xmlns="http://www.w3.org/1999/xhtml">
          <p>BIOCYC: CPD-12115</p>
          <p>INCHI: InChI=1S/C50H72O2/c1-38(2)19-12-20-39(3)21-13-22-40(4)23-14-24-41(5)25-15-26-42(6)27-16-28-43(7)29-17-30-44(8)31-18-32-45(9)35-36-46-37-49(51)47-33-10-11-34-48(47)50(46)52/h10-11,19,21,23,25,27,29,31,33-35,37,51-52H,12-18,20,22,24,26,28,30,32,36H2,1-9H3/b39-21+,40-23+,41-25+,42-27+,43-29+,44-31+,45-35+</p>
          <p>CHEBI: 61873</p>
          <p>PUBCHEM: 45479277</p>
          <p>FORMULA: C50H72O2</p>
          <p>CHARGE: 0</p>
        </body>
      </notes>
  </species>
  <species id="Cis__45__Delta5__45__dodecenoyl__45__ACPs_c" name="a (5Z)-dodec-5-enoyl-[acp]" initialAmount="1000" compartment="c" boundaryCondition="false" charge="-1">
      <notes>
        <body xmlns="http://www.w3.org/1999/xhtml">
          <p>BIOCYC: |Cis-Delta5-dodecenoyl-ACPs|</p>
        </body>
      </notes>
  </species>
  <species id="Trans__45__D3__45__cis__45__D5__45__dodecenoyl__45__ACPs_c" name="a (3E,5Z)-dodeca-3,5-dienoyl-[acp]" initialAmount="1000" compartment="c" boundaryCondition="false" charge="-1">
      <notes>
        <body xmlns="http://www.w3.org/1999/xhtml">
          <p>BIOCYC: |Trans-D3-cis-D5-dodecenoyl-ACPs|</p>
        </body>
      </notes>
  </species>
  <species id="DTDP__45__DEOH__45__DEOXY__45__MANNOSE_c" name="dTDP-4-dehydro-beta-L-rhamnose" initialAmount="1000" compartment="c" boundaryCondition="false" charge="-2">
      <notes>
        <body xmlns="http://www.w3.org/1999/xhtml">
          <p>BIOCYC: DTDP-DEOH-DEOXY-MANNOSE</p>
          <p>INCHI: InChI=1S/C16H24N2O15P2/c1-6-4-18(16(24)17-14(6)23)10-3-8(19)9(31-10)5-29-34(25,26)33-35(27,28)32-15-13(22)12(21)11(20)7(2)30-15/h4,7-10,12-13,15,19,21-22H,3,5H2,1-2H3,(H,25,26)(H,27,28)(H,17,23,24)/p-2/t7-,8-,9+,10+,12+,13+,15+/m0/s1</p>
          <p>CHEBI: 62830</p>
          <p>PUBCHEM: 53356769</p>
          <p>KEGG: C00688</p>
          <p>FORMULA: C16H22N2O15P2</p>
          <p>CHARGE: -2</p>
        </body>
      </notes>
  </species>
  <species id="Carboxybiotin__45__BCCP_c" name="a carboxylated-biotinylated [BCCP dimer]" initialAmount="1000" compartment="c" boundaryCondition="false" charge="-1">
      <notes>
        <body xmlns="http://www.w3.org/1999/xhtml">
          <p>BIOCYC: |Carboxybiotin-BCCP|</p>
        </body>
      </notes>
  </species>
  <species id="MALONYL__45__COA_c" name="malonyl-CoA" initialAmount="1000" compartment="c" boundaryCondition="false" charge="-5">
      <notes>
        <body xmlns="http://www.w3.org/1999/xhtml">
          <p>BIOCYC: MALONYL-COA</p>
          <p>INCHI: InChI=1S/C24H38N7O19P3S/c1-24(2,19(37)22(38)27-4-3-13(32)26-5-6-54-15(35)7-14(33)34)9-47-53(44,45)50-52(42,43)46-8-12-18(49-51(39,40)41)17(36)23(48-12)31-11-30-16-20(25)28-10-29-21(16)31/h10-12,17-19,23,36-37H,3-9H2,1-2H3,(H,26,32)(H,27,38)(H,33,34)(H,42,43)(H,44,45)(H2,25,28,29)(H2,39,40,41)/p-5/t12-,17-,18-,19+,23-/m1/s1</p>
          <p>CHEBI: 57384</p>
          <p>HMDB: HMDB01175</p>
          <p>PUBCHEM: 45266608</p>
          <p>CAS: 524-14-1</p>
          <p>METABOLIGHTS: MTBLC57384</p>
          <p>KEGG: C00083</p>
          <p>FORMULA: C24H33N7O19P3S</p>
          <p>CHARGE: -5</p>
        </body>
      </notes>
  </species>
  <species id="BCCP__45__dimers_c" name="a biotinylated [BCCP dimer]" initialAmount="1000" compartment="c" boundaryCondition="false" charge="0">
      <notes>
        <body xmlns="http://www.w3.org/1999/xhtml">
          <p>BIOCYC: |BCCP-dimers|</p>
        </body>
      </notes>
  </species>
  <species id="DTDP__45__D__45__GLUCOSE_c" name="dTDP-alpha-D-glucose" initialAmount="1000" compartment="c" boundaryCondition="false" charge="-2">
      <notes>
        <body xmlns="http://www.w3.org/1999/xhtml">
          <p>BIOCYC: DTDP-D-GLUCOSE</p>
          <p>INCHI: InChI=1S/C16H26N2O16P2/c1-6-3-18(16(25)17-14(6)24)10-2-7(20)9(31-10)5-30-35(26,27)34-36(28,29)33-15-13(23)12(22)11(21)8(4-19)32-15/h3,7-13,15,19-23H,2,4-5H2,1H3,(H,26,27)(H,28,29)(H,17,24,25)/p-2/t7-,8+,9+,10+,11+,12-,13+,15+/m0/s1</p>
          <p>CHEBI: 57477</p>
          <p>HMDB: HMDB01328</p>
          <p>PUBCHEM: 25202390</p>
          <p>CAS: 2009-24-7</p>
          <p>METABOLIGHTS: MTBLC57477</p>
          <p>KEGG: C00842</p>
          <p>FORMULA: C16H24N2O16P2</p>
          <p>CHARGE: -2</p>
        </body>
      </notes>
  </species>
  <species id="TTP_c" name="dTTP" initialAmount="1000" compartment="c" boundaryCondition="false" charge="-4">
      <notes>
        <body xmlns="http://www.w3.org/1999/xhtml">
          <p>BIOCYC: TTP</p>
          <p>INCHI: InChI=1S/C10H17N2O14P3/c1-5-3-12(10(15)11-9(5)14)8-2-6(13)7(24-8)4-23-28(19,20)26-29(21,22)25-27(16,17)18/h3,6-8,13H,2,4H2,1H3,(H,19,20)(H,21,22)(H,11,14,15)(H2,16,17,18)/p-4/t6-,7+,8+/m0/s1</p>
          <p>CHEBI: 37568</p>
          <p>HMDB: HMDB01342</p>
          <p>CHEMSPIDER: 10160750</p>
          <p>PUBCHEM: 11988283</p>
          <p>CAS: 365-08-2</p>
          <p>METABOLIGHTS: MTBLC37568</p>
          <p>KEGG: C00459</p>
          <p>FORMULA: C10H13N2O14P3</p>
          <p>CHARGE: -4</p>
        </body>
      </notes>
  </species>
  <species id="DUTP_c" name="dUTP" initialAmount="1000" compartment="c" boundaryCondition="false" charge="-4">
      <notes>
        <body xmlns="http://www.w3.org/1999/xhtml">
          <p>BIOCYC: DUTP</p>
          <p>INCHI: InChI=1S/C9H15N2O14P3/c12-5-3-8(11-2-1-7(13)10-9(11)14)23-6(5)4-22-27(18,19)25-28(20,21)24-26(15,16)17/h1-2,5-6,8,12H,3-4H2,(H,18,19)(H,20,21)(H,10,13,14)(H2,15,16,17)/p-4/t5-,6+,8+/m0/s1</p>
          <p>CHEBI: 61555</p>
          <p>HMDB: HMDB01191</p>
          <p>PUBCHEM: 25244408</p>
          <p>CAS: 1173-82-6</p>
          <p>KEGG: C00460</p>
          <p>FORMULA: C9H11N2O14P3</p>
          <p>CHARGE: -4</p>
        </body>
      </notes>
  </species>
  <species id="_2__45__C__45__METHYL__45__D__45__ERYTHRITOL__45__4__45__PHOSPHATE_c" name="2-C-methyl-D-erythritol 4-phosphate" initialAmount="1000" compartment="c" boundaryCondition="false" charge="-2">
      <notes>
        <body xmlns="http://www.w3.org/1999/xhtml">
          <p>BIOCYC: 2-C-METHYL-D-ERYTHRITOL-4-PHOSPHATE</p>
          <p>INCHI: InChI=1S/C5H13O7P/c1-5(8,3-6)4(7)2-12-13(9,10)11/h4,6-8H,2-3H2,1H3,(H2,9,10,11)/p-2/t4-,5+/m1/s1</p>
          <p>CHEBI: 58262</p>
          <p>CHEMSPIDER: 10645747</p>
          <p>PUBCHEM: 21608483</p>
          <p>KEGG: C11434</p>
          <p>FORMULA: C5H11O7P</p>
          <p>CHARGE: -2</p>
        </body>
      </notes>
  </species>
  <species id="POLYMER__45__INST__45__CIS__45__DELTA3__45__ENOYL__45__COA__45__C16__45__H32_c" name="POLYMER-INST-CIS-DELTA3-ENOYL-COA-C16-H32" initialAmount="1000" compartment="c" boundaryCondition="false">
      <notes>
        <body xmlns="http://www.w3.org/1999/xhtml">
          <p>FORMULA: C41H68N7O17P3S</p>
        </body>
      </notes>
  </species>
  <species id="POLYMER__45__INST__45__CIS__45__DELTA3__45__ENOYL__45__COA__45__C14__45__H28_c" name="POLYMER-INST-CIS-DELTA3-ENOYL-COA-C14-H28" initialAmount="1000" compartment="c" boundaryCondition="false">
      <notes>
        <body xmlns="http://www.w3.org/1999/xhtml">
          <p>FORMULA: C39H64N7O17P3S</p>
        </body>
      </notes>
  </species>
  <species id="POLYMER__45__INST__45__CIS__45__DELTA3__45__ENOYL__45__COA__45__C12__45__H24_c" name="POLYMER-INST-CIS-DELTA3-ENOYL-COA-C12-H24" initialAmount="1000" compartment="c" boundaryCondition="false">
      <notes>
        <body xmlns="http://www.w3.org/1999/xhtml">
          <p>FORMULA: C37H60N7O17P3S</p>
        </body>
      </notes>
  </species>
  <species id="POLYMER__45__INST__45__CIS__45__DELTA3__45__ENOYL__45__COA__45__C10__45__H20_c" name="POLYMER-INST-CIS-DELTA3-ENOYL-COA-C10-H20" initialAmount="1000" compartment="c" boundaryCondition="false">
      <notes>
        <body xmlns="http://www.w3.org/1999/xhtml">
          <p>FORMULA: C35H56N7O17P3S</p>
        </body>
      </notes>
  </species>
  <species id="POLYMER__45__INST__45__CIS__45__DELTA3__45__ENOYL__45__COA__45__C6__45__H12_c" name="POLYMER-INST-CIS-DELTA3-ENOYL-COA-C6-H12" initialAmount="1000" compartment="c" boundaryCondition="false">
      <notes>
        <body xmlns="http://www.w3.org/1999/xhtml">
          <p>FORMULA: C31H48N7O17P3S</p>
        </body>
      </notes>
  </species>
  <species id="POLYMER__45__INST__45__CIS__45__DELTA3__45__ENOYL__45__COA__45__C4__45__H8_c" name="POLYMER-INST-CIS-DELTA3-ENOYL-COA-C4-H8" initialAmount="1000" compartment="c" boundaryCondition="false">
      <notes>
        <body xmlns="http://www.w3.org/1999/xhtml">
          <p>FORMULA: C29H44N7O17P3S</p>
        </body>
      </notes>
  </species>
  <species id="POLYMER__45__INST__45__CIS__45__DELTA3__45__ENOYL__45__COA__45__C2__45__H4_c" name="POLYMER-INST-CIS-DELTA3-ENOYL-COA-C2-H4" initialAmount="1000" compartment="c" boundaryCondition="false">
      <notes>
        <body xmlns="http://www.w3.org/1999/xhtml">
          <p>FORMULA: C27H40N7O17P3S</p>
        </body>
      </notes>
  </species>
  <species id="POLYMER__45__INST__45__CIS__45__DELTA3__45__ENOYL__45__COA__45__C0__45__H0_c" name="POLYMER-INST-CIS-DELTA3-ENOYL-COA-C0-H0" initialAmount="1000" compartment="c" boundaryCondition="false">
      <notes>
        <body xmlns="http://www.w3.org/1999/xhtml">
          <p>FORMULA: C25H36N7O17P3S</p>
        </body>
      </notes>
  </species>
  <species id="POLYMER__45__INST__45__TRANS__45__D2__45__ENOYL__45__COA__45__C16__45__H32_c" name="POLYMER-INST-TRANS-D2-ENOYL-COA-C16-H32" initialAmount="1000" compartment="c" boundaryCondition="false">
      <notes>
        <body xmlns="http://www.w3.org/1999/xhtml">
          <p>FORMULA: C41H68N7O17P3S</p>
        </body>
      </notes>
  </species>
  <species id="POLYMER__45__INST__45__TRANS__45__D2__45__ENOYL__45__COA__45__C10__45__H20_c" name="POLYMER-INST-TRANS-D2-ENOYL-COA-C10-H20" initialAmount="1000" compartment="c" boundaryCondition="false">
      <notes>
        <body xmlns="http://www.w3.org/1999/xhtml">
          <p>FORMULA: C35H56N7O17P3S</p>
        </body>
      </notes>
  </species>
  <species id="Apo__45__EntB_c" name="an apo-[EntB isochorismatase/aryl-carrier protein]" initialAmount="1000" compartment="c" boundaryCondition="false" charge="0">
      <notes>
        <body xmlns="http://www.w3.org/1999/xhtml">
          <p>BIOCYC: |Apo-EntB|</p>
        </body>
      </notes>
  </species>
  <species id="Saturated__45__2__45__Lysophosphatidates_c" name="a 2,3,4-saturated 2-lysophosphatidate" initialAmount="1000" compartment="c" boundaryCondition="false" charge="-2">
      <notes>
        <body xmlns="http://www.w3.org/1999/xhtml">
          <p>BIOCYC: |Saturated-2-Lysophosphatidates|</p>
        </body>
      </notes>
  </species>
  <species id="Saturated__45__Fatty__45__Acyl__45__ACPs_c" name="a 2,3,4-saturated fatty acyl-[acp]" initialAmount="1000" compartment="c" boundaryCondition="false" charge="-1">
      <notes>
        <body xmlns="http://www.w3.org/1999/xhtml">
          <p>BIOCYC: |Saturated-Fatty-Acyl-ACPs|</p>
        </body>
      </notes>
  </species>
  <species id="SERYL__45__AMP_c" name="L-seryl-adenylate" initialAmount="1000" compartment="c" boundaryCondition="false" charge="0">
      <notes>
        <body xmlns="http://www.w3.org/1999/xhtml">
          <p>BIOCYC: SERYL-AMP</p>
          <p>INCHI: InChI=1S/C13H19N6O9P/c14-5(1-20)13(23)28-29(24,25)26-2-6-8(21)9(22)12(27-6)19-4-18-7-10(15)16-3-17-11(7)19/h3-6,8-9,12,20-22H,1-2,14H2,(H,24,25)(H2,15,16,17)/t5-,6+,8+,9+,12+/m0/s1</p>
          <p>CHEBI: 61231</p>
          <p>PUBCHEM: 90658332</p>
          <p>KEGG: C05820</p>
          <p>FORMULA: C13H19N6O9P</p>
          <p>CHARGE: 0</p>
        </body>
      </notes>
  </species>
  <species id="_2__45__3__45__DIHYDROXYBENZOATE_c" name="2,3-dihydroxybenzoate" initialAmount="1000" compartment="c" boundaryCondition="false" charge="-1">
      <notes>
        <body xmlns="http://www.w3.org/1999/xhtml">
          <p>BIOCYC: 2-3-DIHYDROXYBENZOATE</p>
          <p>INCHI: InChI=1S/C7H6O4/c8-5-3-1-2-4(6(5)9)7(10)11/h1-3,8-9H,(H,10,11)/p-1</p>
          <p>CHEBI: 36654</p>
          <p>HMDB: HMDB00397</p>
          <p>CHEMSPIDER: 5323089</p>
          <p>PUBCHEM: 54675818</p>
          <p>CAS: 303-38-8</p>
          <p>KEGG: C00196</p>
          <p>FORMULA: C7H5O4</p>
          <p>CHARGE: -1</p>
        </body>
      </notes>
  </species>
  <species id="HypE__45__Proteins_c" name="a HypE hydrogenase maturation protein" initialAmount="1000" compartment="c" boundaryCondition="false" charge="-1">
      <notes>
        <body xmlns="http://www.w3.org/1999/xhtml">
          <p>BIOCYC: |HypE-Proteins|</p>
        </body>
      </notes>
  </species>
  <species id="HypE__45__S__45__carboxamide_c" name="a HypE hydrogenase maturation protein-S-carboxamide" initialAmount="1000" compartment="c" boundaryCondition="false" charge="0">
      <notes>
        <body xmlns="http://www.w3.org/1999/xhtml">
          <p>BIOCYC: |HypE-S-carboxamide|</p>
        </body>
      </notes>
  </species>
  <species id="ERYTHRONATE__45__4P_c" name="erythronate-4-phosphate" initialAmount="1000" compartment="c" boundaryCondition="false" charge="-3">
      <notes>
        <body xmlns="http://www.w3.org/1999/xhtml">
          <p>BIOCYC: ERYTHRONATE-4P</p>
          <p>INCHI: InChI=1S/C4H9O8P/c5-2(3(6)4(7)8)1-12-13(9,10)11/h2-3,5-6H,1H2,(H,7,8)(H2,9,10,11)/p-3/t2-,3-/m1/s1</p>
          <p>CHEBI: 58766</p>
          <p>CHEMSPIDER: 4440680</p>
          <p>PUBCHEM: 45266760</p>
          <p>KEGG: C03393</p>
          <p>FORMULA: C4H6O8P</p>
          <p>CHARGE: -3</p>
        </body>
      </notes>
  </species>
  <species id="CPD__45__62_c" name="2,3-dihydroxybenzoyl adenylate" initialAmount="1000" compartment="c" boundaryCondition="false" charge="-1">
      <notes>
        <body xmlns="http://www.w3.org/1999/xhtml">
          <p>BIOCYC: CPD-62</p>
          <p>INCHI: InChI=1S/C17H18N5O10P/c18-14-10-15(20-5-19-14)22(6-21-10)16-13(26)12(25)9(31-16)4-30-33(28,29)32-17(27)7-2-1-3-8(23)11(7)24/h1-3,5-6,9,12-13,16,23-26H,4H2,(H,28,29)(H2,18,19,20)/p-1/t9-,12-,13-,16-/m1/s1</p>
          <p>CHEBI: 57417</p>
          <p>CHEMSPIDER: 552208</p>
          <p>PUBCHEM: 636431</p>
          <p>KEGG: C04030</p>
          <p>FORMULA: C17H17N5O10P</p>
          <p>CHARGE: -1</p>
        </body>
      </notes>
  </species>
  <species id="Holo__45__EntB_c" name="a holo-[EntB isochorismatase/aryl-carrier protein]" initialAmount="1000" compartment="c" boundaryCondition="false" charge="-1">
      <notes>
        <body xmlns="http://www.w3.org/1999/xhtml">
          <p>BIOCYC: |Holo-EntB|</p>
        </body>
      </notes>
  </species>
  <species id="_23DHB__45__EntB_c" name="a 2,3-dihydroxybenzoyl-[EntB isochorismatase/aryl-carrier protein]" initialAmount="1000" compartment="c" boundaryCondition="false" charge="-1">
      <notes>
        <body xmlns="http://www.w3.org/1999/xhtml">
          <p>BIOCYC: |23DHB-EntB|</p>
        </body>
      </notes>
  </species>
  <species id="FRUCTOSE__45__16__45__DIPHOSPHATE_c" name="fructose 1,6-bisphosphate" initialAmount="1000" compartment="c" boundaryCondition="false" charge="-4">
      <notes>
        <body xmlns="http://www.w3.org/1999/xhtml">
          <p>BIOCYC: FRUCTOSE-16-DIPHOSPHATE</p>
          <p>INCHI: InChI=1S/C6H14O12P2/c7-4-3(1-16-19(10,11)12)18-6(9,5(4)8)2-17-20(13,14)15/h3-5,7-9H,1-2H2,(H2,10,11,12)(H2,13,14,15)/p-4/t3-,4-,5+,6-/m1/s1</p>
          <p>CHEBI: 32966</p>
          <p>HMDB: HMDB01058</p>
          <p>CHEMSPIDER: 4574223</p>
          <p>PUBCHEM: 5460765</p>
          <p>CAS: 488-69-7</p>
          <p>KEGG: C00354</p>
          <p>FORMULA: C6H10O12P2</p>
          <p>CHARGE: -4</p>
        </body>
      </notes>
  </species>
  <species id="FRUCTOSE__45__16__45__DIPHOSPHATE_p" name="fructose 1,6-bisphosphate" initialAmount="1000" compartment="p" boundaryCondition="false" charge="-4">
      <notes>
        <body xmlns="http://www.w3.org/1999/xhtml">
          <p>BIOCYC: FRUCTOSE-16-DIPHOSPHATE</p>
          <p>INCHI: InChI=1S/C6H14O12P2/c7-4-3(1-16-19(10,11)12)18-6(9,5(4)8)2-17-20(13,14)15/h3-5,7-9H,1-2H2,(H2,10,11,12)(H2,13,14,15)/p-4/t3-,4-,5+,6-/m1/s1</p>
          <p>CHEBI: 32966</p>
          <p>HMDB: HMDB01058</p>
          <p>CHEMSPIDER: 4574223</p>
          <p>PUBCHEM: 5460765</p>
          <p>CAS: 488-69-7</p>
          <p>KEGG: C00354</p>
          <p>FORMULA: C6H10O12P2</p>
          <p>CHARGE: -4</p>
        </body>
      </notes>
  </species>
  <species id="_5__45__PHOSPHORIBOSYL__45__N__45__FORMYLGLYCINEAMIDINE_c" name="2-(formamido)-N1-(5-phospho-beta-D-ribosyl)acetamidine" initialAmount="1000" compartment="c" boundaryCondition="false" charge="-1">
      <notes>
        <body xmlns="http://www.w3.org/1999/xhtml">
          <p>BIOCYC: 5-PHOSPHORIBOSYL-N-FORMYLGLYCINEAMIDINE</p>
          <p>INCHI: InChI=1S/C8H16N3O8P/c9-5(1-10-3-12)11-8-7(14)6(13)4(19-8)2-18-20(15,16)17/h3-4,6-8,13-14H,1-2H2,(H2,9,11)(H,10,12)(H2,15,16,17)/p-1/t4-,6-,7-,8-/m1/s1</p>
          <p>CHEBI: 18413</p>
          <p>HMDB: HMDB06211</p>
          <p>PUBCHEM: 90657386</p>
          <p>KEGG: C04640</p>
          <p>FORMULA: C8H15N3O8P</p>
          <p>CHARGE: -1</p>
        </body>
      </notes>
  </species>
  <species id="Palmitoyl__45__ACPs_c" name="a palmitoyl-[acp]" initialAmount="1000" compartment="c" boundaryCondition="false" charge="-1">
      <notes>
        <body xmlns="http://www.w3.org/1999/xhtml">
          <p>BIOCYC: |Palmitoyl-ACPs|</p>
        </body>
      </notes>
  </species>
  <species id="CPD0__45__1422_c" name="dipalmitoyl phosphatidate" initialAmount="1000" compartment="c" boundaryCondition="false" charge="-2">
      <notes>
        <body xmlns="http://www.w3.org/1999/xhtml">
          <p>BIOCYC: CPD0-1422</p>
          <p>INCHI: InChI=1S/C35H69O8P/c1-3-5-7-9-11-13-15-17-19-21-23-25-27-29-34(36)41-31-33(32-42-44(38,39)40)43-35(37)30-28-26-24-22-20-18-16-14-12-10-8-6-4-2/h33H,3-32H2,1-2H3,(H2,38,39,40)/p-2/t33-/m1/s1</p>
          <p>CHEBI: 72859</p>
          <p>PUBCHEM: 25201390</p>
          <p>METABOLIGHTS: MTBLC72859</p>
          <p>FORMULA: C35H67O8P</p>
          <p>CHARGE: -2</p>
        </body>
      </notes>
  </species>
  <species id="L__45__FUCULOSE_c" name="L-fuculose" initialAmount="1000" compartment="c" boundaryCondition="false" charge="0">
      <notes>
        <body xmlns="http://www.w3.org/1999/xhtml">
          <p>BIOCYC: L-FUCULOSE</p>
          <p>INCHI: InChI=1S/C6H12O5/c1-3(8)5(10)6(11)4(9)2-7/h3,5-8,10-11H,2H2,1H3/t3-,5+,6-/m0/s1</p>
          <p>CHEBI: 17617</p>
          <p>HMDB: HMDB60267</p>
          <p>PUBCHEM: 6857362</p>
          <p>CAS: 13074-08-3</p>
          <p>METABOLIGHTS: MTBLC17617</p>
          <p>KEGG: C01721</p>
          <p>FORMULA: C6H12O5</p>
          <p>CHARGE: 0</p>
        </body>
      </notes>
  </species>
  <species id="FUCULOSE__45__1P_c" name="L-fuculose 1-phosphate" initialAmount="1000" compartment="c" boundaryCondition="false" charge="-2">
      <notes>
        <body xmlns="http://www.w3.org/1999/xhtml">
          <p>BIOCYC: FUCULOSE-1P</p>
          <p>INCHI: InChI=1S/C6H13O8P/c1-3(7)5(9)6(10)4(8)2-14-15(11,12)13/h3,5-7,9-10H,2H2,1H3,(H2,11,12,13)/p-2/t3-,5+,6-/m0/s1</p>
          <p>CHEBI: 57846</p>
          <p>PUBCHEM: 6857414</p>
          <p>CAS: 92418-41-2</p>
          <p>KEGG: C01099</p>
          <p>FORMULA: C6H11O8P</p>
          <p>CHARGE: -2</p>
        </body>
      </notes>
  </species>
  <species id="Beta__45__D__45__Galactosides_c" name="a beta-D-galactoside" initialAmount="1000" compartment="c" boundaryCondition="false" charge="0">
      <notes>
        <body xmlns="http://www.w3.org/1999/xhtml">
          <p>BIOCYC: |Beta-D-Galactosides|</p>
          <p>KEGG: C00602</p>
        </body>
      </notes>
  </species>
  <species id="_6__45__Acetyl__45__Beta__45__D__45__Galactosides_c" name="a 6-acetyl-beta-D-galactoside" initialAmount="1000" compartment="c" boundaryCondition="false" charge="0">
      <notes>
        <body xmlns="http://www.w3.org/1999/xhtml">
          <p>BIOCYC: |6-Acetyl-Beta-D-Galactosides|</p>
          <p>CHEBI: 28250</p>
          <p>KEGG: C03773</p>
        </body>
      </notes>
  </species>
  <species id="_2__45__DEHYDRO__45__3__45__DEOXY__45__D__45__GALACTONATE_c" name="2-dehydro-3-deoxy-D-galactonate" initialAmount="1000" compartment="c" boundaryCondition="false" charge="-1">
      <notes>
        <body xmlns="http://www.w3.org/1999/xhtml">
          <p>BIOCYC: 2-DEHYDRO-3-DEOXY-D-GALACTONATE</p>
          <p>INCHI: InChI=1S/C6H10O6/c7-2-5(10)3(8)1-4(9)6(11)12/h3,5,7-8,10H,1-2H2,(H,11,12)/p-1/t3-,5-/m1/s1</p>
          <p>CHEBI: 57989</p>
          <p>PUBCHEM: 49791967</p>
          <p>KEGG: C01216</p>
          <p>FORMULA: C6H9O6</p>
          <p>CHARGE: -1</p>
        </body>
      </notes>
  </species>
  <species id="GALACTOSE__45__1P_c" name="alpha-D-galactose 1-phosphate" initialAmount="1000" compartment="c" boundaryCondition="false" charge="-2">
      <notes>
        <body xmlns="http://www.w3.org/1999/xhtml">
          <p>BIOCYC: GALACTOSE-1P</p>
          <p>INCHI: InChI=1S/C6H13O9P/c7-1-2-3(8)4(9)5(10)6(14-2)15-16(11,12)13/h2-10H,1H2,(H2,11,12,13)/p-2/t2-,3+,4+,5-,6-/m1/s1</p>
          <p>CHEBI: 58336</p>
          <p>HMDB: HMDB00645</p>
          <p>CHEMSPIDER: 5447153</p>
          <p>PUBCHEM: 7098639</p>
          <p>CAS: 2255-14-3</p>
          <p>METABOLIGHTS: MTBLC58336</p>
          <p>KEGG: C00446</p>
          <p>FORMULA: C6H11O9P</p>
          <p>CHARGE: -2</p>
        </body>
      </notes>
  </species>
  <species id="_5__45__P__45__RIBOSYL__45__N__45__FORMYLGLYCINEAMIDE_c" name="N2-formyl-N1-(5-phospho-beta-D-ribosyl)glycinamide" initialAmount="1000" compartment="c" boundaryCondition="false" charge="-2">
      <notes>
        <body xmlns="http://www.w3.org/1999/xhtml">
          <p>BIOCYC: 5-P-RIBOSYL-N-FORMYLGLYCINEAMIDE</p>
          <p>INCHI: InChI=1S/C8H15N2O9P/c11-3-9-1-5(12)10-8-7(14)6(13)4(19-8)2-18-20(15,16)17/h3-4,6-8,13-14H,1-2H2,(H,9,11)(H,10,12)(H2,15,16,17)/p-2/t4-,6-,7-,8-/m1/s1</p>
          <p>CHEBI: 58426</p>
          <p>HMDB: HMDB01308</p>
          <p>PUBCHEM: 90658924</p>
          <p>METABOLIGHTS: MTBLC58426</p>
          <p>KEGG: C04376</p>
          <p>FORMULA: C8H13N2O9P</p>
          <p>CHARGE: -2</p>
        </body>
      </notes>
  </species>
  <species id="Oxidized__45__NrdH__45__Proteins_c" name="an oxidized NrdH glutaredoxin-like protein" initialAmount="1000" compartment="c" boundaryCondition="false" charge="0">
      <notes>
        <body xmlns="http://www.w3.org/1999/xhtml">
          <p>BIOCYC: |Oxidized-NrdH-Proteins|</p>
        </body>
      </notes>
  </species>
  <species id="Reduced__45__NrdH__45__Proteins_c" name="a reduced NrdH glutaredoxin-like protein" initialAmount="1000" compartment="c" boundaryCondition="false" charge="0">
      <notes>
        <body xmlns="http://www.w3.org/1999/xhtml">
          <p>BIOCYC: |Reduced-NrdH-Proteins|</p>
        </body>
      </notes>
  </species>
  <species id="GDP__45__D__45__GLUCOSE_c" name="GDP-alpha-D-glucose" initialAmount="1000" compartment="c" boundaryCondition="false" charge="-2">
      <notes>
        <body xmlns="http://www.w3.org/1999/xhtml">
          <p>BIOCYC: GDP-D-GLUCOSE</p>
          <p>INCHI: InChI=1S/C16H25N5O16P2/c17-16-19-12-6(13(28)20-16)18-3-21(12)14-10(26)8(24)5(34-14)2-33-38(29,30)37-39(31,32)36-15-11(27)9(25)7(23)4(1-22)35-15/h3-5,7-11,14-15,22-27H,1-2H2,(H,29,30)(H,31,32)(H3,17,19,20,28)/p-2/t4-,5-,7-,8-,9+,10-,11-,14-,15-/m1/s1</p>
          <p>CHEBI: 62230</p>
          <p>HMDB: HMDB03351</p>
          <p>PUBCHEM: 52921606</p>
          <p>KEGG: C00394</p>
          <p>FORMULA: C16H23N5O16P2</p>
          <p>CHARGE: -2</p>
        </body>
      </notes>
  </species>
  <species id="Octanoyl__45__ACPs_c" name="an octanoyl-[acp]" initialAmount="1000" compartment="c" boundaryCondition="false" charge="-1">
      <notes>
        <body xmlns="http://www.w3.org/1999/xhtml">
          <p>BIOCYC: |Octanoyl-ACPs|</p>
        </body>
      </notes>
  </species>
  <species id="Lipoyl__45__Protein__45__L__45__Lysine_c" name="a [lipoyl-carrier protein]-L-lysine" initialAmount="1000" compartment="c" boundaryCondition="false" charge="1">
      <notes>
        <body xmlns="http://www.w3.org/1999/xhtml">
          <p>BIOCYC: |Lipoyl-Protein-L-Lysine|</p>
        </body>
      </notes>
  </species>
  <species id="GDP__45__4__45__DEHYDRO__45__6__45__DEOXY__45__D__45__MANNOSE_c" name="GDP-4-dehydro-6-deoxy-alpha-D-mannose" initialAmount="1000" compartment="c" boundaryCondition="false" charge="-2">
      <notes>
        <body xmlns="http://www.w3.org/1999/xhtml">
          <p>BIOCYC: GDP-4-DEHYDRO-6-DEOXY-D-MANNOSE</p>
          <p>INCHI: InChI=1S/C16H23N5O15P2/c1-4-7(22)9(24)11(26)15(33-4)35-38(30,31)36-37(28,29)32-2-5-8(23)10(25)14(34-5)21-3-18-6-12(21)19-16(17)20-13(6)27/h3-5,8-11,14-15,23-26H,2H2,1H3,(H,28,29)(H,30,31)(H3,17,19,20,27)/p-2/t4-,5-,8-,9+,10-,11+,14-,15-/m1/s1</p>
          <p>CHEBI: 57964</p>
          <p>HMDB: HMDB01346</p>
          <p>PUBCHEM: 25243979</p>
          <p>METABOLIGHTS: MTBLC57964</p>
          <p>KEGG: C01222</p>
          <p>FORMULA: C16H21N5O15P2</p>
          <p>CHARGE: -2</p>
        </body>
      </notes>
  </species>
  <species id="Octanoylated__45__domains_c" name="a [lipoyl-carrier protein] N6-octanoyl-L-lysine" initialAmount="1000" compartment="c" boundaryCondition="false" charge="0">
      <notes>
        <body xmlns="http://www.w3.org/1999/xhtml">
          <p>BIOCYC: |Octanoylated-domains|</p>
        </body>
      </notes>
  </species>
  <species id="Lipoyl__45__Protein__45__N6__45__lipoyllysine_c" name="a [lipoyl-carrier protein]-N6-lipoyl-L-lysine" initialAmount="1000" compartment="c" boundaryCondition="false" charge="0">
      <notes>
        <body xmlns="http://www.w3.org/1999/xhtml">
          <p>BIOCYC: |Lipoyl-Protein-N6-lipoyllysine|</p>
        </body>
      </notes>
  </species>
  <species id="Thiocarboxyadenylated__45__ThiS__45__Proteins_c" name="a thiocarboxy-[ThiS-Protein]" initialAmount="1000" compartment="c" boundaryCondition="false" charge="-1">
      <notes>
        <body xmlns="http://www.w3.org/1999/xhtml">
          <p>BIOCYC: |Thiocarboxyadenylated-ThiS-Proteins|</p>
        </body>
      </notes>
  </species>
  <species id="Thi__45__S_c" name="a ThiS sulfur-carrier protein" initialAmount="1000" compartment="c" boundaryCondition="false" charge="-1">
      <notes>
        <body xmlns="http://www.w3.org/1999/xhtml">
          <p>BIOCYC: |Thi-S|</p>
        </body>
      </notes>
  </species>
  <species id="D__45__6__45__P__45__GLUCONO__45__DELTA__45__LACTONE_c" name="6-phospho D-glucono-1,5-lactone" initialAmount="1000" compartment="c" boundaryCondition="false" charge="-2">
      <notes>
        <body xmlns="http://www.w3.org/1999/xhtml">
          <p>BIOCYC: D-6-P-GLUCONO-DELTA-LACTONE</p>
          <p>INCHI: InChI=1S/C6H11O9P/c7-3-2(1-14-16(11,12)13)15-6(10)5(9)4(3)8/h2-5,7-9H,1H2,(H2,11,12,13)/p-2/t2-,3-,4+,5-/m1/s1</p>
          <p>CHEBI: 57955</p>
          <p>HMDB: HMDB01127</p>
          <p>PUBCHEM: 46926335</p>
          <p>CAS: 2641-81-8</p>
          <p>METABOLIGHTS: MTBLC57955</p>
          <p>KEGG: C01236</p>
          <p>FORMULA: C6H9O9P</p>
          <p>CHARGE: -2</p>
        </body>
      </notes>
  </species>
  <species id="ADP__45__D__45__GLUCOSE_c" name="ADP-alpha-D-glucose" initialAmount="1000" compartment="c" boundaryCondition="false" charge="-2">
      <notes>
        <body xmlns="http://www.w3.org/1999/xhtml">
          <p>BIOCYC: ADP-D-GLUCOSE</p>
          <p>INCHI: InChI=1S/C16H25N5O15P2/c17-13-7-14(19-3-18-13)21(4-20-7)15-11(26)9(24)6(33-15)2-32-37(28,29)36-38(30,31)35-16-12(27)10(25)8(23)5(1-22)34-16/h3-6,8-12,15-16,22-27H,1-2H2,(H,28,29)(H,30,31)(H2,17,18,19)/p-2/t5-,6-,8-,9-,10+,11-,12-,15-,16-/m1/s1</p>
          <p>CHEBI: 57498</p>
          <p>HMDB: HMDB06557</p>
          <p>PUBCHEM: 42609821</p>
          <p>CAS: 2140-58-1</p>
          <p>METABOLIGHTS: MTBLC57498</p>
          <p>KEGG: C00498</p>
          <p>FORMULA: C16H23N5O15P2</p>
          <p>CHARGE: -2</p>
        </body>
      </notes>
  </species>
  <species id="R__45__3__45__hydroxymyristoyl__45__ACPs_c" name="a (3R)-3-hydroxymyristoyl-[acp]" initialAmount="1000" compartment="c" boundaryCondition="false" charge="-1">
      <notes>
        <body xmlns="http://www.w3.org/1999/xhtml">
          <p>BIOCYC: |R-3-hydroxymyristoyl-ACPs|</p>
        </body>
      </notes>
  </species>
  <species id="GLC__45__D__45__LACTONE_c" name="D-glucono-1,5-lactone" initialAmount="1000" compartment="c" boundaryCondition="false" charge="0">
      <notes>
        <body xmlns="http://www.w3.org/1999/xhtml">
          <p>BIOCYC: GLC-D-LACTONE</p>
          <p>INCHI: InChI=1S/C6H10O6/c7-1-2-3(8)4(9)5(10)6(11)12-2/h2-5,7-10H,1H2/t2-,3-,4+,5-/m1/s1</p>
          <p>CHEBI: 16217</p>
          <p>HMDB: HMDB00150</p>
          <p>CHEMSPIDER: 6760</p>
          <p>PUBCHEM: 7027</p>
          <p>DRUGBANK: DB04564</p>
          <p>CAS: 90-80-2</p>
          <p>KEGG: C00198</p>
          <p>FORMULA: C6H10O6</p>
          <p>CHARGE: 0</p>
        </body>
      </notes>
  </species>
  <species id="GLC__45__1__45__P_p" name="alpha-D-glucopyranose 1-phosphate" initialAmount="1000" compartment="p" boundaryCondition="false" charge="-2">
      <notes>
        <body xmlns="http://www.w3.org/1999/xhtml">
          <p>BIOCYC: GLC-1-P</p>
          <p>INCHI: InChI=1S/C6H13O9P/c7-1-2-3(8)4(9)5(10)6(14-2)15-16(11,12)13/h2-10H,1H2,(H2,11,12,13)/p-2/t2-,3-,4+,5-,6-/m1/s1</p>
          <p>CHEBI: 58601</p>
          <p>HMDB: HMDB01586</p>
          <p>CHEMSPIDER: 5441206</p>
          <p>PUBCHEM: 7091266</p>
          <p>CAS: 59-56-3</p>
          <p>METABOLIGHTS: MTBLC58601</p>
          <p>KEGG: C00103</p>
          <p>FORMULA: C6H11O9P</p>
          <p>CHARGE: -2</p>
        </body>
      </notes>
  </species>
  <species id="AICAR_c" name="5-amino-1-(5-phospho-D-ribosyl)imidazole-4-carboxamide" initialAmount="1000" compartment="c" boundaryCondition="false" charge="-2">
      <notes>
        <body xmlns="http://www.w3.org/1999/xhtml">
          <p>BIOCYC: AICAR</p>
          <p>INCHI: InChI=1S/C9H15N4O8P/c10-7-4(8(11)16)12-2-13(7)9-6(15)5(14)3(21-9)1-20-22(17,18)19/h2-3,5-6,9,14-15H,1,10H2,(H2,11,16)(H2,17,18,19)/p-2/t3-,5-,6-,9-/m1/s1</p>
          <p>CHEBI: 58475</p>
          <p>HMDB: HMDB01517</p>
          <p>PUBCHEM: 45266657</p>
          <p>CAS: 3031-94-5</p>
          <p>METABOLIGHTS: MTBLC58475</p>
          <p>KEGG: C04677</p>
          <p>FORMULA: C9H13N4O8P</p>
          <p>CHARGE: -2</p>
        </body>
      </notes>
  </species>
  <species id="GLN__45__tRNAs_c" name="a tRNAgln" initialAmount="1000" compartment="c" boundaryCondition="false" charge="-2">
      <notes>
        <body xmlns="http://www.w3.org/1999/xhtml">
          <p>BIOCYC: |GLN-tRNAs|</p>
          <p>KEGG: C01640</p>
        </body>
      </notes>
  </species>
  <species id="Charged__45__GLN__45__tRNAs_c" name="an L-glutaminyl-[tRNAgln]" initialAmount="1000" compartment="c" boundaryCondition="false" charge="0">
      <notes>
        <body xmlns="http://www.w3.org/1999/xhtml">
          <p>BIOCYC: |Charged-GLN-tRNAs|</p>
          <p>KEGG: C02282</p>
        </body>
      </notes>
  </species>
  <species id="DMSO_c" name="dimethyl sulfoxide" initialAmount="1000" compartment="c" boundaryCondition="false" charge="0">
      <notes>
        <body xmlns="http://www.w3.org/1999/xhtml">
          <p>BIOCYC: DMSO</p>
          <p>INCHI: InChI=1S/C2H6OS/c1-4(2)3/h1-2H3</p>
          <p>CHEBI: 28262</p>
          <p>HMDB: HMDB02151</p>
          <p>CHEMSPIDER: 659</p>
          <p>PUBCHEM: 679</p>
          <p>DRUGBANK: DB01093</p>
          <p>KEGG: C11143</p>
          <p>FORMULA: C2H6OS</p>
          <p>CHARGE: 0</p>
        </body>
      </notes>
  </species>
  <species id="CPD0__45__621_c" name="ferric coprogen" initialAmount="1000" compartment="c" boundaryCondition="false" charge="0">
      <notes>
        <body xmlns="http://www.w3.org/1999/xhtml">
          <p>BIOCYC: CPD0-621</p>
          <p>PUBCHEM: 90659013</p>
          <p>FORMULA: C35H53N6O13Fe</p>
          <p>CHARGE: 0</p>
        </body>
      </notes>
  </species>
  <species id="GLT__45__tRNAs_c" name="a tRNAglu" initialAmount="1000" compartment="c" boundaryCondition="false" charge="-2">
      <notes>
        <body xmlns="http://www.w3.org/1999/xhtml">
          <p>BIOCYC: |GLT-tRNAs|</p>
          <p>KEGG: C01641</p>
        </body>
      </notes>
  </species>
  <species id="Charged__45__GLT__45__tRNAs_c" name="an L-glutamyl-[tRNAGlu]" initialAmount="1000" compartment="c" boundaryCondition="false" charge="-1">
      <notes>
        <body xmlns="http://www.w3.org/1999/xhtml">
          <p>BIOCYC: |Charged-GLT-tRNAs|</p>
          <p>KEGG: C02987</p>
        </body>
      </notes>
  </species>
  <species id="L__45__GLUTAMATE__45__5__45__P_c" name="gamma-L-glutamyl 5-phosphate" initialAmount="1000" compartment="c" boundaryCondition="false" charge="-2">
      <notes>
        <body xmlns="http://www.w3.org/1999/xhtml">
          <p>BIOCYC: L-GLUTAMATE-5-P</p>
          <p>INCHI: InChI=1S/C5H10NO7P/c6-3(5(8)9)1-2-4(7)13-14(10,11)12/h3H,1-2,6H2,(H,8,9)(H2,10,11,12)/p-2/t3-/m0/s1</p>
          <p>CHEBI: 58274</p>
          <p>HMDB: HMDB01228</p>
          <p>PUBCHEM: 44457531</p>
          <p>METABOLIGHTS: MTBLC58274</p>
          <p>KEGG: C03287</p>
          <p>FORMULA: C5H8NO7P</p>
          <p>CHARGE: -2</p>
        </body>
      </notes>
  </species>
  <species id="CPD0__45__1192_p" name="poly-beta-1,6-N-acetyl-D-glucosamine" initialAmount="1000" compartment="p" boundaryCondition="false" charge="0">
      <notes>
        <body xmlns="http://www.w3.org/1999/xhtml">
          <p>BIOCYC: CPD0-1192</p>
        </body>
      </notes>
  </species>
  <species id="Glycerol__45__1__45__phosphate_c" name="glycerol 1-phosphate" initialAmount="1000" compartment="c" boundaryCondition="false" charge="-2">
      <notes>
        <body xmlns="http://www.w3.org/1999/xhtml">
          <p>BIOCYC: |Glycerol-1-phosphate|</p>
          <p>INCHI: InChI=1S/C3H9O6P/c4-1-3(5)2-9-10(6,7)8/h3-5H,1-2H2,(H2,6,7,8)/p-2</p>
          <p>CHEBI: 231935</p>
          <p>PUBCHEM: 3707990</p>
          <p>FORMULA: C3H7O6P</p>
          <p>CHARGE: -2</p>
        </body>
      </notes>
  </species>
  <species id="CPD__45__536_c" name="glycerol 2-phosphate" initialAmount="1000" compartment="c" boundaryCondition="false" charge="-2">
      <notes>
        <body xmlns="http://www.w3.org/1999/xhtml">
          <p>BIOCYC: CPD-536</p>
          <p>INCHI: InChI=1S/C3H9O6P/c4-1-3(2-5)9-10(6,7)8/h3-5H,1-2H2,(H2,6,7,8)/p-2</p>
          <p>CHEBI: 58083</p>
          <p>HMDB: HMDB02520</p>
          <p>PUBCHEM: 3611397</p>
          <p>CAS: 17181-54-3</p>
          <p>KEGG: C02979</p>
          <p>FORMULA: C3H7O6P</p>
          <p>CHARGE: -2</p>
        </body>
      </notes>
  </species>
  <species id="CPD__45__536_p" name="glycerol 2-phosphate" initialAmount="1000" compartment="p" boundaryCondition="false" charge="-2">
      <notes>
        <body xmlns="http://www.w3.org/1999/xhtml">
          <p>BIOCYC: CPD-536</p>
          <p>INCHI: InChI=1S/C3H9O6P/c4-1-3(2-5)9-10(6,7)8/h3-5H,1-2H2,(H2,6,7,8)/p-2</p>
          <p>CHEBI: 58083</p>
          <p>HMDB: HMDB02520</p>
          <p>PUBCHEM: 3611397</p>
          <p>CAS: 17181-54-3</p>
          <p>KEGG: C02979</p>
          <p>FORMULA: C3H7O6P</p>
          <p>CHARGE: -2</p>
        </body>
      </notes>
  </species>
  <species id="R__45____45__ALLANTOIN_p" name="(R)-(-)-allantoin" initialAmount="1000" compartment="p" boundaryCondition="false" charge="0">
      <notes>
        <body xmlns="http://www.w3.org/1999/xhtml">
          <p>BIOCYC: R--ALLANTOIN</p>
          <p>INCHI: InChI=1S/C4H6N4O3/c5-3(10)6-1-2(9)8-4(11)7-1/h1H,(H3,5,6,10)(H2,7,8,9,11)/t1-/m1/s1</p>
          <p>CHEBI: 15677</p>
          <p>CHEMSPIDER: 388779</p>
          <p>PUBCHEM: 439713</p>
          <p>METABOLIGHTS: MTBLC15677</p>
          <p>KEGG: C02348</p>
          <p>FORMULA: C4H6N4O3</p>
          <p>CHARGE: 0</p>
        </body>
      </notes>
  </species>
  <species id="R__45____45__ALLANTOIN_c" name="(R)-(-)-allantoin" initialAmount="1000" compartment="c" boundaryCondition="false" charge="0">
      <notes>
        <body xmlns="http://www.w3.org/1999/xhtml">
          <p>BIOCYC: R--ALLANTOIN</p>
          <p>INCHI: InChI=1S/C4H6N4O3/c5-3(10)6-1-2(9)8-4(11)7-1/h1H,(H3,5,6,10)(H2,7,8,9,11)/t1-/m1/s1</p>
          <p>CHEBI: 15677</p>
          <p>CHEMSPIDER: 388779</p>
          <p>PUBCHEM: 439713</p>
          <p>METABOLIGHTS: MTBLC15677</p>
          <p>KEGG: C02348</p>
          <p>FORMULA: C4H6N4O3</p>
          <p>CHARGE: 0</p>
        </body>
      </notes>
  </species>
  <species id="ALLANTOIN_p" name="allantoin" initialAmount="1000" compartment="p" boundaryCondition="false" charge="0">
      <notes>
        <body xmlns="http://www.w3.org/1999/xhtml">
          <p>BIOCYC: ALLANTOIN</p>
          <p>INCHI: InChI=1S/C4H6N4O3/c5-3(10)6-1-2(9)8-4(11)7-1/h1H,(H3,5,6,10)(H2,7,8,9,11)</p>
          <p>CHEBI: 15676</p>
          <p>CHEMSPIDER: 199</p>
          <p>PUBCHEM: 204</p>
          <p>CAS: 97-59-6</p>
          <p>KEGG: C01551</p>
          <p>FORMULA: C4H6N4O3</p>
          <p>CHARGE: 0</p>
        </body>
      </notes>
  </species>
  <species id="ALLANTOIN_c" name="allantoin" initialAmount="1000" compartment="c" boundaryCondition="false" charge="0">
      <notes>
        <body xmlns="http://www.w3.org/1999/xhtml">
          <p>BIOCYC: ALLANTOIN</p>
          <p>INCHI: InChI=1S/C4H6N4O3/c5-3(10)6-1-2(9)8-4(11)7-1/h1H,(H3,5,6,10)(H2,7,8,9,11)</p>
          <p>CHEBI: 15676</p>
          <p>CHEMSPIDER: 199</p>
          <p>PUBCHEM: 204</p>
          <p>CAS: 97-59-6</p>
          <p>KEGG: C01551</p>
          <p>FORMULA: C4H6N4O3</p>
          <p>CHARGE: 0</p>
        </body>
      </notes>
  </species>
  <species id="DIHYDROXYACETONE_p" name="dihydroxyacetone" initialAmount="1000" compartment="p" boundaryCondition="false" charge="0">
      <notes>
        <body xmlns="http://www.w3.org/1999/xhtml">
          <p>BIOCYC: DIHYDROXYACETONE</p>
          <p>INCHI: InChI=1S/C3H6O3/c4-1-3(6)2-5/h4-5H,1-2H2</p>
          <p>CHEBI: 16016</p>
          <p>HMDB: HMDB01882</p>
          <p>CHEMSPIDER: 650</p>
          <p>PUBCHEM: 670</p>
          <p>DRUGBANK: DB01775</p>
          <p>NCI: 24343</p>
          <p>CAS: 96-26-4</p>
          <p>METABOLIGHTS: MTBLC16016</p>
          <p>KEGG: C00184</p>
          <p>FORMULA: C3H6O3</p>
          <p>CHARGE: 0</p>
        </body>
      </notes>
  </species>
  <species id="GLY__45__tRNAs_c" name="a tRNAgly" initialAmount="1000" compartment="c" boundaryCondition="false" charge="-2">
      <notes>
        <body xmlns="http://www.w3.org/1999/xhtml">
          <p>BIOCYC: |GLY-tRNAs|</p>
          <p>KEGG: C01642</p>
        </body>
      </notes>
  </species>
  <species id="Charged__45__GLY__45__tRNAs_c" name="a glycyl-[tRNAgly]" initialAmount="1000" compartment="c" boundaryCondition="false" charge="0">
      <notes>
        <body xmlns="http://www.w3.org/1999/xhtml">
          <p>BIOCYC: |Charged-GLY-tRNAs|</p>
          <p>KEGG: C02412</p>
        </body>
      </notes>
  </species>
  <species id="GMP_p" name="GMP" initialAmount="1000" compartment="p" boundaryCondition="false" charge="-2">
      <notes>
        <body xmlns="http://www.w3.org/1999/xhtml">
          <p>BIOCYC: GMP</p>
          <p>INCHI: InChI=1S/C10H14N5O8P/c11-10-13-7-4(8(18)14-10)12-2-15(7)9-6(17)5(16)3(23-9)1-22-24(19,20)21/h2-3,5-6,9,16-17H,1H2,(H2,19,20,21)(H3,11,13,14,18)/p-2/t3-,5-,6-,9-/m1/s1</p>
          <p>CHEBI: 58115</p>
          <p>HMDB: HMDB01397</p>
          <p>CHEMSPIDER: 1413162</p>
          <p>PUBCHEM: 1807035</p>
          <p>CAS: 85-32-5</p>
          <p>METABOLIGHTS: MTBLC58115</p>
          <p>KEGG: C00144</p>
          <p>FORMULA: C10H12N5O8P</p>
          <p>CHARGE: -2</p>
        </body>
      </notes>
  </species>
  <species id="IMP_p" name="IMP" initialAmount="1000" compartment="p" boundaryCondition="false" charge="-2">
      <notes>
        <body xmlns="http://www.w3.org/1999/xhtml">
          <p>BIOCYC: IMP</p>
          <p>INCHI: InChI=1S/C10H13N4O8P/c15-6-4(1-21-23(18,19)20)22-10(7(6)16)14-3-13-5-8(14)11-2-12-9(5)17/h2-4,6-7,10,15-16H,1H2,(H,11,12,17)(H2,18,19,20)/p-2/t4-,6-,7-,10-/m1/s1</p>
          <p>CHEBI: 58053</p>
          <p>HMDB: HMDB00175</p>
          <p>CHEMSPIDER: 5482599</p>
          <p>PUBCHEM: 7140378</p>
          <p>CAS: 131-99-7</p>
          <p>METABOLIGHTS: MTBLC58053</p>
          <p>KEGG: C00130</p>
          <p>FORMULA: C10H11N4O8P</p>
          <p>CHARGE: -2</p>
        </body>
      </notes>
  </species>
  <species id="GLYCOL_c" name="ethylene glycol" initialAmount="1000" compartment="c" boundaryCondition="false" charge="0">
      <notes>
        <body xmlns="http://www.w3.org/1999/xhtml">
          <p>BIOCYC: GLYCOL</p>
          <p>INCHI: InChI=1S/C2H6O2/c3-1-2-4/h3-4H,1-2H2</p>
          <p>CHEBI: 30742</p>
          <p>HMDB: HMDB32262</p>
          <p>CHEMSPIDER: 13835235</p>
          <p>PUBCHEM: 174</p>
          <p>DRUGBANK: DB01867</p>
          <p>CAS: 107-21-1</p>
          <p>METABOLIGHTS: MTBLC30742</p>
          <p>KEGG: C01380</p>
          <p>FORMULA: C2H6O2</p>
          <p>CHARGE: 0</p>
        </body>
      </notes>
  </species>
  <species id="L__45__LYXOSE_e" name="beta-L-lyxopyranose" initialAmount="1000" compartment="e" boundaryCondition="false" charge="0">
      <notes>
        <body xmlns="http://www.w3.org/1999/xhtml">
          <p>BIOCYC: L-LYXOSE</p>
          <p>INCHI: InChI=1S/C5H10O5/c6-2-1-10-5(9)4(8)3(2)7/h2-9H,1H2/t2-,3+,4+,5-/m0/s1</p>
          <p>CHEMSPIDER: 557832</p>
          <p>PUBCHEM: 642638</p>
          <p>CAS: 1949-78-6</p>
          <p>FORMULA: C5H10O5</p>
          <p>CHARGE: 0</p>
        </body>
      </notes>
  </species>
  <species id="L__45__RIBULOSE_p" name="L-ribulose" initialAmount="1000" compartment="p" boundaryCondition="false" charge="0">
      <notes>
        <body xmlns="http://www.w3.org/1999/xhtml">
          <p>BIOCYC: L-RIBULOSE</p>
          <p>INCHI: InChI=1S/C5H10O5/c6-1-3(8)5(10)4(9)2-7/h3,5-8,10H,1-2H2/t3-,5-/m0/s1</p>
          <p>CHEBI: 16880</p>
          <p>HMDB: HMDB03371</p>
          <p>CHEMSPIDER: 559151</p>
          <p>PUBCHEM: 644111</p>
          <p>CAS: 488-84-6</p>
          <p>KEGG: C00508</p>
          <p>FORMULA: C5H10O5</p>
          <p>CHARGE: 0</p>
        </body>
      </notes>
  </species>
  <species id="L__45__RIBULOSE_e" name="L-ribulose" initialAmount="1000" compartment="e" boundaryCondition="false" charge="0">
      <notes>
        <body xmlns="http://www.w3.org/1999/xhtml">
          <p>BIOCYC: L-RIBULOSE</p>
          <p>INCHI: InChI=1S/C5H10O5/c6-1-3(8)5(10)4(9)2-7/h3,5-8,10H,1-2H2/t3-,5-/m0/s1</p>
          <p>CHEBI: 16880</p>
          <p>HMDB: HMDB03371</p>
          <p>CHEMSPIDER: 559151</p>
          <p>PUBCHEM: 644111</p>
          <p>CAS: 488-84-6</p>
          <p>KEGG: C00508</p>
          <p>FORMULA: C5H10O5</p>
          <p>CHARGE: 0</p>
        </body>
      </notes>
  </species>
  <species id="CPD__45__6001_p" name="L-ribose" initialAmount="1000" compartment="p" boundaryCondition="false" charge="0">
      <notes>
        <body xmlns="http://www.w3.org/1999/xhtml">
          <p>BIOCYC: CPD-6001</p>
          <p>INCHI: InChI=1S/C5H10O5/c6-1-2-3(7)4(8)5(9)10-2/h2-9H,1H2/t2-,3-,4-,5-/m0/s1</p>
          <p>CHEBI: 47005</p>
          <p>CHEMSPIDER: 5341884</p>
          <p>PUBCHEM: 6971004</p>
          <p>FORMULA: C5H10O5</p>
          <p>CHARGE: 0</p>
        </body>
      </notes>
  </species>
  <species id="CPD__45__6001_e" name="L-ribose" initialAmount="1000" compartment="e" boundaryCondition="false" charge="0">
      <notes>
        <body xmlns="http://www.w3.org/1999/xhtml">
          <p>BIOCYC: CPD-6001</p>
          <p>INCHI: InChI=1S/C5H10O5/c6-1-2-3(7)4(8)5(9)10-2/h2-9H,1H2/t2-,3-,4-,5-/m0/s1</p>
          <p>CHEBI: 47005</p>
          <p>CHEMSPIDER: 5341884</p>
          <p>PUBCHEM: 6971004</p>
          <p>FORMULA: C5H10O5</p>
          <p>CHARGE: 0</p>
        </body>
      </notes>
  </species>
  <species id="L__45__XYLULOSE_p" name="L-xylulose" initialAmount="1000" compartment="p" boundaryCondition="false" charge="0">
      <notes>
        <body xmlns="http://www.w3.org/1999/xhtml">
          <p>BIOCYC: L-XYLULOSE</p>
          <p>INCHI: InChI=1S/C5H10O5/c6-1-3(8)5(10)4(9)2-7/h3,5-8,10H,1-2H2/t3-,5+/m0/s1</p>
          <p>CHEBI: 17399</p>
          <p>HMDB: HMDB00751</p>
          <p>CHEMSPIDER: 20892</p>
          <p>PUBCHEM: 22253</p>
          <p>CAS: 527-50-4</p>
          <p>METABOLIGHTS: MTBLC17399</p>
          <p>KEGG: C00312</p>
          <p>FORMULA: C5H10O5</p>
          <p>CHARGE: 0</p>
        </body>
      </notes>
  </species>
  <species id="L__45__XYLULOSE_e" name="L-xylulose" initialAmount="1000" compartment="e" boundaryCondition="false" charge="0">
      <notes>
        <body xmlns="http://www.w3.org/1999/xhtml">
          <p>BIOCYC: L-XYLULOSE</p>
          <p>INCHI: InChI=1S/C5H10O5/c6-1-3(8)5(10)4(9)2-7/h3,5-8,10H,1-2H2/t3-,5+/m0/s1</p>
          <p>CHEBI: 17399</p>
          <p>HMDB: HMDB00751</p>
          <p>CHEMSPIDER: 20892</p>
          <p>PUBCHEM: 22253</p>
          <p>CAS: 527-50-4</p>
          <p>METABOLIGHTS: MTBLC17399</p>
          <p>KEGG: C00312</p>
          <p>FORMULA: C5H10O5</p>
          <p>CHARGE: 0</p>
        </body>
      </notes>
  </species>
  <species id="D__45__RIBULOSE_p" name="D-ribulose" initialAmount="1000" compartment="p" boundaryCondition="false" charge="0">
      <notes>
        <body xmlns="http://www.w3.org/1999/xhtml">
          <p>BIOCYC: D-RIBULOSE</p>
          <p>INCHI: InChI=1S/C5H10O5/c6-1-3(8)5(10)4(9)2-7/h3,5-8,10H,1-2H2/t3-,5-/m1/s1</p>
          <p>CHEBI: 17173</p>
          <p>HMDB: HMDB00621</p>
          <p>CHEMSPIDER: 133316</p>
          <p>PUBCHEM: 151261</p>
          <p>CAS: 5556-48-9</p>
          <p>METABOLIGHTS: MTBLC17173</p>
          <p>KEGG: C00309</p>
          <p>FORMULA: C5H10O5</p>
          <p>CHARGE: 0</p>
        </body>
      </notes>
  </species>
  <species id="D__45__RIBULOSE_e" name="D-ribulose" initialAmount="1000" compartment="e" boundaryCondition="false" charge="0">
      <notes>
        <body xmlns="http://www.w3.org/1999/xhtml">
          <p>BIOCYC: D-RIBULOSE</p>
          <p>INCHI: InChI=1S/C5H10O5/c6-1-3(8)5(10)4(9)2-7/h3,5-8,10H,1-2H2/t3-,5-/m1/s1</p>
          <p>CHEBI: 17173</p>
          <p>HMDB: HMDB00621</p>
          <p>CHEMSPIDER: 133316</p>
          <p>PUBCHEM: 151261</p>
          <p>CAS: 5556-48-9</p>
          <p>METABOLIGHTS: MTBLC17173</p>
          <p>KEGG: C00309</p>
          <p>FORMULA: C5H10O5</p>
          <p>CHARGE: 0</p>
        </body>
      </notes>
  </species>
  <species id="D__45__XYLULOSE_p" name="D-xylulose" initialAmount="1000" compartment="p" boundaryCondition="false" charge="0">
      <notes>
        <body xmlns="http://www.w3.org/1999/xhtml">
          <p>BIOCYC: D-XYLULOSE</p>
          <p>INCHI: InChI=1S/C5H10O5/c6-1-3(8)5(10)4(9)2-7/h3,5-8,10H,1-2H2/t3-,5+/m1/s1</p>
          <p>CHEBI: 17140</p>
          <p>HMDB: HMDB01644</p>
          <p>CHEMSPIDER: 4451524</p>
          <p>PUBCHEM: 5289590</p>
          <p>DRUGBANK: DB03947</p>
          <p>CAS: 551-84-8</p>
          <p>METABOLIGHTS: MTBLC17140</p>
          <p>KEGG: C00310</p>
          <p>FORMULA: C5H10O5</p>
          <p>CHARGE: 0</p>
        </body>
      </notes>
  </species>
  <species id="D__45__XYLULOSE_e" name="D-xylulose" initialAmount="1000" compartment="e" boundaryCondition="false" charge="0">
      <notes>
        <body xmlns="http://www.w3.org/1999/xhtml">
          <p>BIOCYC: D-XYLULOSE</p>
          <p>INCHI: InChI=1S/C5H10O5/c6-1-3(8)5(10)4(9)2-7/h3,5-8,10H,1-2H2/t3-,5+/m1/s1</p>
          <p>CHEBI: 17140</p>
          <p>HMDB: HMDB01644</p>
          <p>CHEMSPIDER: 4451524</p>
          <p>PUBCHEM: 5289590</p>
          <p>DRUGBANK: DB03947</p>
          <p>CAS: 551-84-8</p>
          <p>METABOLIGHTS: MTBLC17140</p>
          <p>KEGG: C00310</p>
          <p>FORMULA: C5H10O5</p>
          <p>CHARGE: 0</p>
        </body>
      </notes>
  </species>
  <species id="CPD0__45__2167_p" name="5-deoxy-D-ribose" initialAmount="1000" compartment="p" boundaryCondition="false" charge="0">
      <notes>
        <body xmlns="http://www.w3.org/1999/xhtml">
          <p>BIOCYC: CPD0-2167</p>
          <p>INCHI: InChI=1S/C5H10O4/c1-3(7)5(9)4(8)2-6/h2-5,7-9H,1H3/t3-,4+,5-/m1/s1</p>
          <p>CHEBI: 62012</p>
          <p>PUBCHEM: 45489773</p>
          <p>FORMULA: C5H10O4</p>
          <p>CHARGE: 0</p>
        </body>
      </notes>
  </species>
  <species id="CPD0__45__2167_e" name="5-deoxy-D-ribose" initialAmount="1000" compartment="e" boundaryCondition="false" charge="0">
      <notes>
        <body xmlns="http://www.w3.org/1999/xhtml">
          <p>BIOCYC: CPD0-2167</p>
          <p>INCHI: InChI=1S/C5H10O4/c1-3(7)5(9)4(8)2-6/h2-5,7-9H,1H3/t3-,4+,5-/m1/s1</p>
          <p>CHEBI: 62012</p>
          <p>PUBCHEM: 45489773</p>
          <p>FORMULA: C5H10O4</p>
          <p>CHARGE: 0</p>
        </body>
      </notes>
  </species>
  <species id="_2__45__DEOXYRIBOSE_p" name="2'-deoxyribose" initialAmount="1000" compartment="p" boundaryCondition="false" charge="0">
      <notes>
        <body xmlns="http://www.w3.org/1999/xhtml">
          <p>BIOCYC: 2-DEOXYRIBOSE</p>
          <p>INCHI: InChI=1S/C5H10O4/c6-2-1-4(8)5(9)3-7/h2,4-5,7-9H,1,3H2</p>
          <p>CHEBI: 28816</p>
          <p>HMDB: HMDB03224</p>
          <p>CHEMSPIDER: 10330</p>
          <p>PUBCHEM: 10786</p>
          <p>CAS: 533-67-5</p>
          <p>METABOLIGHTS: MTBLC28816</p>
          <p>KEGG: C01801</p>
          <p>FORMULA: C5H10O4</p>
          <p>CHARGE: 0</p>
        </body>
      </notes>
  </species>
  <species id="_2__45__DEOXYRIBOSE_e" name="2'-deoxyribose" initialAmount="1000" compartment="e" boundaryCondition="false" charge="0">
      <notes>
        <body xmlns="http://www.w3.org/1999/xhtml">
          <p>BIOCYC: 2-DEOXYRIBOSE</p>
          <p>INCHI: InChI=1S/C5H10O4/c6-2-1-4(8)5(9)3-7/h2,4-5,7-9H,1,3H2</p>
          <p>CHEBI: 28816</p>
          <p>HMDB: HMDB03224</p>
          <p>CHEMSPIDER: 10330</p>
          <p>PUBCHEM: 10786</p>
          <p>CAS: 533-67-5</p>
          <p>METABOLIGHTS: MTBLC28816</p>
          <p>KEGG: C01801</p>
          <p>FORMULA: C5H10O4</p>
          <p>CHARGE: 0</p>
        </body>
      </notes>
  </species>
  <species id="CPD__45__15616_p" name="keto-L-sorbose" initialAmount="1000" compartment="p" boundaryCondition="false" charge="0">
      <notes>
        <body xmlns="http://www.w3.org/1999/xhtml">
          <p>BIOCYC: CPD-15616</p>
          <p>INCHI: InChI=1S/C6H12O6/c7-1-3(9)5(11)6(12)4(10)2-8/h3,5-9,11-12H,1-2H2/t3-,5+,6+/m0/s1</p>
          <p>CHEBI: 13172</p>
          <p>PUBCHEM: 6904</p>
          <p>METABOLIGHTS: MTBLC13172</p>
          <p>FORMULA: C6H12O6</p>
          <p>CHARGE: 0</p>
        </body>
      </notes>
  </species>
  <species id="CPD__45__15616_e" name="keto-L-sorbose" initialAmount="1000" compartment="e" boundaryCondition="false" charge="0">
      <notes>
        <body xmlns="http://www.w3.org/1999/xhtml">
          <p>BIOCYC: CPD-15616</p>
          <p>INCHI: InChI=1S/C6H12O6/c7-1-3(9)5(11)6(12)4(10)2-8/h3,5-9,11-12H,1-2H2/t3-,5+,6+/m0/s1</p>
          <p>CHEBI: 13172</p>
          <p>PUBCHEM: 6904</p>
          <p>METABOLIGHTS: MTBLC13172</p>
          <p>FORMULA: C6H12O6</p>
          <p>CHARGE: 0</p>
        </body>
      </notes>
  </species>
  <species id="CPD__45__16566_p" name="keto-L-rhamnulose" initialAmount="1000" compartment="p" boundaryCondition="false" charge="0">
      <notes>
        <body xmlns="http://www.w3.org/1999/xhtml">
          <p>BIOCYC: CPD-16566</p>
          <p>INCHI: InChI=1S/C6H12O5/c1-3(8)5(10)6(11)4(9)2-7/h3,5-8,10-11H,2H2,1H3/t3-,5-,6-/m0/s1</p>
          <p>PUBCHEM: 14461866</p>
          <p>FORMULA: C6H12O5</p>
          <p>CHARGE: 0</p>
        </body>
      </notes>
  </species>
  <species id="CPD__45__16566_e" name="keto-L-rhamnulose" initialAmount="1000" compartment="e" boundaryCondition="false" charge="0">
      <notes>
        <body xmlns="http://www.w3.org/1999/xhtml">
          <p>BIOCYC: CPD-16566</p>
          <p>INCHI: InChI=1S/C6H12O5/c1-3(8)5(10)6(11)4(9)2-7/h3,5-8,10-11H,2H2,1H3/t3-,5-,6-/m0/s1</p>
          <p>PUBCHEM: 14461866</p>
          <p>FORMULA: C6H12O5</p>
          <p>CHARGE: 0</p>
        </body>
      </notes>
  </species>
  <species id="L__45__FUCULOSE_p" name="L-fuculose" initialAmount="1000" compartment="p" boundaryCondition="false" charge="0">
      <notes>
        <body xmlns="http://www.w3.org/1999/xhtml">
          <p>BIOCYC: L-FUCULOSE</p>
          <p>INCHI: InChI=1S/C6H12O5/c1-3(8)5(10)6(11)4(9)2-7/h3,5-8,10-11H,2H2,1H3/t3-,5+,6-/m0/s1</p>
          <p>CHEBI: 17617</p>
          <p>HMDB: HMDB60267</p>
          <p>PUBCHEM: 6857362</p>
          <p>CAS: 13074-08-3</p>
          <p>METABOLIGHTS: MTBLC17617</p>
          <p>KEGG: C01721</p>
          <p>FORMULA: C6H12O5</p>
          <p>CHARGE: 0</p>
        </body>
      </notes>
  </species>
  <species id="L__45__FUCULOSE_e" name="L-fuculose" initialAmount="1000" compartment="e" boundaryCondition="false" charge="0">
      <notes>
        <body xmlns="http://www.w3.org/1999/xhtml">
          <p>BIOCYC: L-FUCULOSE</p>
          <p>INCHI: InChI=1S/C6H12O5/c1-3(8)5(10)6(11)4(9)2-7/h3,5-8,10-11H,2H2,1H3/t3-,5+,6-/m0/s1</p>
          <p>CHEBI: 17617</p>
          <p>HMDB: HMDB60267</p>
          <p>PUBCHEM: 6857362</p>
          <p>CAS: 13074-08-3</p>
          <p>METABOLIGHTS: MTBLC17617</p>
          <p>KEGG: C01721</p>
          <p>FORMULA: C6H12O5</p>
          <p>CHARGE: 0</p>
        </body>
      </notes>
  </species>
  <species id="CPD0__45__2049_p" name="6-deoxy-D-sorbose" initialAmount="1000" compartment="p" boundaryCondition="false" charge="0">
      <notes>
        <body xmlns="http://www.w3.org/1999/xhtml">
          <p>BIOCYC: CPD0-2049</p>
          <p>INCHI: InChI=1S/C6H12O5/c1-3(8)5(10)6(11)4(9)2-7/h3,5-8,10-11H,2H2,1H3/t3-,5+,6+/m1/s1</p>
          <p>PUBCHEM: 25032978</p>
          <p>FORMULA: C6H12O5</p>
          <p>CHARGE: 0</p>
        </body>
      </notes>
  </species>
  <species id="CPD0__45__2049_e" name="6-deoxy-D-sorbose" initialAmount="1000" compartment="e" boundaryCondition="false" charge="0">
      <notes>
        <body xmlns="http://www.w3.org/1999/xhtml">
          <p>BIOCYC: CPD0-2049</p>
          <p>INCHI: InChI=1S/C6H12O5/c1-3(8)5(10)6(11)4(9)2-7/h3,5-8,10-11H,2H2,1H3/t3-,5+,6+/m1/s1</p>
          <p>PUBCHEM: 25032978</p>
          <p>FORMULA: C6H12O5</p>
          <p>CHARGE: 0</p>
        </body>
      </notes>
  </species>
  <species id="CPD__45__3607_p" name="L-glucose" initialAmount="1000" compartment="p" boundaryCondition="false" charge="0">
      <notes>
        <body xmlns="http://www.w3.org/1999/xhtml">
          <p>BIOCYC: CPD-3607</p>
          <p>INCHI: InChI=1S/C6H12O6/c7-1-2-3(8)4(9)5(10)6(11)12-2/h2-11H,1H2/t2-,3-,4+,5-,6?/m0/s1</p>
          <p>CHEBI: 37627</p>
          <p>CHEMSPIDER: 9205584</p>
          <p>PUBCHEM: 2724488</p>
          <p>CAS: 921-60-8</p>
          <p>KEGG: D09924</p>
          <p>FORMULA: C6H12O6</p>
          <p>CHARGE: 0</p>
        </body>
      </notes>
  </species>
  <species id="CPD__45__3607_e" name="L-glucose" initialAmount="1000" compartment="e" boundaryCondition="false" charge="0">
      <notes>
        <body xmlns="http://www.w3.org/1999/xhtml">
          <p>BIOCYC: CPD-3607</p>
          <p>INCHI: InChI=1S/C6H12O6/c7-1-2-3(8)4(9)5(10)6(11)12-2/h2-11H,1H2/t2-,3-,4+,5-,6?/m0/s1</p>
          <p>CHEBI: 37627</p>
          <p>CHEMSPIDER: 9205584</p>
          <p>PUBCHEM: 2724488</p>
          <p>CAS: 921-60-8</p>
          <p>KEGG: D09924</p>
          <p>FORMULA: C6H12O6</p>
          <p>CHARGE: 0</p>
        </body>
      </notes>
  </species>
  <species id="CPD__45__15619_e" name="aldehydo-L-fucose" initialAmount="1000" compartment="e" boundaryCondition="false" charge="0">
      <notes>
        <body xmlns="http://www.w3.org/1999/xhtml">
          <p>BIOCYC: CPD-15619</p>
          <p>INCHI: InChI=1S/C6H12O5/c1-3(8)5(10)6(11)4(9)2-7/h2-6,8-11H,1H3/t3-,4+,5+,6-/m0/s1</p>
          <p>CHEBI: 48204</p>
          <p>PUBCHEM: 3034656</p>
          <p>FORMULA: C6H12O5</p>
          <p>CHARGE: 0</p>
        </body>
      </notes>
  </species>
  <species id="BETA__45__D__45__FRUCTOSE_e" name="beta-D-fructofuranose" initialAmount="1000" compartment="e" boundaryCondition="false" charge="0">
      <notes>
        <body xmlns="http://www.w3.org/1999/xhtml">
          <p>BIOCYC: BETA-D-FRUCTOSE</p>
          <p>INCHI: InChI=1S/C6H12O6/c7-1-3-4(9)5(10)6(11,2-8)12-3/h3-5,7-11H,1-2H2/t3-,4-,5+,6-/m1/s1</p>
          <p>CHEBI: 28645</p>
          <p>HMDB: HMDB00660</p>
          <p>CHEMSPIDER: 388775</p>
          <p>PUBCHEM: 439709</p>
          <p>METABOLIGHTS: MTBLC28645</p>
          <p>KEGG: C02336</p>
          <p>FORMULA: C6H12O6</p>
          <p>CHARGE: 0</p>
        </body>
      </notes>
  </species>
  <species id="CPD__45__15382_p" name="keto-D-fructose" initialAmount="1000" compartment="p" boundaryCondition="false" charge="0">
      <notes>
        <body xmlns="http://www.w3.org/1999/xhtml">
          <p>BIOCYC: CPD-15382</p>
          <p>INCHI: InChI=1S/C6H12O6/c7-1-3(9)5(11)6(12)4(10)2-8/h3,5-9,11-12H,1-2H2/t3-,5-,6-/m1/s1</p>
          <p>CHEBI: 48095</p>
          <p>PUBCHEM: 5984</p>
          <p>METABOLIGHTS: MTBLC48095</p>
          <p>FORMULA: C6H12O6</p>
          <p>CHARGE: 0</p>
        </body>
      </notes>
  </species>
  <species id="CPD__45__15382_e" name="keto-D-fructose" initialAmount="1000" compartment="e" boundaryCondition="false" charge="0">
      <notes>
        <body xmlns="http://www.w3.org/1999/xhtml">
          <p>BIOCYC: CPD-15382</p>
          <p>INCHI: InChI=1S/C6H12O6/c7-1-3(9)5(11)6(12)4(10)2-8/h3,5-9,11-12H,1-2H2/t3-,5-,6-/m1/s1</p>
          <p>CHEBI: 48095</p>
          <p>PUBCHEM: 5984</p>
          <p>METABOLIGHTS: MTBLC48095</p>
          <p>FORMULA: C6H12O6</p>
          <p>CHARGE: 0</p>
        </body>
      </notes>
  </species>
  <species id="TAGATOSE_p" name="keto-D-tagatose" initialAmount="1000" compartment="p" boundaryCondition="false" charge="0">
      <notes>
        <body xmlns="http://www.w3.org/1999/xhtml">
          <p>BIOCYC: TAGATOSE</p>
          <p>INCHI: InChI=1S/C6H12O6/c7-1-3(9)5(11)6(12)4(10)2-8/h3,5-9,11-12H,1-2H2/t3-,5+,6-/m1/s1</p>
          <p>CHEBI: 47693</p>
          <p>HMDB: HMDB03418</p>
          <p>CHEMSPIDER: 83142</p>
          <p>PUBCHEM: 92092</p>
          <p>DRUGBANK: DB04936</p>
          <p>CAS: 17598-81-1</p>
          <p>KEGG: D09007</p>
          <p>FORMULA: C6H12O6</p>
          <p>CHARGE: 0</p>
        </body>
      </notes>
  </species>
  <species id="TAGATOSE_e" name="keto-D-tagatose" initialAmount="1000" compartment="e" boundaryCondition="false" charge="0">
      <notes>
        <body xmlns="http://www.w3.org/1999/xhtml">
          <p>BIOCYC: TAGATOSE</p>
          <p>INCHI: InChI=1S/C6H12O6/c7-1-3(9)5(11)6(12)4(10)2-8/h3,5-9,11-12H,1-2H2/t3-,5+,6-/m1/s1</p>
          <p>CHEBI: 47693</p>
          <p>HMDB: HMDB03418</p>
          <p>CHEMSPIDER: 83142</p>
          <p>PUBCHEM: 92092</p>
          <p>DRUGBANK: DB04936</p>
          <p>CAS: 17598-81-1</p>
          <p>KEGG: D09007</p>
          <p>FORMULA: C6H12O6</p>
          <p>CHARGE: 0</p>
        </body>
      </notes>
  </species>
  <species id="PSICOSE_p" name="keto-D-psicose" initialAmount="1000" compartment="p" boundaryCondition="false" charge="0">
      <notes>
        <body xmlns="http://www.w3.org/1999/xhtml">
          <p>BIOCYC: PSICOSE</p>
          <p>INCHI: InChI=1S/C6H12O6/c7-1-3(9)5(11)6(12)4(10)2-8/h3,5-9,11-12H,1-2H2/t3-,5-,6+/m1/s1</p>
          <p>CHEBI: 27605</p>
          <p>CHEMSPIDER: 81254</p>
          <p>PUBCHEM: 90008</p>
          <p>CAS: 23140-52-5</p>
          <p>KEGG: C06468</p>
          <p>FORMULA: C6H12O6</p>
          <p>CHARGE: 0</p>
        </body>
      </notes>
  </species>
  <species id="PSICOSE_e" name="keto-D-psicose" initialAmount="1000" compartment="e" boundaryCondition="false" charge="0">
      <notes>
        <body xmlns="http://www.w3.org/1999/xhtml">
          <p>BIOCYC: PSICOSE</p>
          <p>INCHI: InChI=1S/C6H12O6/c7-1-3(9)5(11)6(12)4(10)2-8/h3,5-9,11-12H,1-2H2/t3-,5-,6+/m1/s1</p>
          <p>CHEBI: 27605</p>
          <p>CHEMSPIDER: 81254</p>
          <p>PUBCHEM: 90008</p>
          <p>CAS: 23140-52-5</p>
          <p>KEGG: C06468</p>
          <p>FORMULA: C6H12O6</p>
          <p>CHARGE: 0</p>
        </body>
      </notes>
  </species>
  <species id="CPD__45__10329_e" name="alpha-L-fucopyranose" initialAmount="1000" compartment="e" boundaryCondition="false" charge="0">
      <notes>
        <body xmlns="http://www.w3.org/1999/xhtml">
          <p>BIOCYC: CPD-10329</p>
          <p>INCHI: InChI=1S/C6H12O5/c1-2-3(7)4(8)5(9)6(10)11-2/h2-10H,1H3/t2-,3+,4+,5-,6+/m0/s1</p>
          <p>CHEBI: 42548</p>
          <p>HMDB: HMDB00174</p>
          <p>CHEMSPIDER: 388645</p>
          <p>PUBCHEM: 439554</p>
          <p>DRUGBANK: DB04473</p>
          <p>KEGG: C01019</p>
          <p>FORMULA: C6H12O5</p>
          <p>CHARGE: 0</p>
        </body>
      </notes>
  </species>
  <species id="CPD0__45__1107_e" name="beta-L-fucopyranose" initialAmount="1000" compartment="e" boundaryCondition="false" charge="0">
      <notes>
        <body xmlns="http://www.w3.org/1999/xhtml">
          <p>BIOCYC: CPD0-1107</p>
          <p>INCHI: InChI=1S/C6H12O5/c1-2-3(7)4(8)5(9)6(10)11-2/h2-10H,1H3/t2-,3+,4+,5-,6-/m0/s1</p>
          <p>CHEBI: 42589</p>
          <p>HMDB: HMDB59625</p>
          <p>CHEMSPIDER: 392667</p>
          <p>PUBCHEM: 444863</p>
          <p>DRUGBANK: DB03283</p>
          <p>KEGG: C01019</p>
          <p>FORMULA: C6H12O5</p>
          <p>CHARGE: 0</p>
        </body>
      </notes>
  </species>
  <species id="CPD0__45__1299_p" name="2-aminogalactopyranose" initialAmount="1000" compartment="p" boundaryCondition="false" charge="1">
      <notes>
        <body xmlns="http://www.w3.org/1999/xhtml">
          <p>BIOCYC: CPD0-1299</p>
          <p>INCHI: InChI=1S/C6H13NO5/c7-6-5(11)4(10)3(9)2(1-8)12-6/h2-6,8-11H,1,7H2/p+1/t2-,3+,4+,5-,6-/m1/s1</p>
          <p>PUBCHEM: 25796532</p>
          <p>FORMULA: C6H14NO5</p>
          <p>CHARGE: 1</p>
        </body>
      </notes>
  </species>
  <species id="CPD0__45__1299_e" name="2-aminogalactopyranose" initialAmount="1000" compartment="e" boundaryCondition="false" charge="1">
      <notes>
        <body xmlns="http://www.w3.org/1999/xhtml">
          <p>BIOCYC: CPD0-1299</p>
          <p>INCHI: InChI=1S/C6H13NO5/c7-6-5(11)4(10)3(9)2(1-8)12-6/h2-6,8-11H,1,7H2/p+1/t2-,3+,4+,5-,6-/m1/s1</p>
          <p>PUBCHEM: 25796532</p>
          <p>FORMULA: C6H14NO5</p>
          <p>CHARGE: 1</p>
        </body>
      </notes>
  </species>
  <species id="CPD0__45__1297_p" name="2-deoxy-2-fluoro-beta-D-galactopyranosyl fluoride" initialAmount="1000" compartment="p" boundaryCondition="false" charge="0">
      <notes>
        <body xmlns="http://www.w3.org/1999/xhtml">
          <p>BIOCYC: CPD0-1297</p>
          <p>INCHI: InChI=1S/C6H11FO5/c7-3-5(10)4(9)2(1-8)12-6(3)11/h2-6,8-11H,1H2/t2-,3-,4+,5-,6-/m1/s1</p>
          <p>CHEBI: 49145</p>
          <p>CHEMSPIDER: 5528419</p>
          <p>PUBCHEM: 7191874</p>
          <p>DRUGBANK: DB02228</p>
          <p>FORMULA: C6H11O5F</p>
          <p>CHARGE: 0</p>
        </body>
      </notes>
  </species>
  <species id="CPD0__45__1297_e" name="2-deoxy-2-fluoro-beta-D-galactopyranosyl fluoride" initialAmount="1000" compartment="e" boundaryCondition="false" charge="0">
      <notes>
        <body xmlns="http://www.w3.org/1999/xhtml">
          <p>BIOCYC: CPD0-1297</p>
          <p>INCHI: InChI=1S/C6H11FO5/c7-3-5(10)4(9)2(1-8)12-6(3)11/h2-6,8-11H,1H2/t2-,3-,4+,5-,6-/m1/s1</p>
          <p>CHEBI: 49145</p>
          <p>CHEMSPIDER: 5528419</p>
          <p>PUBCHEM: 7191874</p>
          <p>DRUGBANK: DB02228</p>
          <p>FORMULA: C6H11O5F</p>
          <p>CHARGE: 0</p>
        </body>
      </notes>
  </species>
  <species id="N__45__ACETYL__45__D__45__GLUCOSAMINE__45__1__45__P_p" name="N-acetyl-alpha-D-glucosamine 1-phosphate" initialAmount="1000" compartment="p" boundaryCondition="false" charge="-2">
      <notes>
        <body xmlns="http://www.w3.org/1999/xhtml">
          <p>BIOCYC: N-ACETYL-D-GLUCOSAMINE-1-P</p>
          <p>INCHI: InChI=1S/C8H16NO9P/c1-3(11)9-5-7(13)6(12)4(2-10)17-8(5)18-19(14,15)16/h4-8,10,12-13H,2H2,1H3,(H,9,11)(H2,14,15,16)/p-2/t4-,5-,6-,7-,8-/m1/s1</p>
          <p>CHEBI: 57776</p>
          <p>HMDB: HMDB01367</p>
          <p>PUBCHEM: 25243937</p>
          <p>KEGG: C04256</p>
          <p>FORMULA: C8H14NO9P</p>
          <p>CHARGE: -2</p>
        </body>
      </notes>
  </species>
  <species id="N__45__ACETYL__45__D__45__GLUCOSAMINE__45__1__45__P_e" name="N-acetyl-alpha-D-glucosamine 1-phosphate" initialAmount="1000" compartment="e" boundaryCondition="false" charge="-2">
      <notes>
        <body xmlns="http://www.w3.org/1999/xhtml">
          <p>BIOCYC: N-ACETYL-D-GLUCOSAMINE-1-P</p>
          <p>INCHI: InChI=1S/C8H16NO9P/c1-3(11)9-5-7(13)6(12)4(2-10)17-8(5)18-19(14,15)16/h4-8,10,12-13H,2H2,1H3,(H,9,11)(H2,14,15,16)/p-2/t4-,5-,6-,7-,8-/m1/s1</p>
          <p>CHEBI: 57776</p>
          <p>HMDB: HMDB01367</p>
          <p>PUBCHEM: 25243937</p>
          <p>KEGG: C04256</p>
          <p>FORMULA: C8H14NO9P</p>
          <p>CHARGE: -2</p>
        </body>
      </notes>
  </species>
  <species id="CPD__45__7246_p" name="N-acetyl-alpha-D-galactosamine 1-phosphate" initialAmount="1000" compartment="p" boundaryCondition="false" charge="-2">
      <notes>
        <body xmlns="http://www.w3.org/1999/xhtml">
          <p>BIOCYC: CPD-7246</p>
          <p>INCHI: InChI=1S/C8H16NO9P/c1-3(11)9-5-7(13)6(12)4(2-10)17-8(5)18-19(14,15)16/h4-8,10,12-13H,2H2,1H3,(H,9,11)(H2,14,15,16)/p-2/t4-,5-,6+,7-,8-/m1/s1</p>
          <p>CHEBI: 61970</p>
          <p>HMDB: HMDB59626</p>
          <p>PUBCHEM: 49859685</p>
          <p>KEGG: C18060</p>
          <p>FORMULA: C8H14NO9P</p>
          <p>CHARGE: -2</p>
        </body>
      </notes>
  </species>
  <species id="CPD__45__7246_e" name="N-acetyl-alpha-D-galactosamine 1-phosphate" initialAmount="1000" compartment="e" boundaryCondition="false" charge="-2">
      <notes>
        <body xmlns="http://www.w3.org/1999/xhtml">
          <p>BIOCYC: CPD-7246</p>
          <p>INCHI: InChI=1S/C8H16NO9P/c1-3(11)9-5-7(13)6(12)4(2-10)17-8(5)18-19(14,15)16/h4-8,10,12-13H,2H2,1H3,(H,9,11)(H2,14,15,16)/p-2/t4-,5-,6+,7-,8-/m1/s1</p>
          <p>CHEBI: 61970</p>
          <p>HMDB: HMDB59626</p>
          <p>PUBCHEM: 49859685</p>
          <p>KEGG: C18060</p>
          <p>FORMULA: C8H14NO9P</p>
          <p>CHARGE: -2</p>
        </body>
      </notes>
  </species>
  <species id="N__45__ACETYL__45__D__45__GLUCOSAMINE_e" name="N-acetyl-beta-D-glucosamine" initialAmount="1000" compartment="e" boundaryCondition="false" charge="0">
      <notes>
        <body xmlns="http://www.w3.org/1999/xhtml">
          <p>BIOCYC: N-ACETYL-D-GLUCOSAMINE</p>
          <p>INCHI: InChI=1S/C8H15NO6/c1-3(11)9-5-7(13)6(12)4(2-10)15-8(5)14/h4-8,10,12-14H,2H2,1H3,(H,9,11)/t4-,5-,6-,7-,8-/m1/s1</p>
          <p>CHEBI: 28009</p>
          <p>HMDB: HMDB00803</p>
          <p>CHEMSPIDER: 22563</p>
          <p>PUBCHEM: 24139</p>
          <p>CAS: 7512-17-6</p>
          <p>METABOLIGHTS: MTBLC28009</p>
          <p>KEGG: C03878</p>
          <p>FORMULA: C8H15NO6</p>
          <p>CHARGE: 0</p>
        </body>
      </notes>
  </species>
  <species id="CPD__45__3604_p" name="N-acetyl-alpha-D-galactosamine" initialAmount="1000" compartment="p" boundaryCondition="false" charge="0">
      <notes>
        <body xmlns="http://www.w3.org/1999/xhtml">
          <p>BIOCYC: CPD-3604</p>
          <p>INCHI: InChI=1S/C8H15NO6/c1-3(11)9-5-7(13)6(12)4(2-10)15-8(5)14/h4-8,10,12-14H,2H2,1H3,(H,9,11)/t4-,5-,6+,7-,8+/m1/s1</p>
          <p>CHEBI: 40356</p>
          <p>HMDB: HMDB00212</p>
          <p>CHEMSPIDER: 76020</p>
          <p>PUBCHEM: 84265</p>
          <p>CAS: 1811-31-0</p>
          <p>METABOLIGHTS: MTBLC40356</p>
          <p>KEGG: C01132</p>
          <p>FORMULA: C8H15NO6</p>
          <p>CHARGE: 0</p>
        </body>
      </notes>
  </species>
  <species id="CPD__45__3604_e" name="N-acetyl-alpha-D-galactosamine" initialAmount="1000" compartment="e" boundaryCondition="false" charge="0">
      <notes>
        <body xmlns="http://www.w3.org/1999/xhtml">
          <p>BIOCYC: CPD-3604</p>
          <p>INCHI: InChI=1S/C8H15NO6/c1-3(11)9-5-7(13)6(12)4(2-10)15-8(5)14/h4-8,10,12-14H,2H2,1H3,(H,9,11)/t4-,5-,6+,7-,8+/m1/s1</p>
          <p>CHEBI: 40356</p>
          <p>HMDB: HMDB00212</p>
          <p>CHEMSPIDER: 76020</p>
          <p>PUBCHEM: 84265</p>
          <p>CAS: 1811-31-0</p>
          <p>METABOLIGHTS: MTBLC40356</p>
          <p>KEGG: C01132</p>
          <p>FORMULA: C8H15NO6</p>
          <p>CHARGE: 0</p>
        </body>
      </notes>
  </species>
  <species id="N__45__ACETYL__45__D__45__MANNOSAMINE_e" name="N-acetyl-beta-D-mannosamine" initialAmount="1000" compartment="e" boundaryCondition="false" charge="0">
      <notes>
        <body xmlns="http://www.w3.org/1999/xhtml">
          <p>BIOCYC: N-ACETYL-D-MANNOSAMINE</p>
          <p>INCHI: InChI=1S/C8H15NO6/c1-3(11)9-5-7(13)6(12)4(2-10)15-8(5)14/h4-8,10,12-14H,2H2,1H3,(H,9,11)/t4-,5+,6-,7-,8-/m1/s1</p>
          <p>CHEBI: 63154</p>
          <p>HMDB: HMDB01129</p>
          <p>PUBCHEM: 11096158</p>
          <p>CAS: 3615-17-6</p>
          <p>METABOLIGHTS: MTBLC63154</p>
          <p>KEGG: C00645</p>
          <p>FORMULA: C8H15NO6</p>
          <p>CHARGE: 0</p>
        </body>
      </notes>
  </species>
  <species id="NACMUR_e" name="N-acetylmuramate" initialAmount="1000" compartment="e" boundaryCondition="false" charge="-1">
      <notes>
        <body xmlns="http://www.w3.org/1999/xhtml">
          <p>BIOCYC: NACMUR</p>
          <p>INCHI: InChI=1S/C11H19NO8/c1-4(10(16)17)19-9-7(12-5(2)14)11(18)20-6(3-13)8(9)15/h4,6-9,11,13,15,18H,3H2,1-2H3,(H,12,14)(H,16,17)/p-1/t4-,6+,7+,8+,9+,11?/m0/s1</p>
          <p>CHEBI: 28881</p>
          <p>HMDB: HMDB60493</p>
          <p>PUBCHEM: 25244354</p>
          <p>CAS: 61633-75-8</p>
          <p>KEGG: C02713</p>
          <p>FORMULA: C11H18NO8</p>
          <p>CHARGE: -1</p>
        </body>
      </notes>
  </species>
  <species id="_1__45__DEOXYXYLONOJIRIMYCIN_p" name="1-deoxyxylonojirimycin" initialAmount="1000" compartment="p" boundaryCondition="false" charge="1">
      <notes>
        <body xmlns="http://www.w3.org/1999/xhtml">
          <p>BIOCYC: 1-DEOXYXYLONOJIRIMYCIN</p>
          <p>INCHI: InChI=1S/C5H11NO3/c7-3-1-6-2-4(8)5(3)9/h3-9H,1-2H2/p+1</p>
          <p>PUBCHEM: 25203271</p>
          <p>FORMULA: C5H12NO3</p>
          <p>CHARGE: 1</p>
        </body>
      </notes>
  </species>
  <species id="_1__45__DEOXYXYLONOJIRIMYCIN_e" name="1-deoxyxylonojirimycin" initialAmount="1000" compartment="e" boundaryCondition="false" charge="1">
      <notes>
        <body xmlns="http://www.w3.org/1999/xhtml">
          <p>BIOCYC: 1-DEOXYXYLONOJIRIMYCIN</p>
          <p>INCHI: InChI=1S/C5H11NO3/c7-3-1-6-2-4(8)5(3)9/h3-9H,1-2H2/p+1</p>
          <p>PUBCHEM: 25203271</p>
          <p>FORMULA: C5H12NO3</p>
          <p>CHARGE: 1</p>
        </body>
      </notes>
  </species>
  <species id="CPD__45__227_p" name="alpha-D-lyxopyranose" initialAmount="1000" compartment="p" boundaryCondition="false" charge="0">
      <notes>
        <body xmlns="http://www.w3.org/1999/xhtml">
          <p>BIOCYC: CPD-227</p>
          <p>INCHI: InChI=1S/C5H10O5/c6-2-1-10-5(9)4(8)3(2)7/h2-9H,1H2/t2-,3+,4+,5+/m1/s1</p>
          <p>CHEBI: 28543</p>
          <p>CHEMSPIDER: 388745</p>
          <p>PUBCHEM: 439678</p>
          <p>CAS: 1114-34-7</p>
          <p>KEGG: C02204</p>
          <p>FORMULA: C5H10O5</p>
          <p>CHARGE: 0</p>
        </body>
      </notes>
  </species>
  <species id="CPD__45__227_e" name="alpha-D-lyxopyranose" initialAmount="1000" compartment="e" boundaryCondition="false" charge="0">
      <notes>
        <body xmlns="http://www.w3.org/1999/xhtml">
          <p>BIOCYC: CPD-227</p>
          <p>INCHI: InChI=1S/C5H10O5/c6-2-1-10-5(9)4(8)3(2)7/h2-9H,1H2/t2-,3+,4+,5+/m1/s1</p>
          <p>CHEBI: 28543</p>
          <p>CHEMSPIDER: 388745</p>
          <p>PUBCHEM: 439678</p>
          <p>CAS: 1114-34-7</p>
          <p>KEGG: C02204</p>
          <p>FORMULA: C5H10O5</p>
          <p>CHARGE: 0</p>
        </body>
      </notes>
  </species>
  <species id="GLYCERALD_e" name="D-glyceraldehyde" initialAmount="1000" compartment="e" boundaryCondition="false" charge="0">
      <notes>
        <body xmlns="http://www.w3.org/1999/xhtml">
          <p>BIOCYC: GLYCERALD</p>
          <p>INCHI: InChI=1S/C3H6O3/c4-1-3(6)2-5/h1,3,5-6H,2H2/t3-/m0/s1</p>
          <p>CHEBI: 17378</p>
          <p>CHEMSPIDER: 19353178</p>
          <p>PUBCHEM: 79014</p>
          <p>DRUGBANK: DB02536</p>
          <p>CAS: 453-17-8</p>
          <p>METABOLIGHTS: MTBLC17378</p>
          <p>KEGG: C00577</p>
          <p>FORMULA: C3H6O3</p>
          <p>CHARGE: 0</p>
        </body>
      </notes>
  </species>
  <species id="L__45__GLYCERALDEHYDE_e" name="L-glyceraldehyde" initialAmount="1000" compartment="e" boundaryCondition="false" charge="0">
      <notes>
        <body xmlns="http://www.w3.org/1999/xhtml">
          <p>BIOCYC: L-GLYCERALDEHYDE</p>
          <p>INCHI: InChI=1S/C3H6O3/c4-1-3(6)2-5/h1,3,5-6H,2H2/t3-/m1/s1</p>
          <p>CHEBI: 27975</p>
          <p>CHEMSPIDER: 388787</p>
          <p>PUBCHEM: 439723</p>
          <p>METABOLIGHTS: MTBLC27975</p>
          <p>KEGG: C02426</p>
          <p>FORMULA: C3H6O3</p>
          <p>CHARGE: 0</p>
        </body>
      </notes>
  </species>
  <species id="ERYTHROSE_p" name="D-erythrose" initialAmount="1000" compartment="p" boundaryCondition="false" charge="0">
      <notes>
        <body xmlns="http://www.w3.org/1999/xhtml">
          <p>BIOCYC: ERYTHROSE</p>
          <p>INCHI: InChI=1S/C4H8O4/c5-1-3(7)4(8)2-6/h1,3-4,6-8H,2H2/t3-,4+/m0/s1</p>
          <p>CHEBI: 27904</p>
          <p>HMDB: HMDB02649</p>
          <p>CHEMSPIDER: 84990</p>
          <p>PUBCHEM: 94176</p>
          <p>CAS: 1758-51-6</p>
          <p>FORMULA: C4H8O4</p>
          <p>CHARGE: 0</p>
        </body>
      </notes>
  </species>
  <species id="ERYTHROSE_e" name="D-erythrose" initialAmount="1000" compartment="e" boundaryCondition="false" charge="0">
      <notes>
        <body xmlns="http://www.w3.org/1999/xhtml">
          <p>BIOCYC: ERYTHROSE</p>
          <p>INCHI: InChI=1S/C4H8O4/c5-1-3(7)4(8)2-6/h1,3-4,6-8H,2H2/t3-,4+/m0/s1</p>
          <p>CHEBI: 27904</p>
          <p>HMDB: HMDB02649</p>
          <p>CHEMSPIDER: 84990</p>
          <p>PUBCHEM: 94176</p>
          <p>CAS: 1758-51-6</p>
          <p>FORMULA: C4H8O4</p>
          <p>CHARGE: 0</p>
        </body>
      </notes>
  </species>
  <species id="L__45__GALACTOSE_p" name="beta-L-galactose" initialAmount="1000" compartment="p" boundaryCondition="false" charge="0">
      <notes>
        <body xmlns="http://www.w3.org/1999/xhtml">
          <p>BIOCYC: L-GALACTOSE</p>
          <p>INCHI: InChI=1S/C6H12O6/c7-1-2-3(8)4(9)5(10)6(11)12-2/h2-11H,1H2/t2-,3+,4+,5-,6-/m0/s1</p>
          <p>CHEBI: 37620</p>
          <p>CHEMSPIDER: 5341887</p>
          <p>PUBCHEM: 6971007</p>
          <p>FORMULA: C6H12O6</p>
          <p>CHARGE: 0</p>
        </body>
      </notes>
  </species>
  <species id="L__45__GALACTOSE_e" name="beta-L-galactose" initialAmount="1000" compartment="e" boundaryCondition="false" charge="0">
      <notes>
        <body xmlns="http://www.w3.org/1999/xhtml">
          <p>BIOCYC: L-GALACTOSE</p>
          <p>INCHI: InChI=1S/C6H12O6/c7-1-2-3(8)4(9)5(10)6(11)12-2/h2-11H,1H2/t2-,3+,4+,5-,6-/m0/s1</p>
          <p>CHEBI: 37620</p>
          <p>CHEMSPIDER: 5341887</p>
          <p>PUBCHEM: 6971007</p>
          <p>FORMULA: C6H12O6</p>
          <p>CHARGE: 0</p>
        </body>
      </notes>
  </species>
  <species id="RHAMNOSE_e" name="alpha-L-rhamnopyranose" initialAmount="1000" compartment="e" boundaryCondition="false" charge="0">
      <notes>
        <body xmlns="http://www.w3.org/1999/xhtml">
          <p>BIOCYC: RHAMNOSE</p>
          <p>INCHI: InChI=1S/C6H12O5/c1-2-3(7)4(8)5(9)6(10)11-2/h2-10H,1H3/t2-,3-,4+,5+,6+/m0/s1</p>
          <p>CHEBI: 27907</p>
          <p>CHEMSPIDER: 388776</p>
          <p>PUBCHEM: 439710</p>
          <p>METABOLIGHTS: MTBLC27907</p>
          <p>KEGG: C02476</p>
          <p>FORMULA: C6H12O5</p>
          <p>CHARGE: 0</p>
        </body>
      </notes>
  </species>
  <species id="CPD0__45__1112_e" name="beta-L-rhamnopyranose" initialAmount="1000" compartment="e" boundaryCondition="false" charge="0">
      <notes>
        <body xmlns="http://www.w3.org/1999/xhtml">
          <p>BIOCYC: CPD0-1112</p>
          <p>INCHI: InChI=1S/C6H12O5/c1-2-3(7)4(8)5(9)6(10)11-2/h2-10H,1H3/t2-,3-,4+,5+,6-/m0/s1</p>
          <p>CHEBI: 27586</p>
          <p>CHEMSPIDER: 388792</p>
          <p>PUBCHEM: 439730</p>
          <p>METABOLIGHTS: MTBLC27586</p>
          <p>KEGG: C02338</p>
          <p>FORMULA: C6H12O5</p>
          <p>CHARGE: 0</p>
        </body>
      </notes>
  </species>
  <species id="CPD0__45__1108_p" name="beta-D-ribofuranose" initialAmount="1000" compartment="p" boundaryCondition="false" charge="0">
      <notes>
        <body xmlns="http://www.w3.org/1999/xhtml">
          <p>BIOCYC: CPD0-1108</p>
          <p>INCHI: InChI=1S/C5H10O5/c6-1-2-3(7)4(8)5(9)10-2/h2-9H,1H2/t2-,3-,4-,5-/m1/s1</p>
          <p>CHEBI: 47002</p>
          <p>CHEMSPIDER: 394477</p>
          <p>PUBCHEM: 447347</p>
          <p>KEGG: C16639</p>
          <p>FORMULA: C5H10O5</p>
          <p>CHARGE: 0</p>
        </body>
      </notes>
  </species>
  <species id="CPD0__45__1108_e" name="beta-D-ribofuranose" initialAmount="1000" compartment="e" boundaryCondition="false" charge="0">
      <notes>
        <body xmlns="http://www.w3.org/1999/xhtml">
          <p>BIOCYC: CPD0-1108</p>
          <p>INCHI: InChI=1S/C5H10O5/c6-1-2-3(7)4(8)5(9)10-2/h2-9H,1H2/t2-,3-,4-,5-/m1/s1</p>
          <p>CHEBI: 47002</p>
          <p>CHEMSPIDER: 394477</p>
          <p>PUBCHEM: 447347</p>
          <p>KEGG: C16639</p>
          <p>FORMULA: C5H10O5</p>
          <p>CHARGE: 0</p>
        </body>
      </notes>
  </species>
  <species id="CPD__45__10330_p" name="alpha-D-ribofuranose" initialAmount="1000" compartment="p" boundaryCondition="false" charge="0">
      <notes>
        <body xmlns="http://www.w3.org/1999/xhtml">
          <p>BIOCYC: CPD-10330</p>
          <p>INCHI: InChI=1S/C5H10O5/c6-1-2-3(7)4(8)5(9)10-2/h2-9H,1H2/t2-,3-,4-,5+/m1/s1</p>
          <p>CHEBI: 45506</p>
          <p>HMDB: HMDB00283</p>
          <p>CHEMSPIDER: 5575</p>
          <p>PUBCHEM: 445894</p>
          <p>FORMULA: C5H10O5</p>
          <p>CHARGE: 0</p>
        </body>
      </notes>
  </species>
  <species id="CPD__45__10330_e" name="alpha-D-ribofuranose" initialAmount="1000" compartment="e" boundaryCondition="false" charge="0">
      <notes>
        <body xmlns="http://www.w3.org/1999/xhtml">
          <p>BIOCYC: CPD-10330</p>
          <p>INCHI: InChI=1S/C5H10O5/c6-1-2-3(7)4(8)5(9)10-2/h2-9H,1H2/t2-,3-,4-,5+/m1/s1</p>
          <p>CHEBI: 45506</p>
          <p>HMDB: HMDB00283</p>
          <p>CHEMSPIDER: 5575</p>
          <p>PUBCHEM: 445894</p>
          <p>FORMULA: C5H10O5</p>
          <p>CHARGE: 0</p>
        </body>
      </notes>
  </species>
  <species id="CPD__45__15818_e" name="aldehydo-D-ribose" initialAmount="1000" compartment="e" boundaryCondition="false" charge="0">
      <notes>
        <body xmlns="http://www.w3.org/1999/xhtml">
          <p>BIOCYC: CPD-15818</p>
          <p>INCHI: InChI=1S/C5H10O5/c6-1-3(8)5(10)4(9)2-7/h1,3-5,7-10H,2H2/t3-,4+,5-/m0/s1</p>
          <p>CHEBI: 47014</p>
          <p>PUBCHEM: 5311110</p>
          <p>METABOLIGHTS: MTBLC47014</p>
          <p>FORMULA: C5H10O5</p>
          <p>CHARGE: 0</p>
        </body>
      </notes>
  </species>
  <species id="CPD__45__15377_e" name="aldehydo-D-xylose" initialAmount="1000" compartment="e" boundaryCondition="false" charge="0">
      <notes>
        <body xmlns="http://www.w3.org/1999/xhtml">
          <p>BIOCYC: CPD-15377</p>
          <p>INCHI: InChI=1S/C5H10O5/c6-1-3(8)5(10)4(9)2-7/h1,3-5,7-10H,2H2/t3-,4+,5+/m0/s1</p>
          <p>CHEBI: 15936</p>
          <p>HMDB: HMDB60254</p>
          <p>PUBCHEM: 644160</p>
          <p>METABOLIGHTS: MTBLC15936</p>
          <p>FORMULA: C5H10O5</p>
          <p>CHARGE: 0</p>
        </body>
      </notes>
  </species>
  <species id="ARABINOSE_e" name="alpha-L-arabinopyranose" initialAmount="1000" compartment="e" boundaryCondition="false" charge="0">
      <notes>
        <body xmlns="http://www.w3.org/1999/xhtml">
          <p>BIOCYC: ARABINOSE</p>
          <p>INCHI: InChI=1S/C5H10O5/c6-2-1-10-5(9)4(8)3(2)7/h2-9H,1H2/t2-,3-,4+,5+/m0/s1</p>
          <p>CHEBI: 46987</p>
          <p>CHEMSPIDER: 388793</p>
          <p>PUBCHEM: 439731</p>
          <p>KEGG: C02604</p>
          <p>FORMULA: C5H10O5</p>
          <p>CHARGE: 0</p>
        </body>
      </notes>
  </species>
  <species id="CPD__45__15699_e" name="aldehydo-L-arabinose" initialAmount="1000" compartment="e" boundaryCondition="false" charge="0">
      <notes>
        <body xmlns="http://www.w3.org/1999/xhtml">
          <p>BIOCYC: CPD-15699</p>
          <p>INCHI: InChI=1S/C5H10O5/c6-1-3(8)5(10)4(9)2-7/h1,3-5,7-10H,2H2/t3-,4-,5+/m0/s1</p>
          <p>CHEBI: 6182</p>
          <p>PUBCHEM: 5460291</p>
          <p>KEGG: C11476</p>
          <p>FORMULA: C5H10O5</p>
          <p>CHARGE: 0</p>
        </body>
      </notes>
  </species>
  <species id="CPD__45__15700_p" name="aldehydo-D-arabinose" initialAmount="1000" compartment="p" boundaryCondition="false" charge="0">
      <notes>
        <body xmlns="http://www.w3.org/1999/xhtml">
          <p>BIOCYC: CPD-15700</p>
          <p>INCHI: InChI=1S/C5H10O5/c6-1-3(8)5(10)4(9)2-7/h1,3-5,7-10H,2H2/t3-,4-,5+/m1/s1</p>
          <p>CHEBI: 46983</p>
          <p>HMDB: HMDB29942</p>
          <p>PUBCHEM: 66308</p>
          <p>FORMULA: C5H10O5</p>
          <p>CHARGE: 0</p>
        </body>
      </notes>
  </species>
  <species id="CPD__45__15700_e" name="aldehydo-D-arabinose" initialAmount="1000" compartment="e" boundaryCondition="false" charge="0">
      <notes>
        <body xmlns="http://www.w3.org/1999/xhtml">
          <p>BIOCYC: CPD-15700</p>
          <p>INCHI: InChI=1S/C5H10O5/c6-1-3(8)5(10)4(9)2-7/h1,3-5,7-10H,2H2/t3-,4-,5+/m1/s1</p>
          <p>CHEBI: 46983</p>
          <p>HMDB: HMDB29942</p>
          <p>PUBCHEM: 66308</p>
          <p>FORMULA: C5H10O5</p>
          <p>CHARGE: 0</p>
        </body>
      </notes>
  </species>
  <species id="CPD__45__12045_e" name="alpha-L-arabinofuranose" initialAmount="1000" compartment="e" boundaryCondition="false" charge="0">
      <notes>
        <body xmlns="http://www.w3.org/1999/xhtml">
          <p>BIOCYC: CPD-12045</p>
          <p>INCHI: InChI=1S/C5H10O5/c6-1-2-3(7)4(8)5(9)10-2/h2-9H,1H2/t2-,3-,4+,5+/m0/s1</p>
          <p>CHEBI: 28772</p>
          <p>CHEMSPIDER: 393416</p>
          <p>PUBCHEM: 445935</p>
          <p>DRUGBANK: DB03142</p>
          <p>FORMULA: C5H10O5</p>
          <p>CHARGE: 0</p>
        </body>
      </notes>
  </species>
  <species id="GLYCOLALDEHYDE_p" name="glycolaldehyde" initialAmount="1000" compartment="p" boundaryCondition="false" charge="0">
      <notes>
        <body xmlns="http://www.w3.org/1999/xhtml">
          <p>BIOCYC: GLYCOLALDEHYDE</p>
          <p>INCHI: InChI=1S/C2H4O2/c3-1-2-4/h1,4H,2H2</p>
          <p>CHEBI: 17071</p>
          <p>HMDB: HMDB03344</p>
          <p>CHEMSPIDER: 736</p>
          <p>PUBCHEM: 756</p>
          <p>CAS: 141-46-8</p>
          <p>METABOLIGHTS: MTBLC17071</p>
          <p>KEGG: C00266</p>
          <p>FORMULA: C2H4O2</p>
          <p>CHARGE: 0</p>
        </body>
      </notes>
  </species>
  <species id="GLYCOLALDEHYDE_e" name="glycolaldehyde" initialAmount="1000" compartment="e" boundaryCondition="false" charge="0">
      <notes>
        <body xmlns="http://www.w3.org/1999/xhtml">
          <p>BIOCYC: GLYCOLALDEHYDE</p>
          <p>INCHI: InChI=1S/C2H4O2/c3-1-2-4/h1,4H,2H2</p>
          <p>CHEBI: 17071</p>
          <p>HMDB: HMDB03344</p>
          <p>CHEMSPIDER: 736</p>
          <p>PUBCHEM: 756</p>
          <p>CAS: 141-46-8</p>
          <p>METABOLIGHTS: MTBLC17071</p>
          <p>KEGG: C00266</p>
          <p>FORMULA: C2H4O2</p>
          <p>CHARGE: 0</p>
        </body>
      </notes>
  </species>
  <species id="CPD__45__15762_p" name="alpha-D-altrose" initialAmount="1000" compartment="p" boundaryCondition="false" charge="0">
      <notes>
        <body xmlns="http://www.w3.org/1999/xhtml">
          <p>BIOCYC: CPD-15762</p>
          <p>INCHI: InChI=1S/C6H12O6/c7-1-2-3(8)4(9)5(10)6(11)12-2/h2-11H,1H2/t2-,3-,4-,5+,6+/m1/s1</p>
          <p>CHEMSPIDER: 5447163</p>
          <p>PUBCHEM: 7098663</p>
          <p>FORMULA: C6H12O6</p>
          <p>CHARGE: 0</p>
        </body>
      </notes>
  </species>
  <species id="CPD__45__15762_e" name="alpha-D-altrose" initialAmount="1000" compartment="e" boundaryCondition="false" charge="0">
      <notes>
        <body xmlns="http://www.w3.org/1999/xhtml">
          <p>BIOCYC: CPD-15762</p>
          <p>INCHI: InChI=1S/C6H12O6/c7-1-2-3(8)4(9)5(10)6(11)12-2/h2-11H,1H2/t2-,3-,4-,5+,6+/m1/s1</p>
          <p>CHEMSPIDER: 5447163</p>
          <p>PUBCHEM: 7098663</p>
          <p>FORMULA: C6H12O6</p>
          <p>CHARGE: 0</p>
        </body>
      </notes>
  </species>
  <species id="CPD__45__15761_p" name="beta-D-altrose" initialAmount="1000" compartment="p" boundaryCondition="false" charge="0">
      <notes>
        <body xmlns="http://www.w3.org/1999/xhtml">
          <p>BIOCYC: CPD-15761</p>
          <p>INCHI: InChI=1S/C6H12O6/c7-1-2-3(8)4(9)5(10)6(11)12-2/h2-11H,1H2/t2-,3-,4-,5+,6-/m1/s1</p>
          <p>CHEMSPIDER: 395424</p>
          <p>PUBCHEM: 448702</p>
          <p>FORMULA: C6H12O6</p>
          <p>CHARGE: 0</p>
        </body>
      </notes>
  </species>
  <species id="CPD__45__15761_e" name="beta-D-altrose" initialAmount="1000" compartment="e" boundaryCondition="false" charge="0">
      <notes>
        <body xmlns="http://www.w3.org/1999/xhtml">
          <p>BIOCYC: CPD-15761</p>
          <p>INCHI: InChI=1S/C6H12O6/c7-1-2-3(8)4(9)5(10)6(11)12-2/h2-11H,1H2/t2-,3-,4-,5+,6-/m1/s1</p>
          <p>CHEMSPIDER: 395424</p>
          <p>PUBCHEM: 448702</p>
          <p>FORMULA: C6H12O6</p>
          <p>CHARGE: 0</p>
        </body>
      </notes>
  </species>
  <species id="ALTROSE_p" name="aldehydo-D-altrose" initialAmount="1000" compartment="p" boundaryCondition="false" charge="0">
      <notes>
        <body xmlns="http://www.w3.org/1999/xhtml">
          <p>BIOCYC: ALTROSE</p>
          <p>INCHI: InChI=1S/C6H12O6/c7-1-3(9)5(11)6(12)4(10)2-8/h1,3-6,8-12H,2H2/t3-,4-,5+,6-/m1/s1</p>
          <p>CHEBI: 28385</p>
          <p>CHEMSPIDER: 85516</p>
          <p>PUBCHEM: 94780</p>
          <p>CAS: 5987-68-8</p>
          <p>KEGG: C06464</p>
          <p>FORMULA: C6H12O6</p>
          <p>CHARGE: 0</p>
        </body>
      </notes>
  </species>
  <species id="ALTROSE_e" name="aldehydo-D-altrose" initialAmount="1000" compartment="e" boundaryCondition="false" charge="0">
      <notes>
        <body xmlns="http://www.w3.org/1999/xhtml">
          <p>BIOCYC: ALTROSE</p>
          <p>INCHI: InChI=1S/C6H12O6/c7-1-3(9)5(11)6(12)4(10)2-8/h1,3-6,8-12H,2H2/t3-,4-,5+,6-/m1/s1</p>
          <p>CHEBI: 28385</p>
          <p>CHEMSPIDER: 85516</p>
          <p>PUBCHEM: 94780</p>
          <p>CAS: 5987-68-8</p>
          <p>KEGG: C06464</p>
          <p>FORMULA: C6H12O6</p>
          <p>CHARGE: 0</p>
        </body>
      </notes>
  </species>
  <species id="CPD__45__15629_e" name="aldehydo-D-allose" initialAmount="1000" compartment="e" boundaryCondition="false" charge="0">
      <notes>
        <body xmlns="http://www.w3.org/1999/xhtml">
          <p>BIOCYC: CPD-15629</p>
          <p>INCHI: InChI=1S/C6H12O6/c7-1-3(9)5(11)6(12)4(10)2-8/h1,3-6,8-12H,2H2/t3-,4+,5-,6+/m0/s1</p>
          <p>CHEBI: 40822</p>
          <p>PUBCHEM: 102288</p>
          <p>FORMULA: C6H12O6</p>
          <p>CHARGE: 0</p>
        </body>
      </notes>
  </species>
  <species id="XYLOSE_e" name="alpha-D-xylopyranose" initialAmount="1000" compartment="e" boundaryCondition="false" charge="0">
      <notes>
        <body xmlns="http://www.w3.org/1999/xhtml">
          <p>BIOCYC: XYLOSE</p>
          <p>INCHI: InChI=1S/C5H10O5/c6-2-1-10-5(9)4(8)3(2)7/h2-9H,1H2/t2-,3+,4-,5+/m1/s1</p>
          <p>CHEBI: 28518</p>
          <p>HMDB: HMDB00098</p>
          <p>CHEMSPIDER: 5805</p>
          <p>PUBCHEM: 6027</p>
          <p>DRUGBANK: DB03389</p>
          <p>CAS: 58-86-6</p>
          <p>METABOLIGHTS: MTBLC28518</p>
          <p>KEGG: C01394</p>
          <p>FORMULA: C5H10O5</p>
          <p>CHARGE: 0</p>
        </body>
      </notes>
  </species>
  <species id="BETA__45__D__45__XYLOSE_e" name="beta-D-xylopyranose" initialAmount="1000" compartment="e" boundaryCondition="false" charge="0">
      <notes>
        <body xmlns="http://www.w3.org/1999/xhtml">
          <p>BIOCYC: BETA-D-XYLOSE</p>
          <p>INCHI: InChI=1S/C5H10O5/c6-2-1-10-5(9)4(8)3(2)7/h2-9H,1H2/t2-,3+,4-,5-/m1/s1</p>
          <p>CHEBI: 28161</p>
          <p>CHEMSPIDER: 111589</p>
          <p>PUBCHEM: 125409</p>
          <p>METABOLIGHTS: MTBLC28161</p>
          <p>KEGG: C02096</p>
          <p>FORMULA: C5H10O5</p>
          <p>CHARGE: 0</p>
        </body>
      </notes>
  </species>
  <species id="CPD0__45__1110_e" name="beta-D-ribopyranose" initialAmount="1000" compartment="e" boundaryCondition="false" charge="0">
      <notes>
        <body xmlns="http://www.w3.org/1999/xhtml">
          <p>BIOCYC: CPD0-1110</p>
          <p>INCHI: InChI=1S/C5H10O5/c6-2-1-10-5(9)4(8)3(2)7/h2-9H,1H2/t2-,3-,4-,5-/m1/s1</p>
          <p>CHEBI: 27476</p>
          <p>HMDB: HMDB12194</p>
          <p>CHEMSPIDER: 390205</p>
          <p>PUBCHEM: 441481</p>
          <p>DRUGBANK: DB04286</p>
          <p>KEGG: C08353</p>
          <p>FORMULA: C5H10O5</p>
          <p>CHARGE: 0</p>
        </body>
      </notes>
  </species>
  <species id="CPD__45__13559_e" name="alpha-D-mannose" initialAmount="1000" compartment="e" boundaryCondition="false" charge="0">
      <notes>
        <body xmlns="http://www.w3.org/1999/xhtml">
          <p>BIOCYC: CPD-13559</p>
          <p>INCHI: InChI=1S/C6H12O6/c7-1-2-3(8)4(9)5(10)6(11)12-2/h2-11H,1H2/t2-,3-,4+,5+,6+/m1/s1</p>
          <p>CHEBI: 28729</p>
          <p>PUBCHEM: 185698</p>
          <p>METABOLIGHTS: MTBLC28729</p>
          <p>KEGG: C00936</p>
          <p>FORMULA: C6H12O6</p>
          <p>CHARGE: 0</p>
        </body>
      </notes>
  </species>
  <species id="CPD__45__12601_p" name="beta-D-mannose" initialAmount="1000" compartment="p" boundaryCondition="false" charge="0">
      <notes>
        <body xmlns="http://www.w3.org/1999/xhtml">
          <p>BIOCYC: CPD-12601</p>
          <p>INCHI: InChI=1S/C6H12O6/c7-1-2-3(8)4(9)5(10)6(11)12-2/h2-11H,1H2/t2-,3-,4+,5+,6-/m1/s1</p>
          <p>CHEBI: 28563</p>
          <p>CHEMSPIDER: 388747</p>
          <p>PUBCHEM: 439680</p>
          <p>DRUGBANK: DB02687</p>
          <p>METABOLIGHTS: MTBLC28563</p>
          <p>KEGG: C02209</p>
          <p>FORMULA: C6H12O6</p>
          <p>CHARGE: 0</p>
        </body>
      </notes>
  </species>
  <species id="CPD__45__12601_e" name="beta-D-mannose" initialAmount="1000" compartment="e" boundaryCondition="false" charge="0">
      <notes>
        <body xmlns="http://www.w3.org/1999/xhtml">
          <p>BIOCYC: CPD-12601</p>
          <p>INCHI: InChI=1S/C6H12O6/c7-1-2-3(8)4(9)5(10)6(11)12-2/h2-11H,1H2/t2-,3-,4+,5+,6-/m1/s1</p>
          <p>CHEBI: 28563</p>
          <p>CHEMSPIDER: 388747</p>
          <p>PUBCHEM: 439680</p>
          <p>DRUGBANK: DB02687</p>
          <p>METABOLIGHTS: MTBLC28563</p>
          <p>KEGG: C02209</p>
          <p>FORMULA: C6H12O6</p>
          <p>CHARGE: 0</p>
        </body>
      </notes>
  </species>
  <species id="CPD__45__15373_p" name="aldehydo-D-mannose" initialAmount="1000" compartment="p" boundaryCondition="false" charge="0">
      <notes>
        <body xmlns="http://www.w3.org/1999/xhtml">
          <p>BIOCYC: CPD-15373</p>
          <p>INCHI: InChI=1S/C6H12O6/c7-1-3(9)5(11)6(12)4(10)2-8/h1,3-6,8-12H,2H2/t3-,4-,5-,6-/m1/s1</p>
          <p>CHEBI: 37675</p>
          <p>PUBCHEM: 161658</p>
          <p>FORMULA: C6H12O6</p>
          <p>CHARGE: 0</p>
        </body>
      </notes>
  </species>
  <species id="CPD__45__15373_e" name="aldehydo-D-mannose" initialAmount="1000" compartment="e" boundaryCondition="false" charge="0">
      <notes>
        <body xmlns="http://www.w3.org/1999/xhtml">
          <p>BIOCYC: CPD-15373</p>
          <p>INCHI: InChI=1S/C6H12O6/c7-1-3(9)5(11)6(12)4(10)2-8/h1,3-6,8-12H,2H2/t3-,4-,5-,6-/m1/s1</p>
          <p>CHEBI: 37675</p>
          <p>PUBCHEM: 161658</p>
          <p>FORMULA: C6H12O6</p>
          <p>CHARGE: 0</p>
        </body>
      </notes>
  </species>
  <species id="ALPHA__45__GLUCOSE_e" name="alpha-D-glucopyranose" initialAmount="1000" compartment="e" boundaryCondition="false" charge="0">
      <notes>
        <body xmlns="http://www.w3.org/1999/xhtml">
          <p>BIOCYC: ALPHA-GLUCOSE</p>
          <p>INCHI: InChI=1S/C6H12O6/c7-1-2-3(8)4(9)5(10)6(11)12-2/h2-11H,1H2/t2-,3-,4+,5-,6+/m1/s1</p>
          <p>CHEBI: 17925</p>
          <p>HMDB: HMDB03345</p>
          <p>CHEMSPIDER: 71358</p>
          <p>PUBCHEM: 79025</p>
          <p>METABOLIGHTS: MTBLC17925</p>
          <p>KEGG: C00267</p>
          <p>FORMULA: C6H12O6</p>
          <p>CHARGE: 0</p>
        </body>
      </notes>
  </species>
  <species id="GLC_e" name="beta-D-glucopyranose" initialAmount="1000" compartment="e" boundaryCondition="false" charge="0">
      <notes>
        <body xmlns="http://www.w3.org/1999/xhtml">
          <p>BIOCYC: GLC</p>
          <p>INCHI: InChI=1S/C6H12O6/c7-1-2-3(8)4(9)5(10)6(11)12-2/h2-11H,1H2/t2-,3-,4+,5-,6-/m1/s1</p>
          <p>CHEBI: 15903</p>
          <p>HMDB: HMDB00516</p>
          <p>CHEMSPIDER: 18802415</p>
          <p>PUBCHEM: 64689</p>
          <p>DRUGBANK: DB02379</p>
          <p>CAS: 50-99-7</p>
          <p>METABOLIGHTS: MTBLC15903</p>
          <p>KEGG: C00221</p>
          <p>FORMULA: C6H12O6</p>
          <p>CHARGE: 0</p>
        </body>
      </notes>
  </species>
  <species id="CPD__45__15374_p" name="aldehydo-D-glucose" initialAmount="1000" compartment="p" boundaryCondition="false" charge="0">
      <notes>
        <body xmlns="http://www.w3.org/1999/xhtml">
          <p>BIOCYC: CPD-15374</p>
          <p>INCHI: InChI=1S/C6H12O6/c7-1-3(9)5(11)6(12)4(10)2-8/h1,3-6,8-12H,2H2/t3-,4+,5+,6+/m0/s1</p>
          <p>CHEBI: 42758</p>
          <p>PUBCHEM: 107526</p>
          <p>FORMULA: C6H12O6</p>
          <p>CHARGE: 0</p>
        </body>
      </notes>
  </species>
  <species id="CPD__45__15374_e" name="aldehydo-D-glucose" initialAmount="1000" compartment="e" boundaryCondition="false" charge="0">
      <notes>
        <body xmlns="http://www.w3.org/1999/xhtml">
          <p>BIOCYC: CPD-15374</p>
          <p>INCHI: InChI=1S/C6H12O6/c7-1-3(9)5(11)6(12)4(10)2-8/h1,3-6,8-12H,2H2/t3-,4+,5+,6+/m0/s1</p>
          <p>CHEBI: 42758</p>
          <p>PUBCHEM: 107526</p>
          <p>FORMULA: C6H12O6</p>
          <p>CHARGE: 0</p>
        </body>
      </notes>
  </species>
  <species id="CPD0__45__2486_e" name="alpha-D-galactofuranose" initialAmount="1000" compartment="e" boundaryCondition="false" charge="0">
      <notes>
        <body xmlns="http://www.w3.org/1999/xhtml">
          <p>BIOCYC: CPD0-2486</p>
          <p>INCHI: InChI=1S/C6H12O6/c7-1-2(8)5-3(9)4(10)6(11)12-5/h2-11H,1H2/t2-,3-,4-,5+,6+/m1/s1</p>
          <p>PUBCHEM: 21627868</p>
          <p>FORMULA: C6H12O6</p>
          <p>CHARGE: 0</p>
        </body>
      </notes>
  </species>
  <species id="CPD0__45__2485_e" name="beta-D-galactofuranose" initialAmount="1000" compartment="e" boundaryCondition="false" charge="0">
      <notes>
        <body xmlns="http://www.w3.org/1999/xhtml">
          <p>BIOCYC: CPD0-2485</p>
          <p>INCHI: InChI=1S/C6H12O6/c7-1-2(8)5-3(9)4(10)6(11)12-5/h2-11H,1H2/t2-,3-,4-,5+,6-/m1/s1</p>
          <p>CHEBI: 59497</p>
          <p>PUBCHEM: 11019448</p>
          <p>FORMULA: C6H12O6</p>
          <p>CHARGE: 0</p>
        </body>
      </notes>
  </species>
  <species id="GALACTOSE_e" name="beta-D-galactose" initialAmount="1000" compartment="e" boundaryCondition="false" charge="0">
      <notes>
        <body xmlns="http://www.w3.org/1999/xhtml">
          <p>BIOCYC: GALACTOSE</p>
          <p>INCHI: InChI=1S/C6H12O6/c7-1-2-3(8)4(9)5(10)6(11)12-2/h2-11H,1H2/t2-,3+,4+,5-,6-/m1/s1</p>
          <p>CHEBI: 28034</p>
          <p>HMDB: HMDB03449</p>
          <p>CHEMSPIDER: 388476</p>
          <p>PUBCHEM: 439353</p>
          <p>CAS: 7296-64-2</p>
          <p>KEGG: C00962</p>
          <p>FORMULA: C6H12O6</p>
          <p>CHARGE: 0</p>
        </body>
      </notes>
  </species>
  <species id="ALPHA__45__D__45__GALACTOSE_e" name="alpha-D-galactose" initialAmount="1000" compartment="e" boundaryCondition="false" charge="0">
      <notes>
        <body xmlns="http://www.w3.org/1999/xhtml">
          <p>BIOCYC: ALPHA-D-GALACTOSE</p>
          <p>INCHI: InChI=1S/C6H12O6/c7-1-2-3(8)4(9)5(10)6(11)12-2/h2-11H,1H2/t2-,3+,4+,5-,6+/m1/s1</p>
          <p>CHEBI: 28061</p>
          <p>HMDB: HMDB00143</p>
          <p>CHEMSPIDER: 388480</p>
          <p>PUBCHEM: 439357</p>
          <p>METABOLIGHTS: MTBLC28061</p>
          <p>KEGG: C00984</p>
          <p>FORMULA: C6H12O6</p>
          <p>CHARGE: 0</p>
        </body>
      </notes>
  </species>
  <species id="CPD__45__15590_p" name="aldehydo-D-galactose" initialAmount="1000" compartment="p" boundaryCondition="false" charge="0">
      <notes>
        <body xmlns="http://www.w3.org/1999/xhtml">
          <p>BIOCYC: CPD-15590</p>
          <p>INCHI: InChI=1S/C6H12O6/c7-1-3(9)5(11)6(12)4(10)2-8/h1,3-6,8-12H,2H2/t3-,4+,5+,6-/m0/s1</p>
          <p>CHEBI: 17118</p>
          <p>PUBCHEM: 3037556</p>
          <p>KEGG: C01582</p>
          <p>FORMULA: C6H12O6</p>
          <p>CHARGE: 0</p>
        </body>
      </notes>
  </species>
  <species id="CPD__45__15590_e" name="aldehydo-D-galactose" initialAmount="1000" compartment="e" boundaryCondition="false" charge="0">
      <notes>
        <body xmlns="http://www.w3.org/1999/xhtml">
          <p>BIOCYC: CPD-15590</p>
          <p>INCHI: InChI=1S/C6H12O6/c7-1-3(9)5(11)6(12)4(10)2-8/h1,3-6,8-12H,2H2/t3-,4+,5+,6-/m0/s1</p>
          <p>CHEBI: 17118</p>
          <p>PUBCHEM: 3037556</p>
          <p>KEGG: C01582</p>
          <p>FORMULA: C6H12O6</p>
          <p>CHARGE: 0</p>
        </body>
      </notes>
  </species>
  <species id="CPD0__45__1300_p" name="D-galactal" initialAmount="1000" compartment="p" boundaryCondition="false" charge="0">
      <notes>
        <body xmlns="http://www.w3.org/1999/xhtml">
          <p>BIOCYC: CPD0-1300</p>
          <p>INCHI: InChI=1S/C6H10O4/c7-3-5-6(9)4(8)1-2-10-5/h1-2,4-9H,3H2/t4-,5-,6-/m1/s1</p>
          <p>CHEBI: 63139</p>
          <p>CHEMSPIDER: 2016479</p>
          <p>PUBCHEM: 2734735</p>
          <p>FORMULA: C6H10O4</p>
          <p>CHARGE: 0</p>
        </body>
      </notes>
  </species>
  <species id="CPD0__45__1300_e" name="D-galactal" initialAmount="1000" compartment="e" boundaryCondition="false" charge="0">
      <notes>
        <body xmlns="http://www.w3.org/1999/xhtml">
          <p>BIOCYC: CPD0-1300</p>
          <p>INCHI: InChI=1S/C6H10O4/c7-3-5-6(9)4(8)1-2-10-5/h1-2,4-9H,3H2/t4-,5-,6-/m1/s1</p>
          <p>CHEBI: 63139</p>
          <p>CHEMSPIDER: 2016479</p>
          <p>PUBCHEM: 2734735</p>
          <p>FORMULA: C6H10O4</p>
          <p>CHARGE: 0</p>
        </body>
      </notes>
  </species>
  <species id="OXYGEN__45__MOLECULE_e" name="oxygen" initialAmount="1000" compartment="e" boundaryCondition="false" charge="0">
      <notes>
        <body xmlns="http://www.w3.org/1999/xhtml">
          <p>BIOCYC: OXYGEN-MOLECULE</p>
          <p>INCHI: InChI=1S/O2/c1-2</p>
          <p>CHEBI: 15379</p>
          <p>HMDB: HMDB01377</p>
          <p>CHEMSPIDER: 952</p>
          <p>PUBCHEM: 977</p>
          <p>CAS: 7782-44-7</p>
          <p>METABOLIGHTS: MTBLC15379</p>
          <p>KEGG: C00007</p>
          <p>FORMULA: O2</p>
          <p>CHARGE: 0</p>
        </body>
      </notes>
  </species>
  <species id="TRIMETHYLSULFONIUM_p" name="trimethyl sulfonium" initialAmount="1000" compartment="p" boundaryCondition="false" charge="1">
      <notes>
        <body xmlns="http://www.w3.org/1999/xhtml">
          <p>BIOCYC: TRIMETHYLSULFONIUM</p>
          <p>INCHI: InChI=1S/C3H9S/c1-4(2)3/h1-3H3/q+1</p>
          <p>CHEBI: 17434</p>
          <p>HMDB: HMDB12295</p>
          <p>CHEMSPIDER: 1115</p>
          <p>PUBCHEM: 1147</p>
          <p>CAS: 2181-42-2</p>
          <p>METABOLIGHTS: MTBLC17434</p>
          <p>KEGG: C01008</p>
          <p>FORMULA: C3H9S</p>
          <p>CHARGE: 1</p>
        </body>
      </notes>
  </species>
  <species id="TRIMETHYLSULFONIUM_e" name="trimethyl sulfonium" initialAmount="1000" compartment="e" boundaryCondition="false" charge="1">
      <notes>
        <body xmlns="http://www.w3.org/1999/xhtml">
          <p>BIOCYC: TRIMETHYLSULFONIUM</p>
          <p>INCHI: InChI=1S/C3H9S/c1-4(2)3/h1-3H3/q+1</p>
          <p>CHEBI: 17434</p>
          <p>HMDB: HMDB12295</p>
          <p>CHEMSPIDER: 1115</p>
          <p>PUBCHEM: 1147</p>
          <p>CAS: 2181-42-2</p>
          <p>METABOLIGHTS: MTBLC17434</p>
          <p>KEGG: C01008</p>
          <p>FORMULA: C3H9S</p>
          <p>CHARGE: 1</p>
        </body>
      </notes>
  </species>
  <species id="RB__43___p" name="Rb+" initialAmount="1000" compartment="p" boundaryCondition="false" charge="1">
      <notes>
        <body xmlns="http://www.w3.org/1999/xhtml">
          <p>BIOCYC: RB+</p>
          <p>INCHI: InChI=1S/Rb/q+1</p>
          <p>CHEBI: 49847</p>
          <p>HMDB: HMDB01327</p>
          <p>CHEMSPIDER: 94865</p>
          <p>PUBCHEM: 105153</p>
          <p>KEGG: C17061</p>
          <p>FORMULA: Rb</p>
          <p>CHARGE: 1</p>
        </body>
      </notes>
  </species>
  <species id="RB__43___e" name="Rb+" initialAmount="1000" compartment="e" boundaryCondition="false" charge="1">
      <notes>
        <body xmlns="http://www.w3.org/1999/xhtml">
          <p>BIOCYC: RB+</p>
          <p>INCHI: InChI=1S/Rb/q+1</p>
          <p>CHEBI: 49847</p>
          <p>HMDB: HMDB01327</p>
          <p>CHEMSPIDER: 94865</p>
          <p>PUBCHEM: 105153</p>
          <p>KEGG: C17061</p>
          <p>FORMULA: Rb</p>
          <p>CHARGE: 1</p>
        </body>
      </notes>
  </species>
  <species id="NA__43___e" name="Na+" initialAmount="1000" compartment="e" boundaryCondition="false" charge="1">
      <notes>
        <body xmlns="http://www.w3.org/1999/xhtml">
          <p>BIOCYC: NA+</p>
          <p>INCHI: InChI=1S/Na/q+1</p>
          <p>CHEBI: 29101</p>
          <p>HMDB: HMDB00588</p>
          <p>CHEMSPIDER: 899</p>
          <p>PUBCHEM: 923</p>
          <p>CAS: 7440-23-5</p>
          <p>METABOLIGHTS: MTBLC29101</p>
          <p>KEGG: C01330</p>
          <p>FORMULA: Na</p>
          <p>CHARGE: 1</p>
        </body>
      </notes>
  </species>
  <species id="LI__43___e" name="Li+" initialAmount="1000" compartment="e" boundaryCondition="false" charge="1">
      <notes>
        <body xmlns="http://www.w3.org/1999/xhtml">
          <p>BIOCYC: LI+</p>
          <p>INCHI: InChI=1S/Li/q+1</p>
          <p>CHEBI: 49713</p>
          <p>HMDB: HMDB05949</p>
          <p>CHEMSPIDER: 26502</p>
          <p>PUBCHEM: 28486</p>
          <p>DRUGBANK: DB01356</p>
          <p>FORMULA: Li</p>
          <p>CHARGE: 1</p>
        </body>
      </notes>
  </species>
  <species id="K__43___e" name="K+" initialAmount="1000" compartment="e" boundaryCondition="false" charge="1">
      <notes>
        <body xmlns="http://www.w3.org/1999/xhtml">
          <p>BIOCYC: K+</p>
          <p>INCHI: InChI=1S/K/q+1</p>
          <p>CHEBI: 29103</p>
          <p>HMDB: HMDB00586</p>
          <p>CHEMSPIDER: 791</p>
          <p>PUBCHEM: 813</p>
          <p>METABOLIGHTS: MTBLC29103</p>
          <p>KEGG: C00238</p>
          <p>FORMULA: K</p>
          <p>CHARGE: 1</p>
        </body>
      </notes>
  </species>
  <species id="CPD__45__21_p" name="Tl+" initialAmount="1000" compartment="p" boundaryCondition="false" charge="1">
      <notes>
        <body xmlns="http://www.w3.org/1999/xhtml">
          <p>BIOCYC: CPD-21</p>
          <p>INCHI: InChI=1S/Tl/q+1</p>
          <p>CHEBI: 49920</p>
          <p>CHEMSPIDER: 94750</p>
          <p>PUBCHEM: 105005</p>
          <p>FORMULA: Tl</p>
          <p>CHARGE: 1</p>
        </body>
      </notes>
  </species>
  <species id="CPD__45__21_e" name="Tl+" initialAmount="1000" compartment="e" boundaryCondition="false" charge="1">
      <notes>
        <body xmlns="http://www.w3.org/1999/xhtml">
          <p>BIOCYC: CPD-21</p>
          <p>INCHI: InChI=1S/Tl/q+1</p>
          <p>CHEBI: 49920</p>
          <p>CHEMSPIDER: 94750</p>
          <p>PUBCHEM: 105005</p>
          <p>FORMULA: Tl</p>
          <p>CHARGE: 1</p>
        </body>
      </notes>
  </species>
  <species id="CPD__45__2_p" name="Cs+" initialAmount="1000" compartment="p" boundaryCondition="false" charge="1">
      <notes>
        <body xmlns="http://www.w3.org/1999/xhtml">
          <p>BIOCYC: CPD-2</p>
          <p>INCHI: InChI=1S/Cs/q+1</p>
          <p>CHEBI: 49547</p>
          <p>PUBCHEM: 104967</p>
          <p>FORMULA: Cs</p>
          <p>CHARGE: 1</p>
        </body>
      </notes>
  </species>
  <species id="CPD__45__2_e" name="Cs+" initialAmount="1000" compartment="e" boundaryCondition="false" charge="1">
      <notes>
        <body xmlns="http://www.w3.org/1999/xhtml">
          <p>BIOCYC: CPD-2</p>
          <p>INCHI: InChI=1S/Cs/q+1</p>
          <p>CHEBI: 49547</p>
          <p>PUBCHEM: 104967</p>
          <p>FORMULA: Cs</p>
          <p>CHARGE: 1</p>
        </body>
      </notes>
  </species>
  <species id="ZN__43__2_e" name="Zn2+" initialAmount="1000" compartment="e" boundaryCondition="false" charge="2">
      <notes>
        <body xmlns="http://www.w3.org/1999/xhtml">
          <p>BIOCYC: ZN+2</p>
          <p>INCHI: InChI=1S/Zn/q+2</p>
          <p>CHEBI: 29105</p>
          <p>HMDB: HMDB01303</p>
          <p>CHEMSPIDER: 29723</p>
          <p>PUBCHEM: 32051</p>
          <p>CAS: 7440-66-6</p>
          <p>METABOLIGHTS: MTBLC29105</p>
          <p>KEGG: C00038</p>
          <p>FORMULA: Zn</p>
          <p>CHARGE: 2</p>
        </body>
      </notes>
  </species>
  <species id="PB__43__2_p" name="Pb2+" initialAmount="1000" compartment="p" boundaryCondition="false" charge="2">
      <notes>
        <body xmlns="http://www.w3.org/1999/xhtml">
          <p>BIOCYC: PB+2</p>
          <p>INCHI: InChI=1S/Pb/q+2</p>
          <p>CHEBI: 49807</p>
          <p>HMDB: HMDB04628</p>
          <p>CHEMSPIDER: 19970452</p>
          <p>PUBCHEM: 73212</p>
          <p>KEGG: C06696</p>
          <p>FORMULA: Pb</p>
          <p>CHARGE: 2</p>
        </body>
      </notes>
  </species>
  <species id="PB__43__2_e" name="Pb2+" initialAmount="1000" compartment="e" boundaryCondition="false" charge="2">
      <notes>
        <body xmlns="http://www.w3.org/1999/xhtml">
          <p>BIOCYC: PB+2</p>
          <p>INCHI: InChI=1S/Pb/q+2</p>
          <p>CHEBI: 49807</p>
          <p>HMDB: HMDB04628</p>
          <p>CHEMSPIDER: 19970452</p>
          <p>PUBCHEM: 73212</p>
          <p>KEGG: C06696</p>
          <p>FORMULA: Pb</p>
          <p>CHARGE: 2</p>
        </body>
      </notes>
  </species>
  <species id="NI__43__2_e" name="Ni2+" initialAmount="1000" compartment="e" boundaryCondition="false" charge="2">
      <notes>
        <body xmlns="http://www.w3.org/1999/xhtml">
          <p>BIOCYC: NI+2</p>
          <p>INCHI: InChI=1S/Ni/q+2</p>
          <p>CHEBI: 49786</p>
          <p>HMDB: HMDB02457</p>
          <p>CHEMSPIDER: 909</p>
          <p>PUBCHEM: 934</p>
          <p>KEGG: C19609</p>
          <p>FORMULA: Ni</p>
          <p>CHARGE: 2</p>
        </body>
      </notes>
  </species>
  <species id="MO__43__2_p" name="Mo2+" initialAmount="1000" compartment="p" boundaryCondition="false" charge="2">
      <notes>
        <body xmlns="http://www.w3.org/1999/xhtml">
          <p>BIOCYC: MO+2</p>
          <p>INCHI: InChI=1S/Mo/q+2</p>
          <p>HMDB: HMDB01302</p>
          <p>CHEMSPIDER: 161267</p>
          <p>PUBCHEM: 185498</p>
          <p>FORMULA: Mo</p>
          <p>CHARGE: 2</p>
        </body>
      </notes>
  </species>
  <species id="MO__43__2_e" name="Mo2+" initialAmount="1000" compartment="e" boundaryCondition="false" charge="2">
      <notes>
        <body xmlns="http://www.w3.org/1999/xhtml">
          <p>BIOCYC: MO+2</p>
          <p>INCHI: InChI=1S/Mo/q+2</p>
          <p>HMDB: HMDB01302</p>
          <p>CHEMSPIDER: 161267</p>
          <p>PUBCHEM: 185498</p>
          <p>FORMULA: Mo</p>
          <p>CHARGE: 2</p>
        </body>
      </notes>
  </species>
  <species id="MN__43__2_e" name="Mn2+" initialAmount="1000" compartment="e" boundaryCondition="false" charge="2">
      <notes>
        <body xmlns="http://www.w3.org/1999/xhtml">
          <p>BIOCYC: MN+2</p>
          <p>INCHI: InChI=1S/Mn/q+2</p>
          <p>CHEBI: 29035</p>
          <p>HMDB: HMDB01333</p>
          <p>CHEMSPIDER: 25916</p>
          <p>PUBCHEM: 27854</p>
          <p>CAS: 7439-96-5</p>
          <p>KEGG: C19610</p>
          <p>FORMULA: Mn</p>
          <p>CHARGE: 2</p>
        </body>
      </notes>
  </species>
  <species id="MG__43__2_e" name="Mg2+" initialAmount="1000" compartment="e" boundaryCondition="false" charge="2">
      <notes>
        <body xmlns="http://www.w3.org/1999/xhtml">
          <p>BIOCYC: MG+2</p>
          <p>INCHI: InChI=1S/Mg/q+2</p>
          <p>CHEBI: 18420</p>
          <p>HMDB: HMDB00547</p>
          <p>CHEMSPIDER: 865</p>
          <p>PUBCHEM: 888</p>
          <p>DRUGBANK: DB01378</p>
          <p>KEGG: C00305</p>
          <p>FORMULA: Mg</p>
          <p>CHARGE: 2</p>
        </body>
      </notes>
  </species>
  <species id="HG__43__2_p" name="Hg2+" initialAmount="1000" compartment="p" boundaryCondition="false" charge="2">
      <notes>
        <body xmlns="http://www.w3.org/1999/xhtml">
          <p>BIOCYC: HG+2</p>
          <p>INCHI: InChI=1S/Hg/q+2</p>
          <p>CHEBI: 16793</p>
          <p>HMDB: HMDB03625</p>
          <p>CHEMSPIDER: 24800</p>
          <p>PUBCHEM: 26623</p>
          <p>KEGG: C00703</p>
          <p>FORMULA: Hg</p>
          <p>CHARGE: 2</p>
        </body>
      </notes>
  </species>
  <species id="HG__43__2_e" name="Hg2+" initialAmount="1000" compartment="e" boundaryCondition="false" charge="2">
      <notes>
        <body xmlns="http://www.w3.org/1999/xhtml">
          <p>BIOCYC: HG+2</p>
          <p>INCHI: InChI=1S/Hg/q+2</p>
          <p>CHEBI: 16793</p>
          <p>HMDB: HMDB03625</p>
          <p>CHEMSPIDER: 24800</p>
          <p>PUBCHEM: 26623</p>
          <p>KEGG: C00703</p>
          <p>FORMULA: Hg</p>
          <p>CHARGE: 2</p>
        </body>
      </notes>
  </species>
  <species id="FE__43__2_e" name="Fe2+" initialAmount="1000" compartment="e" boundaryCondition="false" charge="2">
      <notes>
        <body xmlns="http://www.w3.org/1999/xhtml">
          <p>BIOCYC: FE+2</p>
          <p>INCHI: InChI=1S/Fe/q+2</p>
          <p>CHEBI: 29033</p>
          <p>HMDB: HMDB00692</p>
          <p>CHEMSPIDER: 25394</p>
          <p>PUBCHEM: 27284</p>
          <p>METABOLIGHTS: MTBLC29033</p>
          <p>KEGG: C14818</p>
          <p>FORMULA: Fe</p>
          <p>CHARGE: 2</p>
        </body>
      </notes>
  </species>
  <species id="CU__43__2_e" name="Cu2+" initialAmount="1000" compartment="e" boundaryCondition="false" charge="2">
      <notes>
        <body xmlns="http://www.w3.org/1999/xhtml">
          <p>BIOCYC: CU+2</p>
          <p>INCHI: InChI=1S/Cu/q+2</p>
          <p>CHEBI: 29036</p>
          <p>HMDB: HMDB00657</p>
          <p>CHEMSPIDER: 25221</p>
          <p>PUBCHEM: 27099</p>
          <p>FORMULA: Cu</p>
          <p>CHARGE: 2</p>
        </body>
      </notes>
  </species>
  <species id="CPD__45__1492_p" name="Be2+" initialAmount="1000" compartment="p" boundaryCondition="false" charge="2">
      <notes>
        <body xmlns="http://www.w3.org/1999/xhtml">
          <p>BIOCYC: CPD-1492</p>
          <p>INCHI: InChI=1S/Be/q+2</p>
          <p>CHEBI: 30502</p>
          <p>HMDB: HMDB02387</p>
          <p>CHEMSPIDER: 96830</p>
          <p>PUBCHEM: 107649</p>
          <p>FORMULA: Be</p>
          <p>CHARGE: 2</p>
        </body>
      </notes>
  </species>
  <species id="CPD__45__1492_e" name="Be2+" initialAmount="1000" compartment="e" boundaryCondition="false" charge="2">
      <notes>
        <body xmlns="http://www.w3.org/1999/xhtml">
          <p>BIOCYC: CPD-1492</p>
          <p>INCHI: InChI=1S/Be/q+2</p>
          <p>CHEBI: 30502</p>
          <p>HMDB: HMDB02387</p>
          <p>CHEMSPIDER: 96830</p>
          <p>PUBCHEM: 107649</p>
          <p>FORMULA: Be</p>
          <p>CHARGE: 2</p>
        </body>
      </notes>
  </species>
  <species id="CPD__45__1490_p" name="Sn2+" initialAmount="1000" compartment="p" boundaryCondition="false" charge="2">
      <notes>
        <body xmlns="http://www.w3.org/1999/xhtml">
          <p>BIOCYC: CPD-1490</p>
          <p>INCHI: InChI=1S/Sn/q+2</p>
          <p>CHEBI: 30475</p>
          <p>CHEMSPIDER: 94662</p>
          <p>PUBCHEM: 104883</p>
          <p>FORMULA: Sn</p>
          <p>CHARGE: 2</p>
        </body>
      </notes>
  </species>
  <species id="CPD__45__1490_e" name="Sn2+" initialAmount="1000" compartment="e" boundaryCondition="false" charge="2">
      <notes>
        <body xmlns="http://www.w3.org/1999/xhtml">
          <p>BIOCYC: CPD-1490</p>
          <p>INCHI: InChI=1S/Sn/q+2</p>
          <p>CHEBI: 30475</p>
          <p>CHEMSPIDER: 94662</p>
          <p>PUBCHEM: 104883</p>
          <p>FORMULA: Sn</p>
          <p>CHARGE: 2</p>
        </body>
      </notes>
  </species>
  <species id="CPD__45__1486_p" name="Ag2+" initialAmount="1000" compartment="p" boundaryCondition="false" charge="2">
      <notes>
        <body xmlns="http://www.w3.org/1999/xhtml">
          <p>BIOCYC: CPD-1486</p>
          <p>INCHI: InChI=1S/Ag/q+2</p>
          <p>PUBCHEM: 23954</p>
          <p>KEGG: C06710</p>
          <p>FORMULA: Ag</p>
          <p>CHARGE: 2</p>
        </body>
      </notes>
  </species>
  <species id="CPD__45__1486_e" name="Ag2+" initialAmount="1000" compartment="e" boundaryCondition="false" charge="2">
      <notes>
        <body xmlns="http://www.w3.org/1999/xhtml">
          <p>BIOCYC: CPD-1486</p>
          <p>INCHI: InChI=1S/Ag/q+2</p>
          <p>PUBCHEM: 23954</p>
          <p>KEGG: C06710</p>
          <p>FORMULA: Ag</p>
          <p>CHARGE: 2</p>
        </body>
      </notes>
  </species>
  <species id="CO__43__2_e" name="Co2+" initialAmount="1000" compartment="e" boundaryCondition="false" charge="2">
      <notes>
        <body xmlns="http://www.w3.org/1999/xhtml">
          <p>BIOCYC: CO+2</p>
          <p>INCHI: InChI=1S/Co/q+2</p>
          <p>CHEBI: 48828</p>
          <p>HMDB: HMDB00608</p>
          <p>CHEMSPIDER: 94546</p>
          <p>PUBCHEM: 104729</p>
          <p>CAS: 22541-53-3</p>
          <p>KEGG: C00175</p>
          <p>FORMULA: Co</p>
          <p>CHARGE: 2</p>
        </body>
      </notes>
  </species>
  <species id="CD__43__2_e" name="Cd2+" initialAmount="1000" compartment="e" boundaryCondition="false" charge="2">
      <notes>
        <body xmlns="http://www.w3.org/1999/xhtml">
          <p>BIOCYC: CD+2</p>
          <p>INCHI: InChI=1S/Cd/q+2</p>
          <p>CHEBI: 48775</p>
          <p>HMDB: HMDB03638</p>
          <p>CHEMSPIDER: 28935</p>
          <p>PUBCHEM: 31193</p>
          <p>KEGG: C01413</p>
          <p>FORMULA: Cd</p>
          <p>CHARGE: 2</p>
        </body>
      </notes>
  </species>
  <species id="CA__43__2_e" name="Ca2+" initialAmount="1000" compartment="e" boundaryCondition="false" charge="2">
      <notes>
        <body xmlns="http://www.w3.org/1999/xhtml">
          <p>BIOCYC: CA+2</p>
          <p>INCHI: InChI=1S/Ca/q+2</p>
          <p>CHEBI: 29108</p>
          <p>HMDB: HMDB00464</p>
          <p>CHEMSPIDER: 266</p>
          <p>PUBCHEM: 271</p>
          <p>METABOLIGHTS: MTBLC29108</p>
          <p>KEGG: C00076</p>
          <p>FORMULA: Ca</p>
          <p>CHARGE: 2</p>
        </body>
      </notes>
  </species>
  <species id="BA__43__2_p" name="Ba2+" initialAmount="1000" compartment="p" boundaryCondition="false" charge="2">
      <notes>
        <body xmlns="http://www.w3.org/1999/xhtml">
          <p>BIOCYC: BA+2</p>
          <p>INCHI: InChI=1S/Ba/q+2</p>
          <p>CHEBI: 37136</p>
          <p>HMDB: HMDB04142</p>
          <p>CHEMSPIDER: 94609</p>
          <p>PUBCHEM: 104810</p>
          <p>KEGG: C13881</p>
          <p>FORMULA: Ba</p>
          <p>CHARGE: 2</p>
        </body>
      </notes>
  </species>
  <species id="BA__43__2_e" name="Ba2+" initialAmount="1000" compartment="e" boundaryCondition="false" charge="2">
      <notes>
        <body xmlns="http://www.w3.org/1999/xhtml">
          <p>BIOCYC: BA+2</p>
          <p>INCHI: InChI=1S/Ba/q+2</p>
          <p>CHEBI: 37136</p>
          <p>HMDB: HMDB04142</p>
          <p>CHEMSPIDER: 94609</p>
          <p>PUBCHEM: 104810</p>
          <p>KEGG: C13881</p>
          <p>FORMULA: Ba</p>
          <p>CHARGE: 2</p>
        </body>
      </notes>
  </species>
  <species id="V__43__5_p" name="V5+" initialAmount="1000" compartment="p" boundaryCondition="false" charge="5">
      <notes>
        <body xmlns="http://www.w3.org/1999/xhtml">
          <p>BIOCYC: V+5</p>
          <p>INCHI: InChI=1S/V/q+5</p>
          <p>CHEBI: 33003</p>
          <p>HMDB: HMDB02503</p>
          <p>CHEMSPIDER: 22426</p>
          <p>PUBCHEM: 23990</p>
          <p>CAS: 22537-31-1</p>
          <p>KEGG: C06267</p>
          <p>FORMULA: V</p>
          <p>CHARGE: 5</p>
        </body>
      </notes>
  </species>
  <species id="V__43__5_e" name="V5+" initialAmount="1000" compartment="e" boundaryCondition="false" charge="5">
      <notes>
        <body xmlns="http://www.w3.org/1999/xhtml">
          <p>BIOCYC: V+5</p>
          <p>INCHI: InChI=1S/V/q+5</p>
          <p>CHEBI: 33003</p>
          <p>HMDB: HMDB02503</p>
          <p>CHEMSPIDER: 22426</p>
          <p>PUBCHEM: 23990</p>
          <p>CAS: 22537-31-1</p>
          <p>KEGG: C06267</p>
          <p>FORMULA: V</p>
          <p>CHARGE: 5</p>
        </body>
      </notes>
  </species>
  <species id="FE__43__3_e" name="Fe3+" initialAmount="1000" compartment="e" boundaryCondition="false" charge="3">
      <notes>
        <body xmlns="http://www.w3.org/1999/xhtml">
          <p>BIOCYC: FE+3</p>
          <p>INCHI: InChI=1S/Fe/q+3</p>
          <p>CHEBI: 29034</p>
          <p>HMDB: HMDB12943</p>
          <p>CHEMSPIDER: 27815</p>
          <p>PUBCHEM: 29936</p>
          <p>METABOLIGHTS: MTBLC29034</p>
          <p>KEGG: C14819</p>
          <p>FORMULA: Fe</p>
          <p>CHARGE: 3</p>
        </body>
      </notes>
  </species>
  <species id="CR__43__6_p" name="Cr6+" initialAmount="1000" compartment="p" boundaryCondition="false" charge="6">
      <notes>
        <body xmlns="http://www.w3.org/1999/xhtml">
          <p>BIOCYC: CR+6</p>
          <p>INCHI: InChI=1S/Cr/q+6</p>
          <p>CHEBI: 33007</p>
          <p>CHEMSPIDER: 27099</p>
          <p>PUBCHEM: 29131</p>
          <p>KEGG: C19161</p>
          <p>FORMULA: Cr</p>
          <p>CHARGE: 6</p>
        </body>
      </notes>
  </species>
  <species id="CR__43__6_e" name="Cr6+" initialAmount="1000" compartment="e" boundaryCondition="false" charge="6">
      <notes>
        <body xmlns="http://www.w3.org/1999/xhtml">
          <p>BIOCYC: CR+6</p>
          <p>INCHI: InChI=1S/Cr/q+6</p>
          <p>CHEBI: 33007</p>
          <p>CHEMSPIDER: 27099</p>
          <p>PUBCHEM: 29131</p>
          <p>KEGG: C19161</p>
          <p>FORMULA: Cr</p>
          <p>CHARGE: 6</p>
        </body>
      </notes>
  </species>
  <species id="CR__43__3_p" name="Cr3+" initialAmount="1000" compartment="p" boundaryCondition="false" charge="3">
      <notes>
        <body xmlns="http://www.w3.org/1999/xhtml">
          <p>BIOCYC: CR+3</p>
          <p>INCHI: InChI=1S/Cr/q+3</p>
          <p>CHEBI: 49544</p>
          <p>HMDB: HMDB00599</p>
          <p>CHEMSPIDER: 25743</p>
          <p>PUBCHEM: 27668</p>
          <p>KEGG: C19368</p>
          <p>FORMULA: Cr</p>
          <p>CHARGE: 3</p>
        </body>
      </notes>
  </species>
  <species id="CR__43__3_e" name="Cr3+" initialAmount="1000" compartment="e" boundaryCondition="false" charge="3">
      <notes>
        <body xmlns="http://www.w3.org/1999/xhtml">
          <p>BIOCYC: CR+3</p>
          <p>INCHI: InChI=1S/Cr/q+3</p>
          <p>CHEBI: 49544</p>
          <p>HMDB: HMDB00599</p>
          <p>CHEMSPIDER: 25743</p>
          <p>PUBCHEM: 27668</p>
          <p>KEGG: C19368</p>
          <p>FORMULA: Cr</p>
          <p>CHARGE: 3</p>
        </body>
      </notes>
  </species>
  <species id="CPD0__45__2356_p" name="La3+" initialAmount="1000" compartment="p" boundaryCondition="false" charge="3">
      <notes>
        <body xmlns="http://www.w3.org/1999/xhtml">
          <p>BIOCYC: CPD0-2356</p>
          <p>INCHI: InChI=1S/La/q+3</p>
          <p>CHEBI: 49701</p>
          <p>PUBCHEM: 104897</p>
          <p>FORMULA: La</p>
          <p>CHARGE: 3</p>
        </body>
      </notes>
  </species>
  <species id="CPD0__45__2356_e" name="La3+" initialAmount="1000" compartment="e" boundaryCondition="false" charge="3">
      <notes>
        <body xmlns="http://www.w3.org/1999/xhtml">
          <p>BIOCYC: CPD0-2356</p>
          <p>INCHI: InChI=1S/La/q+3</p>
          <p>CHEBI: 49701</p>
          <p>PUBCHEM: 104897</p>
          <p>FORMULA: La</p>
          <p>CHARGE: 3</p>
        </body>
      </notes>
  </species>
  <species id="CPD0__45__2009_p" name="Mo6+" initialAmount="1000" compartment="p" boundaryCondition="false" charge="6">
      <notes>
        <body xmlns="http://www.w3.org/1999/xhtml">
          <p>BIOCYC: CPD0-2009</p>
          <p>INCHI: InChI=1S/Mo/q+6</p>
          <p>CHEBI: 49446</p>
          <p>PUBCHEM: 23932</p>
          <p>KEGG: C00150</p>
          <p>FORMULA: Mo</p>
          <p>CHARGE: 6</p>
        </body>
      </notes>
  </species>
  <species id="CPD0__45__2009_e" name="Mo6+" initialAmount="1000" compartment="e" boundaryCondition="false" charge="6">
      <notes>
        <body xmlns="http://www.w3.org/1999/xhtml">
          <p>BIOCYC: CPD0-2009</p>
          <p>INCHI: InChI=1S/Mo/q+6</p>
          <p>CHEBI: 49446</p>
          <p>PUBCHEM: 23932</p>
          <p>KEGG: C00150</p>
          <p>FORMULA: Mo</p>
          <p>CHARGE: 6</p>
        </body>
      </notes>
  </species>
  <species id="CPD__45__1484_p" name="Al3+" initialAmount="1000" compartment="p" boundaryCondition="false" charge="3">
      <notes>
        <body xmlns="http://www.w3.org/1999/xhtml">
          <p>BIOCYC: CPD-1484</p>
          <p>INCHI: InChI=1S/Al/q+3</p>
          <p>CHEBI: 49470</p>
          <p>HMDB: HMDB01247</p>
          <p>CHEMSPIDER: 94544</p>
          <p>PUBCHEM: 104727</p>
          <p>FORMULA: Al</p>
          <p>CHARGE: 3</p>
        </body>
      </notes>
  </species>
  <species id="CPD__45__1484_e" name="Al3+" initialAmount="1000" compartment="e" boundaryCondition="false" charge="3">
      <notes>
        <body xmlns="http://www.w3.org/1999/xhtml">
          <p>BIOCYC: CPD-1484</p>
          <p>INCHI: InChI=1S/Al/q+3</p>
          <p>CHEBI: 49470</p>
          <p>HMDB: HMDB01247</p>
          <p>CHEMSPIDER: 94544</p>
          <p>PUBCHEM: 104727</p>
          <p>FORMULA: Al</p>
          <p>CHARGE: 3</p>
        </body>
      </notes>
  </species>
  <species id="AS__43__5_p" name="As+5" initialAmount="1000" compartment="p" boundaryCondition="false" charge="5">
      <notes>
        <body xmlns="http://www.w3.org/1999/xhtml">
          <p>BIOCYC: AS+5</p>
          <p>INCHI: InChI=1S/As/q+5</p>
          <p>CHEBI: 35829</p>
          <p>CHEMSPIDER: 19975928</p>
          <p>PUBCHEM: 104737</p>
          <p>KEGG: C20296</p>
          <p>FORMULA: H8As</p>
          <p>CHARGE: 5</p>
        </body>
      </notes>
  </species>
  <species id="AS__43__5_e" name="As+5" initialAmount="1000" compartment="e" boundaryCondition="false" charge="5">
      <notes>
        <body xmlns="http://www.w3.org/1999/xhtml">
          <p>BIOCYC: AS+5</p>
          <p>INCHI: InChI=1S/As/q+5</p>
          <p>CHEBI: 35829</p>
          <p>CHEMSPIDER: 19975928</p>
          <p>PUBCHEM: 104737</p>
          <p>KEGG: C20296</p>
          <p>FORMULA: H8As</p>
          <p>CHARGE: 5</p>
        </body>
      </notes>
  </species>
  <species id="CPD__45__13593_p" name="5-bromo-4-chloro-3-indoxyl phosphate" initialAmount="1000" compartment="p" boundaryCondition="false" charge="-2">
      <notes>
        <body xmlns="http://www.w3.org/1999/xhtml">
          <p>BIOCYC: CPD-13593</p>
          <p>INCHI: InChI=1S/C8H6BrClNO3P/c9-4-1-2-5-7(8(4)10)6(3-11-5)15(12,13)14/h1-3,11H,(H2,12,13,14)/p-2</p>
          <p>PUBCHEM: 90657788</p>
          <p>FORMULA: C8H4NO3PClBr</p>
          <p>CHARGE: -2</p>
        </body>
      </notes>
  </species>
  <species id="CPD__45__13593_e" name="5-bromo-4-chloro-3-indoxyl phosphate" initialAmount="1000" compartment="e" boundaryCondition="false" charge="-2">
      <notes>
        <body xmlns="http://www.w3.org/1999/xhtml">
          <p>BIOCYC: CPD-13593</p>
          <p>INCHI: InChI=1S/C8H6BrClNO3P/c9-4-1-2-5-7(8(4)10)6(3-11-5)15(12,13)14/h1-3,11H,(H2,12,13,14)/p-2</p>
          <p>PUBCHEM: 90657788</p>
          <p>FORMULA: C8H4NO3PClBr</p>
          <p>CHARGE: -2</p>
        </body>
      </notes>
  </species>
  <species id="CPD__45__13584_p" name="cyanide" initialAmount="1000" compartment="p" boundaryCondition="false" charge="-1">
      <notes>
        <body xmlns="http://www.w3.org/1999/xhtml">
          <p>BIOCYC: CPD-13584</p>
          <p>INCHI: InChI=1S/CN/c1-2/q-1</p>
          <p>CHEBI: 17514</p>
          <p>HMDB: HMDB02084</p>
          <p>PUBCHEM: 5975</p>
          <p>KEGG: C00177</p>
          <p>FORMULA: CN</p>
          <p>CHARGE: -1</p>
        </body>
      </notes>
  </species>
  <species id="CPD__45__13584_e" name="cyanide" initialAmount="1000" compartment="e" boundaryCondition="false" charge="-1">
      <notes>
        <body xmlns="http://www.w3.org/1999/xhtml">
          <p>BIOCYC: CPD-13584</p>
          <p>INCHI: InChI=1S/CN/c1-2/q-1</p>
          <p>CHEBI: 17514</p>
          <p>HMDB: HMDB02084</p>
          <p>PUBCHEM: 5975</p>
          <p>KEGG: C00177</p>
          <p>FORMULA: CN</p>
          <p>CHARGE: -1</p>
        </body>
      </notes>
  </species>
  <species id="PPI_e" name="diphosphate" initialAmount="1000" compartment="e" boundaryCondition="false" charge="-3">
      <notes>
        <body xmlns="http://www.w3.org/1999/xhtml">
          <p>BIOCYC: PPI</p>
          <p>INCHI: InChI=1S/H4O7P2/c1-8(2,3)7-9(4,5)6/h(H2,1,2,3)(H2,4,5,6)/p-3</p>
          <p>CHEBI: 29888</p>
          <p>HMDB: HMDB00250</p>
          <p>CHEMSPIDER: 996</p>
          <p>PUBCHEM: 1023</p>
          <p>DRUGBANK: DB04160</p>
          <p>CAS: 2466-09-3</p>
          <p>METABOLIGHTS: MTBLC33019</p>
          <p>KEGG: C00013</p>
          <p>FORMULA: HO7P2</p>
          <p>CHARGE: -3</p>
        </body>
      </notes>
  </species>
  <species id="P4I_p" name="tetraphosphate" initialAmount="1000" compartment="p" boundaryCondition="false" charge="-6">
      <notes>
        <body xmlns="http://www.w3.org/1999/xhtml">
          <p>BIOCYC: P4I</p>
          <p>INCHI: InChI=1S/H6O13P4/c1-14(2,3)11-16(7,8)13-17(9,10)12-15(4,5)6/h(H,7,8)(H,9,10)(H2,1,2,3)(H2,4,5,6)/p-6</p>
          <p>CHEMSPIDER: 10461878</p>
          <p>PUBCHEM: 23419966</p>
          <p>FORMULA: O13P4</p>
          <p>CHARGE: -6</p>
        </body>
      </notes>
  </species>
  <species id="P4I_e" name="tetraphosphate" initialAmount="1000" compartment="e" boundaryCondition="false" charge="-6">
      <notes>
        <body xmlns="http://www.w3.org/1999/xhtml">
          <p>BIOCYC: P4I</p>
          <p>INCHI: InChI=1S/H6O13P4/c1-14(2,3)11-16(7,8)13-17(9,10)12-15(4,5)6/h(H,7,8)(H,9,10)(H2,1,2,3)(H2,4,5,6)/p-6</p>
          <p>CHEMSPIDER: 10461878</p>
          <p>PUBCHEM: 23419966</p>
          <p>FORMULA: O13P4</p>
          <p>CHARGE: -6</p>
        </body>
      </notes>
  </species>
  <species id="P3I_e" name="PPPi" initialAmount="1000" compartment="e" boundaryCondition="false" charge="-5">
      <notes>
        <body xmlns="http://www.w3.org/1999/xhtml">
          <p>BIOCYC: P3I</p>
          <p>INCHI: InChI=1S/H5O10P3/c1-11(2,3)9-13(7,8)10-12(4,5)6/h(H,7,8)(H2,1,2,3)(H2,4,5,6)/p-5</p>
          <p>CHEBI: 18036</p>
          <p>HMDB: HMDB03379</p>
          <p>CHEMSPIDER: 2683694</p>
          <p>PUBCHEM: 3440921</p>
          <p>CAS: 14127-68-5</p>
          <p>METABOLIGHTS: MTBLC18036</p>
          <p>KEGG: C00536</p>
          <p>FORMULA: O10P3</p>
          <p>CHARGE: -5</p>
        </body>
      </notes>
  </species>
  <species id="Pi_e" name="phosphate" initialAmount="1000" compartment="e" boundaryCondition="false" charge="-2">
      <notes>
        <body xmlns="http://www.w3.org/1999/xhtml">
          <p>BIOCYC: |Pi|</p>
          <p>INCHI: InChI=1S/H3O4P/c1-5(2,3)4/h(H3,1,2,3,4)/p-2</p>
          <p>CHEBI: 43474</p>
          <p>HMDB: HMDB00973</p>
          <p>PUBCHEM: 3681305</p>
          <p>CAS: 14265-44-2</p>
          <p>KNAPSACK: C00007408</p>
          <p>METABOLIGHTS: MTBLC43474</p>
          <p>KEGG: C00009</p>
          <p>FORMULA: HO4P</p>
          <p>CHARGE: -2</p>
        </body>
      </notes>
  </species>
  <species id="CPD__45__610_p" name="trimetaphosphate" initialAmount="1000" compartment="p" boundaryCondition="false" charge="-3">
      <notes>
        <body xmlns="http://www.w3.org/1999/xhtml">
          <p>BIOCYC: CPD-610</p>
          <p>INCHI: InChI=1S/H3O9P3/c1-10(2)7-11(3,4)9-12(5,6)8-10/h(H,1,2)(H,3,4)(H,5,6)/p-3</p>
          <p>CHEBI: 57801</p>
          <p>HMDB: HMDB59921</p>
          <p>CHEMSPIDER: 10449288</p>
          <p>PUBCHEM: 13797563</p>
          <p>CAS: 13566-25-1</p>
          <p>KEGG: C02466</p>
          <p>FORMULA: O9P3</p>
          <p>CHARGE: -3</p>
        </body>
      </notes>
  </species>
  <species id="CPD__45__610_e" name="trimetaphosphate" initialAmount="1000" compartment="e" boundaryCondition="false" charge="-3">
      <notes>
        <body xmlns="http://www.w3.org/1999/xhtml">
          <p>BIOCYC: CPD-610</p>
          <p>INCHI: InChI=1S/H3O9P3/c1-10(2)7-11(3,4)9-12(5,6)8-10/h(H,1,2)(H,3,4)(H,5,6)/p-3</p>
          <p>CHEBI: 57801</p>
          <p>HMDB: HMDB59921</p>
          <p>CHEMSPIDER: 10449288</p>
          <p>PUBCHEM: 13797563</p>
          <p>CAS: 13566-25-1</p>
          <p>KEGG: C02466</p>
          <p>FORMULA: O9P3</p>
          <p>CHARGE: -3</p>
        </body>
      </notes>
  </species>
  <species id="PHOSPHONATE_p" name="phosphonate" initialAmount="1000" compartment="p" boundaryCondition="false" charge="-2">
      <notes>
        <body xmlns="http://www.w3.org/1999/xhtml">
          <p>BIOCYC: PHOSPHONATE</p>
          <p>INCHI: InChI=1S/H3O3P/c1-4(2)3/h4H,(H2,1,2,3)/p-2</p>
          <p>CHEBI: 16215</p>
          <p>CHEMSPIDER: 20171569</p>
          <p>PUBCHEM: 6326969</p>
          <p>CAS: 13598-36-2</p>
          <p>KEGG: C06701</p>
          <p>FORMULA: HO3P</p>
          <p>CHARGE: -2</p>
        </body>
      </notes>
  </species>
  <species id="PHOSPHONATE_e" name="phosphonate" initialAmount="1000" compartment="e" boundaryCondition="false" charge="-2">
      <notes>
        <body xmlns="http://www.w3.org/1999/xhtml">
          <p>BIOCYC: PHOSPHONATE</p>
          <p>INCHI: InChI=1S/H3O3P/c1-4(2)3/h4H,(H2,1,2,3)/p-2</p>
          <p>CHEBI: 16215</p>
          <p>CHEMSPIDER: 20171569</p>
          <p>PUBCHEM: 6326969</p>
          <p>CAS: 13598-36-2</p>
          <p>KEGG: C06701</p>
          <p>FORMULA: HO3P</p>
          <p>CHARGE: -2</p>
        </body>
      </notes>
  </species>
  <species id="CPD__45__27_p" name="phosphinate" initialAmount="1000" compartment="p" boundaryCondition="false" charge="-1">
      <notes>
        <body xmlns="http://www.w3.org/1999/xhtml">
          <p>BIOCYC: CPD-27</p>
          <p>INCHI: InChI=1S/H3O2P/c1-3-2/h3H2,(H,1,2)/p-1</p>
          <p>CHEBI: 29198</p>
          <p>CHEMSPIDER: 159256</p>
          <p>PUBCHEM: 22497</p>
          <p>DRUGBANK: DB04053</p>
          <p>CAS: 6303-21-5</p>
          <p>KEGG: C05339</p>
          <p>FORMULA: H2O2P</p>
          <p>CHARGE: -1</p>
        </body>
      </notes>
  </species>
  <species id="CPD__45__27_e" name="phosphinate" initialAmount="1000" compartment="e" boundaryCondition="false" charge="-1">
      <notes>
        <body xmlns="http://www.w3.org/1999/xhtml">
          <p>BIOCYC: CPD-27</p>
          <p>INCHI: InChI=1S/H3O2P/c1-3-2/h3H2,(H,1,2)/p-1</p>
          <p>CHEBI: 29198</p>
          <p>CHEMSPIDER: 159256</p>
          <p>PUBCHEM: 22497</p>
          <p>DRUGBANK: DB04053</p>
          <p>CAS: 6303-21-5</p>
          <p>KEGG: C05339</p>
          <p>FORMULA: H2O2P</p>
          <p>CHARGE: -1</p>
        </body>
      </notes>
  </species>
  <species id="F__45___e" name="fluoride" initialAmount="1000" compartment="e" boundaryCondition="false" charge="-1">
      <notes>
        <body xmlns="http://www.w3.org/1999/xhtml">
          <p>BIOCYC: F-</p>
          <p>INCHI: InChI=1S/FH/h1H/p-1</p>
          <p>CHEBI: 17051</p>
          <p>HMDB: HMDB00662</p>
          <p>CHEMSPIDER: 26214</p>
          <p>PUBCHEM: 28179</p>
          <p>KEGG: C00742</p>
          <p>FORMULA: F</p>
          <p>CHARGE: -1</p>
        </body>
      </notes>
  </species>
  <species id="CPD__45__387_p" name="iodide" initialAmount="1000" compartment="p" boundaryCondition="false" charge="-1">
      <notes>
        <body xmlns="http://www.w3.org/1999/xhtml">
          <p>BIOCYC: CPD-387</p>
          <p>INCHI: InChI=1S/HI/h1H/p-1</p>
          <p>CHEBI: 16382</p>
          <p>HMDB: HMDB12238</p>
          <p>CHEMSPIDER: 28015</p>
          <p>PUBCHEM: 30165</p>
          <p>CAS: 20461-54-5</p>
          <p>METABOLIGHTS: MTBLC16382</p>
          <p>KEGG: C00708</p>
          <p>FORMULA: I</p>
          <p>CHARGE: -1</p>
        </body>
      </notes>
  </species>
  <species id="CPD__45__387_e" name="iodide" initialAmount="1000" compartment="e" boundaryCondition="false" charge="-1">
      <notes>
        <body xmlns="http://www.w3.org/1999/xhtml">
          <p>BIOCYC: CPD-387</p>
          <p>INCHI: InChI=1S/HI/h1H/p-1</p>
          <p>CHEBI: 16382</p>
          <p>HMDB: HMDB12238</p>
          <p>CHEMSPIDER: 28015</p>
          <p>PUBCHEM: 30165</p>
          <p>CAS: 20461-54-5</p>
          <p>METABOLIGHTS: MTBLC16382</p>
          <p>KEGG: C00708</p>
          <p>FORMULA: I</p>
          <p>CHARGE: -1</p>
        </body>
      </notes>
  </species>
  <species id="CL__45___e" name="chloride" initialAmount="1000" compartment="e" boundaryCondition="false" charge="-1">
      <notes>
        <body xmlns="http://www.w3.org/1999/xhtml">
          <p>BIOCYC: CL-</p>
          <p>INCHI: InChI=1S/ClH/h1H/p-1</p>
          <p>CHEBI: 17996</p>
          <p>HMDB: HMDB00492</p>
          <p>CHEMSPIDER: 306</p>
          <p>PUBCHEM: 312</p>
          <p>METABOLIGHTS: MTBLC17996</p>
          <p>EAWAG-BBD-CPD: c0884</p>
          <p>KEGG: C00698</p>
          <p>FORMULA: Cl</p>
          <p>CHARGE: -1</p>
        </body>
      </notes>
  </species>
  <species id="BR__45___p" name="bromide" initialAmount="1000" compartment="p" boundaryCondition="false" charge="-1">
      <notes>
        <body xmlns="http://www.w3.org/1999/xhtml">
          <p>BIOCYC: BR-</p>
          <p>INCHI: InChI=1S/BrH/h1H/p-1</p>
          <p>CHEBI: 15858</p>
          <p>HMDB: HMDB02500</p>
          <p>CHEMSPIDER: 254</p>
          <p>PUBCHEM: 259</p>
          <p>KEGG: C01324</p>
          <p>FORMULA: Br</p>
          <p>CHARGE: -1</p>
        </body>
      </notes>
  </species>
  <species id="BR__45___e" name="bromide" initialAmount="1000" compartment="e" boundaryCondition="false" charge="-1">
      <notes>
        <body xmlns="http://www.w3.org/1999/xhtml">
          <p>BIOCYC: BR-</p>
          <p>INCHI: InChI=1S/BrH/h1H/p-1</p>
          <p>CHEBI: 15858</p>
          <p>HMDB: HMDB02500</p>
          <p>CHEMSPIDER: 254</p>
          <p>PUBCHEM: 259</p>
          <p>KEGG: C01324</p>
          <p>FORMULA: Br</p>
          <p>CHARGE: -1</p>
        </body>
      </notes>
  </species>
  <species id="TUNGSTATE_p" name="tungstate" initialAmount="1000" compartment="p" boundaryCondition="false" charge="-2">
      <notes>
        <body xmlns="http://www.w3.org/1999/xhtml">
          <p>BIOCYC: TUNGSTATE</p>
          <p>INCHI: InChI=1S/4O.W/q;;2*-1;</p>
          <p>CHEBI: 46502</p>
          <p>CHEMSPIDER: 437463</p>
          <p>PUBCHEM: 24465</p>
          <p>CAS: 7783-03-1</p>
          <p>FORMULA: O4W</p>
          <p>CHARGE: -2</p>
        </body>
      </notes>
  </species>
  <species id="TUNGSTATE_e" name="tungstate" initialAmount="1000" compartment="e" boundaryCondition="false" charge="-2">
      <notes>
        <body xmlns="http://www.w3.org/1999/xhtml">
          <p>BIOCYC: TUNGSTATE</p>
          <p>INCHI: InChI=1S/4O.W/q;;2*-1;</p>
          <p>CHEBI: 46502</p>
          <p>CHEMSPIDER: 437463</p>
          <p>PUBCHEM: 24465</p>
          <p>CAS: 7783-03-1</p>
          <p>FORMULA: O4W</p>
          <p>CHARGE: -2</p>
        </body>
      </notes>
  </species>
  <species id="SUPER__45__OXIDE_e" name="superoxide" initialAmount="1000" compartment="e" boundaryCondition="false" charge="-1">
      <notes>
        <body xmlns="http://www.w3.org/1999/xhtml">
          <p>BIOCYC: SUPER-OXIDE</p>
          <p>INCHI: InChI=1S/HO2/c1-2/h1H/p-1</p>
          <p>CHEBI: 18421</p>
          <p>HMDB: HMDB02168</p>
          <p>PUBCHEM: 5359597</p>
          <p>METABOLIGHTS: MTBLC18421</p>
          <p>KEGG: C00704</p>
          <p>FORMULA: O2</p>
          <p>CHARGE: -1</p>
        </body>
      </notes>
  </species>
  <species id="SULFATE_e" name="sulfate" initialAmount="1000" compartment="e" boundaryCondition="false" charge="-2">
      <notes>
        <body xmlns="http://www.w3.org/1999/xhtml">
          <p>BIOCYC: SULFATE</p>
          <p>INCHI: InChI=1S/H2O4S/c1-5(2,3)4/h(H2,1,2,3,4)/p-2</p>
          <p>CHEBI: 16189</p>
          <p>HMDB: HMDB01448</p>
          <p>CHEMSPIDER: 1085</p>
          <p>PUBCHEM: 1117</p>
          <p>CAS: 14808-79-8</p>
          <p>METABOLIGHTS: MTBLC16189</p>
          <p>KEGG: C00059</p>
          <p>FORMULA: O4S</p>
          <p>CHARGE: -2</p>
        </body>
      </notes>
  </species>
  <species id="SO3_e" name="sulfite" initialAmount="1000" compartment="e" boundaryCondition="false" charge="-2">
      <notes>
        <body xmlns="http://www.w3.org/1999/xhtml">
          <p>BIOCYC: SO3</p>
          <p>INCHI: InChI=1S/H2O3S/c1-4(2)3/h(H2,1,2,3)/p-2</p>
          <p>CHEBI: 17359</p>
          <p>HMDB: HMDB00240</p>
          <p>CHEMSPIDER: 1068</p>
          <p>PUBCHEM: 1099</p>
          <p>CAS: 14265-45-3</p>
          <p>FORMULA: O3S</p>
          <p>CHARGE: -2</p>
        </body>
      </notes>
  </species>
  <species id="SELENITE_e" name="selenite" initialAmount="1000" compartment="e" boundaryCondition="false" charge="-2">
      <notes>
        <body xmlns="http://www.w3.org/1999/xhtml">
          <p>BIOCYC: SELENITE</p>
          <p>INCHI: InChI=1S/H2O3Se/c1-4(2)3/h(H2,1,2,3)/p-2</p>
          <p>CHEBI: 18212</p>
          <p>HMDB: HMDB11119</p>
          <p>CHEMSPIDER: 1060</p>
          <p>PUBCHEM: 1090</p>
          <p>KEGG: C05684</p>
          <p>FORMULA: O3Se</p>
          <p>CHARGE: -2</p>
        </body>
      </notes>
  </species>
  <species id="SELENATE_e" name="selenate" initialAmount="1000" compartment="e" boundaryCondition="false" charge="-2">
      <notes>
        <body xmlns="http://www.w3.org/1999/xhtml">
          <p>BIOCYC: SELENATE</p>
          <p>INCHI: InChI=1S/H2O4Se/c1-5(2,3)4/h(H2,1,2,3,4)/p-2</p>
          <p>CHEBI: 15075</p>
          <p>CHEMSPIDER: 1058</p>
          <p>PUBCHEM: 26473</p>
          <p>METABOLIGHTS: MTBLC15075</p>
          <p>KEGG: C05697</p>
          <p>FORMULA: O4Se</p>
          <p>CHARGE: -2</p>
        </body>
      </notes>
  </species>
  <species id="SE__45__2_p" name="selenide" initialAmount="1000" compartment="p" boundaryCondition="false" charge="-2">
      <notes>
        <body xmlns="http://www.w3.org/1999/xhtml">
          <p>BIOCYC: SE-2</p>
          <p>INCHI: InChI=1S/Se/q-2</p>
          <p>CHEBI: 15076</p>
          <p>CHEMSPIDER: 96846</p>
          <p>PUBCHEM: 107674</p>
          <p>CAS: 22541-48-6</p>
          <p>METABOLIGHTS: MTBLC15076</p>
          <p>FORMULA: Se</p>
          <p>CHARGE: -2</p>
        </body>
      </notes>
  </species>
  <species id="SE__45__2_e" name="selenide" initialAmount="1000" compartment="e" boundaryCondition="false" charge="-2">
      <notes>
        <body xmlns="http://www.w3.org/1999/xhtml">
          <p>BIOCYC: SE-2</p>
          <p>INCHI: InChI=1S/Se/q-2</p>
          <p>CHEBI: 15076</p>
          <p>CHEMSPIDER: 96846</p>
          <p>PUBCHEM: 107674</p>
          <p>CAS: 22541-48-6</p>
          <p>METABOLIGHTS: MTBLC15076</p>
          <p>FORMULA: Se</p>
          <p>CHARGE: -2</p>
        </body>
      </notes>
  </species>
  <species id="S2O3_e" name="thiosulfate" initialAmount="1000" compartment="e" boundaryCondition="false" charge="-1">
      <notes>
        <body xmlns="http://www.w3.org/1999/xhtml">
          <p>BIOCYC: S2O3</p>
          <p>INCHI: InChI=1S/H2O3S2/c1-5(2,3)4/h(H2,1,2,3,4)/p-1</p>
          <p>CHEBI: 33539</p>
          <p>HMDB: HMDB00257</p>
          <p>CHEMSPIDER: 388348</p>
          <p>PUBCHEM: 439208</p>
          <p>METABOLIGHTS: MTBLC33539</p>
          <p>KEGG: C00320</p>
          <p>FORMULA: HO3S2</p>
          <p>CHARGE: -1</p>
        </body>
      </notes>
  </species>
  <species id="OH_p" name="OH-" initialAmount="1000" compartment="p" boundaryCondition="false" charge="-1">
      <notes>
        <body xmlns="http://www.w3.org/1999/xhtml">
          <p>BIOCYC: OH</p>
          <p>INCHI: InChI=1S/H2O/h1H2/p-1</p>
          <p>CHEBI: 16234</p>
          <p>HMDB: HMDB01039</p>
          <p>CHEMSPIDER: 936</p>
          <p>PUBCHEM: 961</p>
          <p>CAS: 14280-30-9</p>
          <p>KEGG: C01328</p>
          <p>FORMULA: HO</p>
          <p>CHARGE: -1</p>
        </body>
      </notes>
  </species>
  <species id="OH_e" name="OH-" initialAmount="1000" compartment="e" boundaryCondition="false" charge="-1">
      <notes>
        <body xmlns="http://www.w3.org/1999/xhtml">
          <p>BIOCYC: OH</p>
          <p>INCHI: InChI=1S/H2O/h1H2/p-1</p>
          <p>CHEBI: 16234</p>
          <p>HMDB: HMDB01039</p>
          <p>CHEMSPIDER: 936</p>
          <p>PUBCHEM: 961</p>
          <p>CAS: 14280-30-9</p>
          <p>KEGG: C01328</p>
          <p>FORMULA: HO</p>
          <p>CHARGE: -1</p>
        </body>
      </notes>
  </species>
  <species id="NITRITE_e" name="nitrite" initialAmount="1000" compartment="e" boundaryCondition="false" charge="-1">
      <notes>
        <body xmlns="http://www.w3.org/1999/xhtml">
          <p>BIOCYC: NITRITE</p>
          <p>INCHI: InChI=1S/HNO2/c2-1-3/h(H,2,3)/p-1</p>
          <p>CHEBI: 16301</p>
          <p>HMDB: HMDB02786</p>
          <p>CHEMSPIDER: 921</p>
          <p>PUBCHEM: 946</p>
          <p>CAS: 7697-37-2</p>
          <p>METABOLIGHTS: MTBLC16301</p>
          <p>KEGG: C00088</p>
          <p>FORMULA: NO2</p>
          <p>CHARGE: -1</p>
        </body>
      </notes>
  </species>
  <species id="NITRATE_e" name="nitrate" initialAmount="1000" compartment="e" boundaryCondition="false" charge="-1">
      <notes>
        <body xmlns="http://www.w3.org/1999/xhtml">
          <p>BIOCYC: NITRATE</p>
          <p>INCHI: InChI=1S/NO3/c2-1(3)4/q-1</p>
          <p>CHEBI: 17632</p>
          <p>HMDB: HMDB02878</p>
          <p>CHEMSPIDER: 918</p>
          <p>PUBCHEM: 943</p>
          <p>CAS: 14797-55-8</p>
          <p>KEGG: C00244</p>
          <p>FORMULA: NO3</p>
          <p>CHARGE: -1</p>
        </body>
      </notes>
  </species>
  <species id="HSO3_p" name="hydrogen sulfite" initialAmount="1000" compartment="p" boundaryCondition="false" charge="-1">
      <notes>
        <body xmlns="http://www.w3.org/1999/xhtml">
          <p>BIOCYC: HSO3</p>
          <p>INCHI: InChI=1S/H2O3S/c1-4(2)3/h(H2,1,2,3)/p-1</p>
          <p>CHEBI: 17137</p>
          <p>HMDB: HMDB01033</p>
          <p>CHEMSPIDER: 10605811</p>
          <p>PUBCHEM: 104748</p>
          <p>METABOLIGHTS: MTBLC17137</p>
          <p>KEGG: C11481</p>
          <p>FORMULA: HO3S</p>
          <p>CHARGE: -1</p>
        </body>
      </notes>
  </species>
  <species id="HSO3_e" name="hydrogen sulfite" initialAmount="1000" compartment="e" boundaryCondition="false" charge="-1">
      <notes>
        <body xmlns="http://www.w3.org/1999/xhtml">
          <p>BIOCYC: HSO3</p>
          <p>INCHI: InChI=1S/H2O3S/c1-4(2)3/h(H2,1,2,3)/p-1</p>
          <p>CHEBI: 17137</p>
          <p>HMDB: HMDB01033</p>
          <p>CHEMSPIDER: 10605811</p>
          <p>PUBCHEM: 104748</p>
          <p>METABOLIGHTS: MTBLC17137</p>
          <p>KEGG: C11481</p>
          <p>FORMULA: HO3S</p>
          <p>CHARGE: -1</p>
        </body>
      </notes>
  </species>
  <species id="HCO3_p" name="hydrogen carbonate" initialAmount="1000" compartment="p" boundaryCondition="false" charge="-1">
      <notes>
        <body xmlns="http://www.w3.org/1999/xhtml">
          <p>BIOCYC: HCO3</p>
          <p>INCHI: InChI=1S/CH2O3/c2-1(3)4/h(H2,2,3,4)/p-1</p>
          <p>CHEBI: 17544</p>
          <p>HMDB: HMDB00595</p>
          <p>CHEMSPIDER: 749</p>
          <p>PUBCHEM: 769</p>
          <p>CAS: 71-52-3</p>
          <p>METABOLIGHTS: MTBLC17544</p>
          <p>KEGG: C00288</p>
          <p>FORMULA: CHO3</p>
          <p>CHARGE: -1</p>
        </body>
      </notes>
  </species>
  <species id="HCO3_e" name="hydrogen carbonate" initialAmount="1000" compartment="e" boundaryCondition="false" charge="-1">
      <notes>
        <body xmlns="http://www.w3.org/1999/xhtml">
          <p>BIOCYC: HCO3</p>
          <p>INCHI: InChI=1S/CH2O3/c2-1(3)4/h(H2,2,3,4)/p-1</p>
          <p>CHEBI: 17544</p>
          <p>HMDB: HMDB00595</p>
          <p>CHEMSPIDER: 749</p>
          <p>PUBCHEM: 769</p>
          <p>CAS: 71-52-3</p>
          <p>METABOLIGHTS: MTBLC17544</p>
          <p>KEGG: C00288</p>
          <p>FORMULA: CHO3</p>
          <p>CHARGE: -1</p>
        </body>
      </notes>
  </species>
  <species id="CPD0__45__2517_p" name="heptamolybdate" initialAmount="1000" compartment="p" boundaryCondition="false" charge="-6">
      <notes>
        <body xmlns="http://www.w3.org/1999/xhtml">
          <p>BIOCYC: CPD0-2517</p>
          <p>INCHI: InChI=1S/7Mo.24O/q;6*+2;;;;;;;;;;;;;6*-2;6*-1</p>
          <p>CHEMSPIDER: 4450905</p>
          <p>FORMULA: O24Mo7</p>
          <p>CHARGE: -6</p>
        </body>
      </notes>
  </species>
  <species id="CPD0__45__2517_e" name="heptamolybdate" initialAmount="1000" compartment="e" boundaryCondition="false" charge="-6">
      <notes>
        <body xmlns="http://www.w3.org/1999/xhtml">
          <p>BIOCYC: CPD0-2517</p>
          <p>INCHI: InChI=1S/7Mo.24O/q;6*+2;;;;;;;;;;;;;6*-2;6*-1</p>
          <p>CHEMSPIDER: 4450905</p>
          <p>FORMULA: O24Mo7</p>
          <p>CHARGE: -6</p>
        </body>
      </notes>
  </species>
  <species id="CPD0__45__2516_p" name="tetraborate" initialAmount="1000" compartment="p" boundaryCondition="false" charge="-2">
      <notes>
        <body xmlns="http://www.w3.org/1999/xhtml">
          <p>BIOCYC: CPD0-2516</p>
          <p>INCHI: InChI=1S/B4O7/c5-1-7-3-9-2(6)10-4(8-1)11-3/q-2</p>
          <p>CHEBI: 38889</p>
          <p>CHEMSPIDER: 8031241</p>
          <p>PUBCHEM: 9855541</p>
          <p>FORMULA: O7B4</p>
          <p>CHARGE: -2</p>
        </body>
      </notes>
  </species>
  <species id="CPD0__45__2516_e" name="tetraborate" initialAmount="1000" compartment="e" boundaryCondition="false" charge="-2">
      <notes>
        <body xmlns="http://www.w3.org/1999/xhtml">
          <p>BIOCYC: CPD0-2516</p>
          <p>INCHI: InChI=1S/B4O7/c5-1-7-3-9-2(6)10-4(8-1)11-3/q-2</p>
          <p>CHEBI: 38889</p>
          <p>CHEMSPIDER: 8031241</p>
          <p>PUBCHEM: 9855541</p>
          <p>FORMULA: O7B4</p>
          <p>CHARGE: -2</p>
        </body>
      </notes>
  </species>
  <species id="CPD0__45__1395_p" name="peroxynitrite" initialAmount="1000" compartment="p" boundaryCondition="false" charge="-1">
      <notes>
        <body xmlns="http://www.w3.org/1999/xhtml">
          <p>BIOCYC: CPD0-1395</p>
          <p>INCHI: InChI=1S/HNO3/c2-1-4-3/h3H/p-1</p>
          <p>CHEBI: 25941</p>
          <p>HMDB: HMDB02179</p>
          <p>CHEMSPIDER: 94607</p>
          <p>PUBCHEM: 104806</p>
          <p>METABOLIGHTS: MTBLC25941</p>
          <p>KEGG: C16845</p>
          <p>FORMULA: NO3</p>
          <p>CHARGE: -1</p>
        </body>
      </notes>
  </species>
  <species id="CPD0__45__1395_e" name="peroxynitrite" initialAmount="1000" compartment="e" boundaryCondition="false" charge="-1">
      <notes>
        <body xmlns="http://www.w3.org/1999/xhtml">
          <p>BIOCYC: CPD0-1395</p>
          <p>INCHI: InChI=1S/HNO3/c2-1-4-3/h3H/p-1</p>
          <p>CHEBI: 25941</p>
          <p>HMDB: HMDB02179</p>
          <p>CHEMSPIDER: 94607</p>
          <p>PUBCHEM: 104806</p>
          <p>METABOLIGHTS: MTBLC25941</p>
          <p>KEGG: C16845</p>
          <p>FORMULA: NO3</p>
          <p>CHARGE: -1</p>
        </body>
      </notes>
  </species>
  <species id="CPD0__45__1385_p" name="perchlorate" initialAmount="1000" compartment="p" boundaryCondition="false" charge="0">
      <notes>
        <body xmlns="http://www.w3.org/1999/xhtml">
          <p>BIOCYC: CPD0-1385</p>
          <p>INCHI: InChI=1S/ClHO4/c2-1(3,4)5/h(H,2,3,4,5)</p>
          <p>CHEBI: 29221</p>
          <p>CHEMSPIDER: 22669</p>
          <p>PUBCHEM: 24247</p>
          <p>FORMULA: HO4Cl</p>
          <p>CHARGE: 0</p>
        </body>
      </notes>
  </species>
  <species id="CPD0__45__1385_e" name="perchlorate" initialAmount="1000" compartment="e" boundaryCondition="false" charge="0">
      <notes>
        <body xmlns="http://www.w3.org/1999/xhtml">
          <p>BIOCYC: CPD0-1385</p>
          <p>INCHI: InChI=1S/ClHO4/c2-1(3,4)5/h(H,2,3,4,5)</p>
          <p>CHEBI: 29221</p>
          <p>CHEMSPIDER: 22669</p>
          <p>PUBCHEM: 24247</p>
          <p>FORMULA: HO4Cl</p>
          <p>CHARGE: 0</p>
        </body>
      </notes>
  </species>
  <species id="CPD__45__7046_p" name="S2-" initialAmount="1000" compartment="p" boundaryCondition="false" charge="-2">
      <notes>
        <body xmlns="http://www.w3.org/1999/xhtml">
          <p>BIOCYC: CPD-7046</p>
          <p>INCHI: InChI=1S/S/q-2</p>
          <p>CHEBI: 15138</p>
          <p>HMDB: HMDB00598</p>
          <p>CHEMSPIDER: 27079</p>
          <p>PUBCHEM: 29109</p>
          <p>EAWAG-BBD-CPD: c0569</p>
          <p>FORMULA: S</p>
          <p>CHARGE: -2</p>
        </body>
      </notes>
  </species>
  <species id="CPD__45__7046_e" name="S2-" initialAmount="1000" compartment="e" boundaryCondition="false" charge="-2">
      <notes>
        <body xmlns="http://www.w3.org/1999/xhtml">
          <p>BIOCYC: CPD-7046</p>
          <p>INCHI: InChI=1S/S/q-2</p>
          <p>CHEBI: 15138</p>
          <p>HMDB: HMDB00598</p>
          <p>CHEMSPIDER: 27079</p>
          <p>PUBCHEM: 29109</p>
          <p>EAWAG-BBD-CPD: c0569</p>
          <p>FORMULA: S</p>
          <p>CHARGE: -2</p>
        </body>
      </notes>
  </species>
  <species id="CPD__45__552_p" name="trithionate" initialAmount="1000" compartment="p" boundaryCondition="false" charge="-2">
      <notes>
        <body xmlns="http://www.w3.org/1999/xhtml">
          <p>BIOCYC: CPD-552</p>
          <p>INCHI: InChI=1S/H2O6S3/c1-8(2,3)7-9(4,5)6/h(H,1,2,3)(H,4,5,6)/p-2</p>
          <p>CHEBI: 15987</p>
          <p>CHEMSPIDER: 477</p>
          <p>PUBCHEM: 491</p>
          <p>KEGG: C01861</p>
          <p>FORMULA: O6S3</p>
          <p>CHARGE: -2</p>
        </body>
      </notes>
  </species>
  <species id="CPD__45__552_e" name="trithionate" initialAmount="1000" compartment="e" boundaryCondition="false" charge="-2">
      <notes>
        <body xmlns="http://www.w3.org/1999/xhtml">
          <p>BIOCYC: CPD-552</p>
          <p>INCHI: InChI=1S/H2O6S3/c1-8(2,3)7-9(4,5)6/h(H,1,2,3)(H,4,5,6)/p-2</p>
          <p>CHEBI: 15987</p>
          <p>CHEMSPIDER: 477</p>
          <p>PUBCHEM: 491</p>
          <p>KEGG: C01861</p>
          <p>FORMULA: O6S3</p>
          <p>CHARGE: -2</p>
        </body>
      </notes>
  </species>
  <species id="CPD__45__4584_p" name="vanadate" initialAmount="1000" compartment="p" boundaryCondition="false" charge="-3">
      <notes>
        <body xmlns="http://www.w3.org/1999/xhtml">
          <p>BIOCYC: CPD-4584</p>
          <p>INCHI: InChI=1S/4O.V/q;3*-1;</p>
          <p>CHEBI: 46442</p>
          <p>CHEMSPIDER: 4576437</p>
          <p>PUBCHEM: 61672</p>
          <p>KEGG: C11627</p>
          <p>FORMULA: O4V</p>
          <p>CHARGE: -3</p>
        </body>
      </notes>
  </species>
  <species id="CPD__45__4584_e" name="vanadate" initialAmount="1000" compartment="e" boundaryCondition="false" charge="-3">
      <notes>
        <body xmlns="http://www.w3.org/1999/xhtml">
          <p>BIOCYC: CPD-4584</p>
          <p>INCHI: InChI=1S/4O.V/q;3*-1;</p>
          <p>CHEBI: 46442</p>
          <p>CHEMSPIDER: 4576437</p>
          <p>PUBCHEM: 61672</p>
          <p>KEGG: C11627</p>
          <p>FORMULA: O4V</p>
          <p>CHARGE: -3</p>
        </body>
      </notes>
  </species>
  <species id="CPD__45__4422_p" name="chromate" initialAmount="1000" compartment="p" boundaryCondition="false" charge="-2">
      <notes>
        <body xmlns="http://www.w3.org/1999/xhtml">
          <p>BIOCYC: CPD-4422</p>
          <p>INCHI: InChI=1S/Cr.H2O.3O/h;1H2;;;/q+1;;;2*-1/p-1</p>
          <p>CHEBI: 33143</p>
          <p>PUBCHEM: 24425</p>
          <p>FORMULA: HO4Cr</p>
          <p>CHARGE: -2</p>
        </body>
      </notes>
  </species>
  <species id="CPD__45__4422_e" name="chromate" initialAmount="1000" compartment="e" boundaryCondition="false" charge="-2">
      <notes>
        <body xmlns="http://www.w3.org/1999/xhtml">
          <p>BIOCYC: CPD-4422</p>
          <p>INCHI: InChI=1S/Cr.H2O.3O/h;1H2;;;/q+1;;;2*-1/p-1</p>
          <p>CHEBI: 33143</p>
          <p>PUBCHEM: 24425</p>
          <p>FORMULA: HO4Cr</p>
          <p>CHARGE: -2</p>
        </body>
      </notes>
  </species>
  <species id="CPD__45__3_e" name="molybdate" initialAmount="1000" compartment="e" boundaryCondition="false" charge="-2">
      <notes>
        <body xmlns="http://www.w3.org/1999/xhtml">
          <p>BIOCYC: CPD-3</p>
          <p>INCHI: InChI=1S/Mo.4O/q;;;2*-1</p>
          <p>CHEBI: 36264</p>
          <p>HMDB: HMDB12260</p>
          <p>CHEMSPIDER: 23023</p>
          <p>PUBCHEM: 24621</p>
          <p>KEGG: C06232</p>
          <p>FORMULA: O4Mo</p>
          <p>CHARGE: -2</p>
        </body>
      </notes>
  </species>
  <species id="CPD__45__14_p" name="tetrathionate" initialAmount="1000" compartment="p" boundaryCondition="false" charge="-2">
      <notes>
        <body xmlns="http://www.w3.org/1999/xhtml">
          <p>BIOCYC: CPD-14</p>
          <p>INCHI: InChI=1S/H2O6S4/c1-9(2,3)7-8-10(4,5)6/h(H,1,2,3)(H,4,5,6)/p-2</p>
          <p>CHEBI: 15226</p>
          <p>CHEMSPIDER: 3846747</p>
          <p>PUBCHEM: 4657547</p>
          <p>KEGG: C02084</p>
          <p>FORMULA: O6S4</p>
          <p>CHARGE: -2</p>
        </body>
      </notes>
  </species>
  <species id="CPD__45__14_e" name="tetrathionate" initialAmount="1000" compartment="e" boundaryCondition="false" charge="-2">
      <notes>
        <body xmlns="http://www.w3.org/1999/xhtml">
          <p>BIOCYC: CPD-14</p>
          <p>INCHI: InChI=1S/H2O6S4/c1-9(2,3)7-8-10(4,5)6/h(H,1,2,3)(H,4,5,6)/p-2</p>
          <p>CHEBI: 15226</p>
          <p>CHEMSPIDER: 3846747</p>
          <p>PUBCHEM: 4657547</p>
          <p>KEGG: C02084</p>
          <p>FORMULA: O6S4</p>
          <p>CHARGE: -2</p>
        </body>
      </notes>
  </species>
  <species id="BORATE_p" name="borate" initialAmount="1000" compartment="p" boundaryCondition="false" charge="0">
      <notes>
        <body xmlns="http://www.w3.org/1999/xhtml">
          <p>BIOCYC: BORATE</p>
          <p>INCHI: InChI=1S/BH3O3/c2-1(3)4/h2-4H</p>
          <p>CHEBI: 33118</p>
          <p>HMDB: HMDB35731</p>
          <p>CHEMSPIDER: 7346</p>
          <p>PUBCHEM: 7628</p>
          <p>KEGG: C12486</p>
          <p>FORMULA: H3O3B</p>
          <p>CHARGE: 0</p>
        </body>
      </notes>
  </species>
  <species id="BORATE_e" name="borate" initialAmount="1000" compartment="e" boundaryCondition="false" charge="0">
      <notes>
        <body xmlns="http://www.w3.org/1999/xhtml">
          <p>BIOCYC: BORATE</p>
          <p>INCHI: InChI=1S/BH3O3/c2-1(3)4/h2-4H</p>
          <p>CHEBI: 33118</p>
          <p>HMDB: HMDB35731</p>
          <p>CHEMSPIDER: 7346</p>
          <p>PUBCHEM: 7628</p>
          <p>KEGG: C12486</p>
          <p>FORMULA: H3O3B</p>
          <p>CHARGE: 0</p>
        </body>
      </notes>
  </species>
  <species id="ARSENATE_e" name="arsenate" initialAmount="1000" compartment="e" boundaryCondition="false" charge="-2">
      <notes>
        <body xmlns="http://www.w3.org/1999/xhtml">
          <p>BIOCYC: ARSENATE</p>
          <p>INCHI: InChI=1S/AsH3O4/c2-1(3,4)5/h(H3,2,3,4,5)/p-2</p>
          <p>CHEBI: 48597</p>
          <p>HMDB: HMDB12190</p>
          <p>CHEMSPIDER: 228</p>
          <p>PUBCHEM: 233</p>
          <p>CAS: 7778-39-4</p>
          <p>KEGG: C01478</p>
          <p>FORMULA: HO4As</p>
          <p>CHARGE: -2</p>
        </body>
      </notes>
  </species>
  <species id="ANTIMONITE_p" name="antimonite ion" initialAmount="1000" compartment="p" boundaryCondition="false" charge="-3">
      <notes>
        <body xmlns="http://www.w3.org/1999/xhtml">
          <p>BIOCYC: ANTIMONITE</p>
          <p>INCHI: InChI=1S/3O.Sb/q3*-1;</p>
          <p>CHEBI: 30297</p>
          <p>CHEMSPIDER: 4892635</p>
          <p>PUBCHEM: 6398618</p>
          <p>FORMULA: O3Sb</p>
          <p>CHARGE: -3</p>
        </body>
      </notes>
  </species>
  <species id="ANTIMONITE_e" name="antimonite ion" initialAmount="1000" compartment="e" boundaryCondition="false" charge="-3">
      <notes>
        <body xmlns="http://www.w3.org/1999/xhtml">
          <p>BIOCYC: ANTIMONITE</p>
          <p>INCHI: InChI=1S/3O.Sb/q3*-1;</p>
          <p>CHEBI: 30297</p>
          <p>CHEMSPIDER: 4892635</p>
          <p>PUBCHEM: 6398618</p>
          <p>FORMULA: O3Sb</p>
          <p>CHARGE: -3</p>
        </body>
      </notes>
  </species>
  <species id="CARBON__45__DIOXIDE_e" name="CO2" initialAmount="1000" compartment="e" boundaryCondition="false" charge="0">
      <notes>
        <body xmlns="http://www.w3.org/1999/xhtml">
          <p>BIOCYC: CARBON-DIOXIDE</p>
          <p>INCHI: InChI=1S/CO2/c2-1-3</p>
          <p>CHEBI: 16526</p>
          <p>HMDB: HMDB01967</p>
          <p>CHEMSPIDER: 274</p>
          <p>PUBCHEM: 280</p>
          <p>CAS: 124-38-9</p>
          <p>METABOLIGHTS: MTBLC16526</p>
          <p>EAWAG-BBD-CPD: c0131</p>
          <p>KEGG: C00011</p>
          <p>FORMULA: CO2</p>
          <p>CHARGE: 0</p>
        </body>
      </notes>
  </species>
  <species id="WATER_e" name="H2O" initialAmount="1000" compartment="e" boundaryCondition="false" charge="0">
      <notes>
        <body xmlns="http://www.w3.org/1999/xhtml">
          <p>BIOCYC: WATER</p>
          <p>INCHI: InChI=1S/H2O/h1H2</p>
          <p>CHEBI: 15377</p>
          <p>HMDB: HMDB02111</p>
          <p>CHEMSPIDER: 937</p>
          <p>PUBCHEM: 962</p>
          <p>CAS: 7732-18-5</p>
          <p>METABOLIGHTS: MTBLC15377</p>
          <p>KEGG: C00001</p>
          <p>FORMULA: H2O</p>
          <p>CHARGE: 0</p>
        </body>
      </notes>
  </species>
  <species id="CPD__45__11281_p" name="S-sulfanylglutathione" initialAmount="1000" compartment="p" boundaryCondition="false" charge="-1">
      <notes>
        <body xmlns="http://www.w3.org/1999/xhtml">
          <p>BIOCYC: CPD-11281</p>
          <p>INCHI: InChI=1S/C10H17N3O6S2/c11-5(10(18)19)1-2-7(14)13-6(4-21-20)9(17)12-3-8(15)16/h5-6,20H,1-4,11H2,(H,12,17)(H,13,14)(H,15,16)(H,18,19)/p-1/t5-,6-/m0/s1</p>
          <p>CHEBI: 58905</p>
          <p>PUBCHEM: 46878477</p>
          <p>KEGG: C17267</p>
          <p>FORMULA: C10H16N3O6S2</p>
          <p>CHARGE: -1</p>
        </body>
      </notes>
  </species>
  <species id="CPD__45__11281_e" name="S-sulfanylglutathione" initialAmount="1000" compartment="e" boundaryCondition="false" charge="-1">
      <notes>
        <body xmlns="http://www.w3.org/1999/xhtml">
          <p>BIOCYC: CPD-11281</p>
          <p>INCHI: InChI=1S/C10H17N3O6S2/c11-5(10(18)19)1-2-7(14)13-6(4-21-20)9(17)12-3-8(15)16/h5-6,20H,1-4,11H2,(H,12,17)(H,13,14)(H,15,16)(H,18,19)/p-1/t5-,6-/m0/s1</p>
          <p>CHEBI: 58905</p>
          <p>PUBCHEM: 46878477</p>
          <p>KEGG: C17267</p>
          <p>FORMULA: C10H16N3O6S2</p>
          <p>CHARGE: -1</p>
        </body>
      </notes>
  </species>
  <species id="HSCN_e" name="thiocyanate" initialAmount="1000" compartment="e" boundaryCondition="false" charge="-1">
      <notes>
        <body xmlns="http://www.w3.org/1999/xhtml">
          <p>BIOCYC: HSCN</p>
          <p>INCHI: InChI=1S/CHNS/c2-1-3/h3H/p-1</p>
          <p>CHEBI: 18022</p>
          <p>HMDB: HMDB01453</p>
          <p>CHEMSPIDER: 8961</p>
          <p>PUBCHEM: 9322</p>
          <p>CAS: 463-56-9</p>
          <p>METABOLIGHTS: MTBLC18022</p>
          <p>KEGG: C01755</p>
          <p>FORMULA: CNS</p>
          <p>CHARGE: -1</p>
        </body>
      </notes>
  </species>
  <species id="DITHIOTHREITOL_p" name="L-dithiothreitol" initialAmount="1000" compartment="p" boundaryCondition="false" charge="0">
      <notes>
        <body xmlns="http://www.w3.org/1999/xhtml">
          <p>BIOCYC: DITHIOTHREITOL</p>
          <p>INCHI: InChI=1S/C4H10O2S2/c5-3(1-7)4(6)2-8/h3-8H,1-2H2/t3-,4-/m0/s1</p>
          <p>CHEBI: 42106</p>
          <p>HMDB: HMDB13593</p>
          <p>CHEMSPIDER: 388336</p>
          <p>PUBCHEM: 439196</p>
          <p>CAS: 3483-12-3</p>
          <p>METABOLIGHTS: MTBLC42106</p>
          <p>KEGG: C00265</p>
          <p>FORMULA: C4H10O2S2</p>
          <p>CHARGE: 0</p>
        </body>
      </notes>
  </species>
  <species id="DITHIOTHREITOL_e" name="L-dithiothreitol" initialAmount="1000" compartment="e" boundaryCondition="false" charge="0">
      <notes>
        <body xmlns="http://www.w3.org/1999/xhtml">
          <p>BIOCYC: DITHIOTHREITOL</p>
          <p>INCHI: InChI=1S/C4H10O2S2/c5-3(1-7)4(6)2-8/h3-8H,1-2H2/t3-,4-/m0/s1</p>
          <p>CHEBI: 42106</p>
          <p>HMDB: HMDB13593</p>
          <p>CHEMSPIDER: 388336</p>
          <p>PUBCHEM: 439196</p>
          <p>CAS: 3483-12-3</p>
          <p>METABOLIGHTS: MTBLC42106</p>
          <p>KEGG: C00265</p>
          <p>FORMULA: C4H10O2S2</p>
          <p>CHARGE: 0</p>
        </body>
      </notes>
  </species>
  <species id="CPD0__45__1294_p" name="(1/2,5,6)-2-(3-azibutylthio)-5,6-epoxy-3-cyclohexen-1-ol" initialAmount="1000" compartment="p" boundaryCondition="false" charge="0">
      <notes>
        <body xmlns="http://www.w3.org/1999/xhtml">
          <p>BIOCYC: CPD0-1294</p>
          <p>INCHI: InChI=1S/C10H14N2O2S/c1-10(11-12-10)4-5-15-7-3-2-6-9(14-6)8(7)13/h2-3,6-9,13H,4-5H2,1H3</p>
          <p>PUBCHEM: 14859132</p>
          <p>FORMULA: C10H14N2O2S</p>
          <p>CHARGE: 0</p>
        </body>
      </notes>
  </species>
  <species id="CPD0__45__1294_e" name="(1/2,5,6)-2-(3-azibutylthio)-5,6-epoxy-3-cyclohexen-1-ol" initialAmount="1000" compartment="e" boundaryCondition="false" charge="0">
      <notes>
        <body xmlns="http://www.w3.org/1999/xhtml">
          <p>BIOCYC: CPD0-1294</p>
          <p>INCHI: InChI=1S/C10H14N2O2S/c1-10(11-12-10)4-5-15-7-3-2-6-9(14-6)8(7)13/h2-3,6-9,13H,4-5H2,1H3</p>
          <p>PUBCHEM: 14859132</p>
          <p>FORMULA: C10H14N2O2S</p>
          <p>CHARGE: 0</p>
        </body>
      </notes>
  </species>
  <species id="CPD__45__7671_p" name="methanethiol" initialAmount="1000" compartment="p" boundaryCondition="false" charge="0">
      <notes>
        <body xmlns="http://www.w3.org/1999/xhtml">
          <p>BIOCYC: CPD-7671</p>
          <p>INCHI: InChI=1S/CH4S/c1-2/h2H,1H3</p>
          <p>CHEBI: 16007</p>
          <p>HMDB: HMDB03227</p>
          <p>CHEMSPIDER: 855</p>
          <p>PUBCHEM: 878</p>
          <p>METABOLIGHTS: MTBLC16007</p>
          <p>KEGG: C00409</p>
          <p>FORMULA: CH4S</p>
          <p>CHARGE: 0</p>
        </body>
      </notes>
  </species>
  <species id="CPD__45__7671_e" name="methanethiol" initialAmount="1000" compartment="e" boundaryCondition="false" charge="0">
      <notes>
        <body xmlns="http://www.w3.org/1999/xhtml">
          <p>BIOCYC: CPD-7671</p>
          <p>INCHI: InChI=1S/CH4S/c1-2/h2H,1H3</p>
          <p>CHEBI: 16007</p>
          <p>HMDB: HMDB03227</p>
          <p>CHEMSPIDER: 855</p>
          <p>PUBCHEM: 878</p>
          <p>METABOLIGHTS: MTBLC16007</p>
          <p>KEGG: C00409</p>
          <p>FORMULA: CH4S</p>
          <p>CHARGE: 0</p>
        </body>
      </notes>
  </species>
  <species id="CPD__45__239_e" name="cysteamine" initialAmount="1000" compartment="e" boundaryCondition="false" charge="1">
      <notes>
        <body xmlns="http://www.w3.org/1999/xhtml">
          <p>BIOCYC: CPD-239</p>
          <p>INCHI: InChI=1S/C2H7NS/c3-1-2-4/h4H,1-3H2/p+1</p>
          <p>CHEBI: 58029</p>
          <p>HMDB: HMDB02991</p>
          <p>CHEMSPIDER: 3027297</p>
          <p>PUBCHEM: 3799953</p>
          <p>CAS: 60-23-1</p>
          <p>METABOLIGHTS: MTBLC58029</p>
          <p>KEGG: C01678</p>
          <p>FORMULA: C2H8NS</p>
          <p>CHARGE: 1</p>
        </body>
      </notes>
  </species>
  <species id="THZ__45__P_p" name="4-methyl-5-(2-phosphonooxyethyl)thiazole" initialAmount="1000" compartment="p" boundaryCondition="false" charge="-2">
      <notes>
        <body xmlns="http://www.w3.org/1999/xhtml">
          <p>BIOCYC: THZ-P</p>
          <p>INCHI: InChI=1S/C6H10NO4PS/c1-5-6(13-4-7-5)2-3-11-12(8,9)10/h4H,2-3H2,1H3,(H2,8,9,10)/p-2</p>
          <p>CHEBI: 58296</p>
          <p>PUBCHEM: 25245616</p>
          <p>KEGG: C04327</p>
          <p>FORMULA: C6H8NO4PS</p>
          <p>CHARGE: -2</p>
        </body>
      </notes>
  </species>
  <species id="THZ__45__P_e" name="4-methyl-5-(2-phosphonooxyethyl)thiazole" initialAmount="1000" compartment="e" boundaryCondition="false" charge="-2">
      <notes>
        <body xmlns="http://www.w3.org/1999/xhtml">
          <p>BIOCYC: THZ-P</p>
          <p>INCHI: InChI=1S/C6H10NO4PS/c1-5-6(13-4-7-5)2-3-11-12(8,9)10/h4H,2-3H2,1H3,(H2,8,9,10)/p-2</p>
          <p>CHEBI: 58296</p>
          <p>PUBCHEM: 25245616</p>
          <p>KEGG: C04327</p>
          <p>FORMULA: C6H8NO4PS</p>
          <p>CHARGE: -2</p>
        </body>
      </notes>
  </species>
  <species id="THZ_e" name="5-(2-hydroxyethyl)-4-methylthiazole" initialAmount="1000" compartment="e" boundaryCondition="false" charge="0">
      <notes>
        <body xmlns="http://www.w3.org/1999/xhtml">
          <p>BIOCYC: THZ</p>
          <p>INCHI: InChI=1S/C6H9NOS/c1-5-6(2-3-8)9-4-7-5/h4,8H,2-3H2,1H3</p>
          <p>CHEBI: 17957</p>
          <p>HMDB: HMDB32985</p>
          <p>CHEMSPIDER: 1104</p>
          <p>PUBCHEM: 1136</p>
          <p>DRUGBANK: DB02969</p>
          <p>CAS: 137-00-8</p>
          <p>METABOLIGHTS: MTBLC17957</p>
          <p>KEGG: C04294</p>
          <p>FORMULA: C6H9NOS</p>
          <p>CHARGE: 0</p>
        </body>
      </notes>
  </species>
  <species id="CPD__45__13575_p" name="2-[(2R,5Z)-2-carboxy-4-methylthiazol-5(2H)-ylidene]ethyl phosphate" initialAmount="1000" compartment="p" boundaryCondition="false" charge="-3">
      <notes>
        <body xmlns="http://www.w3.org/1999/xhtml">
          <p>BIOCYC: CPD-13575</p>
          <p>INCHI: InChI=1S/C7H10NO6PS/c1-4-5(2-3-14-15(11,12)13)16-6(8-4)7(9)10/h2,6H,3H2,1H3,(H,9,10)(H2,11,12,13)/p-3/b5-2-/t6-/m1/s1</p>
          <p>CHEBI: 62899</p>
          <p>PUBCHEM: 90659326</p>
          <p>FORMULA: C7H7NO6PS</p>
          <p>CHARGE: -3</p>
        </body>
      </notes>
  </species>
  <species id="CPD__45__13575_e" name="2-[(2R,5Z)-2-carboxy-4-methylthiazol-5(2H)-ylidene]ethyl phosphate" initialAmount="1000" compartment="e" boundaryCondition="false" charge="-3">
      <notes>
        <body xmlns="http://www.w3.org/1999/xhtml">
          <p>BIOCYC: CPD-13575</p>
          <p>INCHI: InChI=1S/C7H10NO6PS/c1-4-5(2-3-14-15(11,12)13)16-6(8-4)7(9)10/h2,6H,3H2,1H3,(H,9,10)(H2,11,12,13)/p-3/b5-2-/t6-/m1/s1</p>
          <p>CHEBI: 62899</p>
          <p>PUBCHEM: 90659326</p>
          <p>FORMULA: C7H7NO6PS</p>
          <p>CHARGE: -3</p>
        </body>
      </notes>
  </species>
  <species id="CPD0__45__1958_p" name="3-(N-morpholino)propanesulfonate" initialAmount="1000" compartment="p" boundaryCondition="false" charge="-1">
      <notes>
        <body xmlns="http://www.w3.org/1999/xhtml">
          <p>BIOCYC: CPD0-1958</p>
          <p>INCHI: InChI=1S/C7H15NO4S/c9-13(10,11)7-1-2-8-3-5-12-6-4-8/h1-7H2,(H,9,10,11)/p-1</p>
          <p>CHEBI: 39075</p>
          <p>CHEMSPIDER: 63972</p>
          <p>PUBCHEM: 3830057</p>
          <p>DRUGBANK: DB03434</p>
          <p>CAS: 1132-61-2</p>
          <p>FORMULA: C7H14NO4S</p>
          <p>CHARGE: -1</p>
        </body>
      </notes>
  </species>
  <species id="CPD0__45__1958_e" name="3-(N-morpholino)propanesulfonate" initialAmount="1000" compartment="e" boundaryCondition="false" charge="-1">
      <notes>
        <body xmlns="http://www.w3.org/1999/xhtml">
          <p>BIOCYC: CPD0-1958</p>
          <p>INCHI: InChI=1S/C7H15NO4S/c9-13(10,11)7-1-2-8-3-5-12-6-4-8/h1-7H2,(H,9,10,11)/p-1</p>
          <p>CHEBI: 39075</p>
          <p>CHEMSPIDER: 63972</p>
          <p>PUBCHEM: 3830057</p>
          <p>DRUGBANK: DB03434</p>
          <p>CAS: 1132-61-2</p>
          <p>FORMULA: C7H14NO4S</p>
          <p>CHARGE: -1</p>
        </body>
      </notes>
  </species>
  <species id="CPD__45__3746_p" name="methanesulfonate" initialAmount="1000" compartment="p" boundaryCondition="false" charge="-1">
      <notes>
        <body xmlns="http://www.w3.org/1999/xhtml">
          <p>BIOCYC: CPD-3746</p>
          <p>INCHI: InChI=1S/CH4O3S/c1-5(2,3)4/h1H3,(H,2,3,4)/p-1</p>
          <p>CHEBI: 25224</p>
          <p>CHEMSPIDER: 76888</p>
          <p>PUBCHEM: 85257</p>
          <p>CAS: 75-75-2</p>
          <p>EAWAG-BBD-CPD: c0347</p>
          <p>KEGG: C11145</p>
          <p>FORMULA: CH3O3S</p>
          <p>CHARGE: -1</p>
        </body>
      </notes>
  </species>
  <species id="CPD__45__3746_e" name="methanesulfonate" initialAmount="1000" compartment="e" boundaryCondition="false" charge="-1">
      <notes>
        <body xmlns="http://www.w3.org/1999/xhtml">
          <p>BIOCYC: CPD-3746</p>
          <p>INCHI: InChI=1S/CH4O3S/c1-5(2,3)4/h1H3,(H,2,3,4)/p-1</p>
          <p>CHEBI: 25224</p>
          <p>CHEMSPIDER: 76888</p>
          <p>PUBCHEM: 85257</p>
          <p>CAS: 75-75-2</p>
          <p>EAWAG-BBD-CPD: c0347</p>
          <p>KEGG: C11145</p>
          <p>FORMULA: CH3O3S</p>
          <p>CHARGE: -1</p>
        </body>
      </notes>
  </species>
  <species id="CPD__45__3745_p" name="isethionate" initialAmount="1000" compartment="p" boundaryCondition="false" charge="-1">
      <notes>
        <body xmlns="http://www.w3.org/1999/xhtml">
          <p>BIOCYC: CPD-3745</p>
          <p>INCHI: InChI=1S/C2H6O4S/c3-1-2-7(4,5)6/h3H,1-2H2,(H,4,5,6)/p-1</p>
          <p>CHEBI: 61904</p>
          <p>HMDB: HMDB03903</p>
          <p>CHEMSPIDER: 3176358</p>
          <p>PUBCHEM: 3955599</p>
          <p>CAS: 107-36-8</p>
          <p>KEGG: C05123</p>
          <p>FORMULA: C2H5O4S</p>
          <p>CHARGE: -1</p>
        </body>
      </notes>
  </species>
  <species id="CPD__45__3745_e" name="isethionate" initialAmount="1000" compartment="e" boundaryCondition="false" charge="-1">
      <notes>
        <body xmlns="http://www.w3.org/1999/xhtml">
          <p>BIOCYC: CPD-3745</p>
          <p>INCHI: InChI=1S/C2H6O4S/c3-1-2-7(4,5)6/h3H,1-2H2,(H,4,5,6)/p-1</p>
          <p>CHEBI: 61904</p>
          <p>HMDB: HMDB03903</p>
          <p>CHEMSPIDER: 3176358</p>
          <p>PUBCHEM: 3955599</p>
          <p>CAS: 107-36-8</p>
          <p>KEGG: C05123</p>
          <p>FORMULA: C2H5O4S</p>
          <p>CHARGE: -1</p>
        </body>
      </notes>
  </species>
  <species id="CPD__45__3744_p" name="1-butanesulfonate" initialAmount="1000" compartment="p" boundaryCondition="false" charge="-1">
      <notes>
        <body xmlns="http://www.w3.org/1999/xhtml">
          <p>BIOCYC: CPD-3744</p>
          <p>INCHI: InChI=1S/C4H10O3S/c1-2-3-4-8(5,6)7/h2-4H2,1H3,(H,5,6,7)/p-1</p>
          <p>CHEBI: 61911</p>
          <p>CHEMSPIDER: 2936321</p>
          <p>PUBCHEM: 3704751</p>
          <p>FORMULA: C4H9O3S</p>
          <p>CHARGE: -1</p>
        </body>
      </notes>
  </species>
  <species id="CPD__45__3744_e" name="1-butanesulfonate" initialAmount="1000" compartment="e" boundaryCondition="false" charge="-1">
      <notes>
        <body xmlns="http://www.w3.org/1999/xhtml">
          <p>BIOCYC: CPD-3744</p>
          <p>INCHI: InChI=1S/C4H10O3S/c1-2-3-4-8(5,6)7/h2-4H2,1H3,(H,5,6,7)/p-1</p>
          <p>CHEBI: 61911</p>
          <p>CHEMSPIDER: 2936321</p>
          <p>PUBCHEM: 3704751</p>
          <p>FORMULA: C4H9O3S</p>
          <p>CHARGE: -1</p>
        </body>
      </notes>
  </species>
  <species id="CPD__45__10434_p" name="ethanesulfonate" initialAmount="1000" compartment="p" boundaryCondition="false" charge="-1">
      <notes>
        <body xmlns="http://www.w3.org/1999/xhtml">
          <p>BIOCYC: CPD-10434</p>
          <p>INCHI: InChI=1S/C2H6O3S/c1-2-6(3,4)5/h2H2,1H3,(H,3,4,5)/p-1</p>
          <p>CHEBI: 61909</p>
          <p>CHEMSPIDER: 2948187</p>
          <p>PUBCHEM: 3717105</p>
          <p>FORMULA: C2H5O3S</p>
          <p>CHARGE: -1</p>
        </body>
      </notes>
  </species>
  <species id="CPD__45__10434_e" name="ethanesulfonate" initialAmount="1000" compartment="e" boundaryCondition="false" charge="-1">
      <notes>
        <body xmlns="http://www.w3.org/1999/xhtml">
          <p>BIOCYC: CPD-10434</p>
          <p>INCHI: InChI=1S/C2H6O3S/c1-2-6(3,4)5/h2H2,1H3,(H,3,4,5)/p-1</p>
          <p>CHEBI: 61909</p>
          <p>CHEMSPIDER: 2948187</p>
          <p>PUBCHEM: 3717105</p>
          <p>FORMULA: C2H5O3S</p>
          <p>CHARGE: -1</p>
        </body>
      </notes>
  </species>
  <species id="CPD__45__10246_p" name="sulfoacetate" initialAmount="1000" compartment="p" boundaryCondition="false" charge="-2">
      <notes>
        <body xmlns="http://www.w3.org/1999/xhtml">
          <p>BIOCYC: CPD-10246</p>
          <p>INCHI: InChI=1S/C2H4O5S/c3-2(4)1-8(5,6)7/h1H2,(H,3,4)(H,5,6,7)/p-2</p>
          <p>CHEBI: 58824</p>
          <p>CHEMSPIDER: 5567635</p>
          <p>PUBCHEM: 7233169</p>
          <p>KEGG: C14179</p>
          <p>FORMULA: C2H2O5S</p>
          <p>CHARGE: -2</p>
        </body>
      </notes>
  </species>
  <species id="CPD__45__10246_e" name="sulfoacetate" initialAmount="1000" compartment="e" boundaryCondition="false" charge="-2">
      <notes>
        <body xmlns="http://www.w3.org/1999/xhtml">
          <p>BIOCYC: CPD-10246</p>
          <p>INCHI: InChI=1S/C2H4O5S/c3-2(4)1-8(5,6)7/h1H2,(H,3,4)(H,5,6,7)/p-2</p>
          <p>CHEBI: 58824</p>
          <p>CHEMSPIDER: 5567635</p>
          <p>PUBCHEM: 7233169</p>
          <p>KEGG: C14179</p>
          <p>FORMULA: C2H2O5S</p>
          <p>CHARGE: -2</p>
        </body>
      </notes>
  </species>
  <species id="CPD__45__16502_p" name="6-deoxy-6-sulfo-D-fructose 1-phosphate" initialAmount="1000" compartment="p" boundaryCondition="false" charge="-3">
      <notes>
        <body xmlns="http://www.w3.org/1999/xhtml">
          <p>BIOCYC: CPD-16502</p>
          <p>INCHI: InChI=1S/C6H13O11PS/c7-4-3(1-19(13,14)15)17-6(9,5(4)8)2-16-18(10,11)12/h3-5,7-9H,1-2H2,(H2,10,11,12)(H,13,14,15)/p-3/t3-,4-,5+,6?/m1/s1</p>
          <p>CHEBI: 77134</p>
          <p>PUBCHEM: 86289121</p>
          <p>FORMULA: C6H10O11PS</p>
          <p>CHARGE: -3</p>
        </body>
      </notes>
  </species>
  <species id="CPD__45__16502_e" name="6-deoxy-6-sulfo-D-fructose 1-phosphate" initialAmount="1000" compartment="e" boundaryCondition="false" charge="-3">
      <notes>
        <body xmlns="http://www.w3.org/1999/xhtml">
          <p>BIOCYC: CPD-16502</p>
          <p>INCHI: InChI=1S/C6H13O11PS/c7-4-3(1-19(13,14)15)17-6(9,5(4)8)2-16-18(10,11)12/h3-5,7-9H,1-2H2,(H2,10,11,12)(H,13,14,15)/p-3/t3-,4-,5+,6?/m1/s1</p>
          <p>CHEBI: 77134</p>
          <p>PUBCHEM: 86289121</p>
          <p>FORMULA: C6H10O11PS</p>
          <p>CHARGE: -3</p>
        </body>
      </notes>
  </species>
  <species id="TAURINE_e" name="taurine" initialAmount="1000" compartment="e" boundaryCondition="false" charge="0">
      <notes>
        <body xmlns="http://www.w3.org/1999/xhtml">
          <p>BIOCYC: TAURINE</p>
          <p>INCHI: InChI=1S/C2H7NO3S/c3-1-2-7(4,5)6/h1-3H2,(H,4,5,6)</p>
          <p>CHEBI: 507393</p>
          <p>HMDB: HMDB00251</p>
          <p>PUBCHEM: 4068592</p>
          <p>CAS: 107-35-7</p>
          <p>METABOLIGHTS: MTBLC507393</p>
          <p>KEGG: C00245</p>
          <p>FORMULA: C2H7NO3S</p>
          <p>CHARGE: 0</p>
        </body>
      </notes>
  </species>
  <species id="L__45__HOMOCYSTEATE_p" name="L-homocysteate" initialAmount="1000" compartment="p" boundaryCondition="false" charge="-1">
      <notes>
        <body xmlns="http://www.w3.org/1999/xhtml">
          <p>BIOCYC: L-HOMOCYSTEATE</p>
          <p>INCHI: InChI=1S/C4H9NO5S/c5-3(4(6)7)1-2-11(8,9)10/h3H,1-2,5H2,(H,6,7)(H,8,9,10)/p-1</p>
          <p>CHEBI: 63072</p>
          <p>PUBCHEM: 44123406</p>
          <p>CAS: 148577-77-3</p>
          <p>FORMULA: C4H8NO5S</p>
          <p>CHARGE: -1</p>
        </body>
      </notes>
  </species>
  <species id="L__45__HOMOCYSTEATE_e" name="L-homocysteate" initialAmount="1000" compartment="e" boundaryCondition="false" charge="-1">
      <notes>
        <body xmlns="http://www.w3.org/1999/xhtml">
          <p>BIOCYC: L-HOMOCYSTEATE</p>
          <p>INCHI: InChI=1S/C4H9NO5S/c5-3(4(6)7)1-2-11(8,9)10/h3H,1-2,5H2,(H,6,7)(H,8,9,10)/p-1</p>
          <p>CHEBI: 63072</p>
          <p>PUBCHEM: 44123406</p>
          <p>CAS: 148577-77-3</p>
          <p>FORMULA: C4H8NO5S</p>
          <p>CHARGE: -1</p>
        </body>
      </notes>
  </species>
  <species id="L__45__CYSTEATE_p" name="L-cysteate" initialAmount="1000" compartment="p" boundaryCondition="false" charge="-1">
      <notes>
        <body xmlns="http://www.w3.org/1999/xhtml">
          <p>BIOCYC: L-CYSTEATE</p>
          <p>INCHI: InChI=1S/C3H7NO5S/c4-2(3(5)6)1-10(7,8)9/h2H,1,4H2,(H,5,6)(H,7,8,9)/p-1/t2-/m0/s1</p>
          <p>CHEBI: 58090</p>
          <p>HMDB: HMDB02757</p>
          <p>CHEMSPIDER: 5482600</p>
          <p>PUBCHEM: 7140381</p>
          <p>METABOLIGHTS: MTBLC58090</p>
          <p>KEGG: C00506</p>
          <p>FORMULA: C3H6NO5S</p>
          <p>CHARGE: -1</p>
        </body>
      </notes>
  </species>
  <species id="L__45__CYSTEATE_e" name="L-cysteate" initialAmount="1000" compartment="e" boundaryCondition="false" charge="-1">
      <notes>
        <body xmlns="http://www.w3.org/1999/xhtml">
          <p>BIOCYC: L-CYSTEATE</p>
          <p>INCHI: InChI=1S/C3H7NO5S/c4-2(3(5)6)1-10(7,8)9/h2H,1,4H2,(H,5,6)(H,7,8,9)/p-1/t2-/m0/s1</p>
          <p>CHEBI: 58090</p>
          <p>HMDB: HMDB02757</p>
          <p>CHEMSPIDER: 5482600</p>
          <p>PUBCHEM: 7140381</p>
          <p>METABOLIGHTS: MTBLC58090</p>
          <p>KEGG: C00506</p>
          <p>FORMULA: C3H6NO5S</p>
          <p>CHARGE: -1</p>
        </body>
      </notes>
  </species>
  <species id="CPD__45__16503_p" name="3-sulfolactaldehyde" initialAmount="1000" compartment="p" boundaryCondition="false" charge="-1">
      <notes>
        <body xmlns="http://www.w3.org/1999/xhtml">
          <p>BIOCYC: CPD-16503</p>
          <p>INCHI: InChI=1S/C3H6O5S/c4-1-3(5)2-9(6,7)8/h1,3,5H,2H2,(H,6,7,8)/p-1</p>
          <p>CHEBI: 77135</p>
          <p>PUBCHEM: 86289123</p>
          <p>FORMULA: C3H5O5S</p>
          <p>CHARGE: -1</p>
        </body>
      </notes>
  </species>
  <species id="CPD__45__16503_e" name="3-sulfolactaldehyde" initialAmount="1000" compartment="e" boundaryCondition="false" charge="-1">
      <notes>
        <body xmlns="http://www.w3.org/1999/xhtml">
          <p>BIOCYC: CPD-16503</p>
          <p>INCHI: InChI=1S/C3H6O5S/c4-1-3(5)2-9(6,7)8/h1,3,5H,2H2,(H,6,7,8)/p-1</p>
          <p>CHEBI: 77135</p>
          <p>PUBCHEM: 86289123</p>
          <p>FORMULA: C3H5O5S</p>
          <p>CHARGE: -1</p>
        </body>
      </notes>
  </species>
  <species id="CPD__45__10247_e" name="sulfoquinovose" initialAmount="1000" compartment="e" boundaryCondition="false" charge="-1">
      <notes>
        <body xmlns="http://www.w3.org/1999/xhtml">
          <p>BIOCYC: CPD-10247</p>
          <p>INCHI: InChI=1S/C6H12O8S/c7-3-2(1-15(11,12)13)14-6(10)5(9)4(3)8/h2-10H,1H2,(H,11,12,13)/p-1/t2-,3-,4+,5-,6?/m1/s1</p>
          <p>CHEBI: 77132</p>
          <p>PUBCHEM: 86289062</p>
          <p>FORMULA: C6H11O8S</p>
          <p>CHARGE: -1</p>
        </body>
      </notes>
  </species>
  <species id="CPD__45__16501_p" name="6-deoxy-6-sulfo-D-fructose" initialAmount="1000" compartment="p" boundaryCondition="false" charge="-1">
      <notes>
        <body xmlns="http://www.w3.org/1999/xhtml">
          <p>BIOCYC: CPD-16501</p>
          <p>INCHI: InChI=1S/C6H12O8S/c7-2-6(10)5(9)4(8)3(14-6)1-15(11,12)13/h3-5,7-10H,1-2H2,(H,11,12,13)/p-1/t3-,4-,5+,6?/m1/s1</p>
          <p>CHEBI: 77133</p>
          <p>PUBCHEM: 86289119</p>
          <p>FORMULA: C6H11O8S</p>
          <p>CHARGE: -1</p>
        </body>
      </notes>
  </species>
  <species id="CPD__45__16501_e" name="6-deoxy-6-sulfo-D-fructose" initialAmount="1000" compartment="e" boundaryCondition="false" charge="-1">
      <notes>
        <body xmlns="http://www.w3.org/1999/xhtml">
          <p>BIOCYC: CPD-16501</p>
          <p>INCHI: InChI=1S/C6H12O8S/c7-2-6(10)5(9)4(8)3(14-6)1-15(11,12)13/h3-5,7-10H,1-2H2,(H,11,12,13)/p-1/t3-,4-,5+,6?/m1/s1</p>
          <p>CHEBI: 77133</p>
          <p>PUBCHEM: 86289119</p>
          <p>FORMULA: C6H11O8S</p>
          <p>CHARGE: -1</p>
        </body>
      </notes>
  </species>
  <species id="CPD__45__10427_p" name="4-aminobenzenesulfonate" initialAmount="1000" compartment="p" boundaryCondition="false" charge="-1">
      <notes>
        <body xmlns="http://www.w3.org/1999/xhtml">
          <p>BIOCYC: CPD-10427</p>
          <p>INCHI: InChI=1S/C6H7NO3S/c7-5-1-3-6(4-2-5)11(8,9)10/h1-4H,7H2,(H,8,9,10)/p-1</p>
          <p>CHEBI: 20313</p>
          <p>CHEMSPIDER: 2582369</p>
          <p>PUBCHEM: 3335443</p>
          <p>EAWAG-BBD-CPD: c0551</p>
          <p>KEGG: C06335</p>
          <p>FORMULA: C6H6NO3S</p>
          <p>CHARGE: -1</p>
        </body>
      </notes>
  </species>
  <species id="CPD__45__10427_e" name="4-aminobenzenesulfonate" initialAmount="1000" compartment="e" boundaryCondition="false" charge="-1">
      <notes>
        <body xmlns="http://www.w3.org/1999/xhtml">
          <p>BIOCYC: CPD-10427</p>
          <p>INCHI: InChI=1S/C6H7NO3S/c7-5-1-3-6(4-2-5)11(8,9)10/h1-4H,7H2,(H,8,9,10)/p-1</p>
          <p>CHEBI: 20313</p>
          <p>CHEMSPIDER: 2582369</p>
          <p>PUBCHEM: 3335443</p>
          <p>EAWAG-BBD-CPD: c0551</p>
          <p>KEGG: C06335</p>
          <p>FORMULA: C6H6NO3S</p>
          <p>CHARGE: -1</p>
        </body>
      </notes>
  </species>
  <species id="CPD__45__8876_p" name="dodecyl sulfate" initialAmount="1000" compartment="p" boundaryCondition="false" charge="-1">
      <notes>
        <body xmlns="http://www.w3.org/1999/xhtml">
          <p>BIOCYC: CPD-8876</p>
          <p>INCHI: InChI=1S/C12H26O4S/c1-2-3-4-5-6-7-8-9-10-11-12-16-17(13,14)15/h2-12H2,1H3,(H,13,14,15)/p-1</p>
          <p>CHEBI: 23872</p>
          <p>CHEMSPIDER: 3533835</p>
          <p>PUBCHEM: 4329331</p>
          <p>DRUGBANK: DB03967</p>
          <p>EAWAG-BBD-CPD: c0563</p>
          <p>FORMULA: C12H25O4S</p>
          <p>CHARGE: -1</p>
        </body>
      </notes>
  </species>
  <species id="CPD__45__8876_e" name="dodecyl sulfate" initialAmount="1000" compartment="e" boundaryCondition="false" charge="-1">
      <notes>
        <body xmlns="http://www.w3.org/1999/xhtml">
          <p>BIOCYC: CPD-8876</p>
          <p>INCHI: InChI=1S/C12H26O4S/c1-2-3-4-5-6-7-8-9-10-11-12-16-17(13,14)15/h2-12H2,1H3,(H,13,14,15)/p-1</p>
          <p>CHEBI: 23872</p>
          <p>CHEMSPIDER: 3533835</p>
          <p>PUBCHEM: 4329331</p>
          <p>DRUGBANK: DB03967</p>
          <p>EAWAG-BBD-CPD: c0563</p>
          <p>FORMULA: C12H25O4S</p>
          <p>CHARGE: -1</p>
        </body>
      </notes>
  </species>
  <species id="CPD__45__16983_p" name="sodium dodecyl sulfate" initialAmount="1000" compartment="p" boundaryCondition="false" charge="0">
      <notes>
        <body xmlns="http://www.w3.org/1999/xhtml">
          <p>BIOCYC: CPD-16983</p>
          <p>INCHI: InChI=1S/C12H26O4S.Na/c1-2-3-4-5-6-7-8-9-10-11-12-16-17(13,14)15;/h2-12H2,1H3,(H,13,14,15);/q;+1/p-1</p>
          <p>CHEBI: 8984</p>
          <p>PUBCHEM: 3423265</p>
          <p>DRUGBANK: DB00815</p>
          <p>FORMULA: Na(C12H25SO4)</p>
          <p>CHARGE: 0</p>
        </body>
      </notes>
  </species>
  <species id="CPD__45__16983_e" name="sodium dodecyl sulfate" initialAmount="1000" compartment="e" boundaryCondition="false" charge="0">
      <notes>
        <body xmlns="http://www.w3.org/1999/xhtml">
          <p>BIOCYC: CPD-16983</p>
          <p>INCHI: InChI=1S/C12H26O4S.Na/c1-2-3-4-5-6-7-8-9-10-11-12-16-17(13,14)15;/h2-12H2,1H3,(H,13,14,15);/q;+1/p-1</p>
          <p>CHEBI: 8984</p>
          <p>PUBCHEM: 3423265</p>
          <p>DRUGBANK: DB00815</p>
          <p>FORMULA: Na(C12H25SO4)</p>
          <p>CHARGE: 0</p>
        </body>
      </notes>
  </species>
  <species id="S__45__LACTOYL__45__GLUTATHIONE_p" name="(R)-S-lactoylglutathione" initialAmount="1000" compartment="p" boundaryCondition="false" charge="-1">
      <notes>
        <body xmlns="http://www.w3.org/1999/xhtml">
          <p>BIOCYC: S-LACTOYL-GLUTATHIONE</p>
          <p>INCHI: InChI=1S/C13H21N3O8S/c1-6(17)13(24)25-5-8(11(21)15-4-10(19)20)16-9(18)3-2-7(14)12(22)23/h6-8,17H,2-5,14H2,1H3,(H,15,21)(H,16,18)(H,19,20)(H,22,23)/p-1/t6-,7+,8+/m1/s1</p>
          <p>CHEBI: 57474</p>
          <p>HMDB: HMDB01066</p>
          <p>PUBCHEM: 46878377</p>
          <p>CAS: 25138-66-3</p>
          <p>KEGG: C03451</p>
          <p>FORMULA: C13H20N3O8S</p>
          <p>CHARGE: -1</p>
        </body>
      </notes>
  </species>
  <species id="S__45__LACTOYL__45__GLUTATHIONE_e" name="(R)-S-lactoylglutathione" initialAmount="1000" compartment="e" boundaryCondition="false" charge="-1">
      <notes>
        <body xmlns="http://www.w3.org/1999/xhtml">
          <p>BIOCYC: S-LACTOYL-GLUTATHIONE</p>
          <p>INCHI: InChI=1S/C13H21N3O8S/c1-6(17)13(24)25-5-8(11(21)15-4-10(19)20)16-9(18)3-2-7(14)12(22)23/h6-8,17H,2-5,14H2,1H3,(H,15,21)(H,16,18)(H,19,20)(H,22,23)/p-1/t6-,7+,8+/m1/s1</p>
          <p>CHEBI: 57474</p>
          <p>HMDB: HMDB01066</p>
          <p>PUBCHEM: 46878377</p>
          <p>CAS: 25138-66-3</p>
          <p>KEGG: C03451</p>
          <p>FORMULA: C13H20N3O8S</p>
          <p>CHARGE: -1</p>
        </body>
      </notes>
  </species>
  <species id="GLUTATHIONE_e" name="glutathione" initialAmount="1000" compartment="e" boundaryCondition="false" charge="-1">
      <notes>
        <body xmlns="http://www.w3.org/1999/xhtml">
          <p>BIOCYC: GLUTATHIONE</p>
          <p>INCHI: InChI=1S/C10H17N3O6S/c11-5(10(18)19)1-2-7(14)13-6(4-20)9(17)12-3-8(15)16/h5-6,20H,1-4,11H2,(H,12,17)(H,13,14)(H,15,16)(H,18,19)/p-1/t5-,6-/m0/s1</p>
          <p>CHEBI: 57925</p>
          <p>HMDB: HMDB00125</p>
          <p>CHEMSPIDER: 19589806</p>
          <p>PUBCHEM: 7048684</p>
          <p>CAS: 70-18-8</p>
          <p>KNAPSACK: C00001518</p>
          <p>METABOLIGHTS: MTBLC57925</p>
          <p>KEGG: C00051</p>
          <p>FORMULA: C10H16N3O6S</p>
          <p>CHARGE: -1</p>
        </body>
      </notes>
  </species>
  <species id="S__45__HYDROXYMETHYLGLUTATHIONE_p" name="S-hydroxymethylglutathione" initialAmount="1000" compartment="p" boundaryCondition="false" charge="-1">
      <notes>
        <body xmlns="http://www.w3.org/1999/xhtml">
          <p>BIOCYC: S-HYDROXYMETHYLGLUTATHIONE</p>
          <p>INCHI: InChI=1S/C11H19N3O7S/c12-6(11(20)21)1-2-8(16)14-7(4-22-5-15)10(19)13-3-9(17)18/h6-7,15H,1-5,12H2,(H,13,19)(H,14,16)(H,17,18)(H,20,21)/p-1/t6-,7-/m0/s1</p>
          <p>CHEBI: 58758</p>
          <p>HMDB: HMDB04662</p>
          <p>PUBCHEM: 25244017</p>
          <p>METABOLIGHTS: MTBLC58758</p>
          <p>KEGG: C14180</p>
          <p>FORMULA: C11H18N3O7S</p>
          <p>CHARGE: -1</p>
        </body>
      </notes>
  </species>
  <species id="S__45__HYDROXYMETHYLGLUTATHIONE_e" name="S-hydroxymethylglutathione" initialAmount="1000" compartment="e" boundaryCondition="false" charge="-1">
      <notes>
        <body xmlns="http://www.w3.org/1999/xhtml">
          <p>BIOCYC: S-HYDROXYMETHYLGLUTATHIONE</p>
          <p>INCHI: InChI=1S/C11H19N3O7S/c12-6(11(20)21)1-2-8(16)14-7(4-22-5-15)10(19)13-3-9(17)18/h6-7,15H,1-5,12H2,(H,13,19)(H,14,16)(H,17,18)(H,20,21)/p-1/t6-,7-/m0/s1</p>
          <p>CHEBI: 58758</p>
          <p>HMDB: HMDB04662</p>
          <p>PUBCHEM: 25244017</p>
          <p>METABOLIGHTS: MTBLC58758</p>
          <p>KEGG: C14180</p>
          <p>FORMULA: C11H18N3O7S</p>
          <p>CHARGE: -1</p>
        </body>
      </notes>
  </species>
  <species id="CPD0__45__1433_p" name="phenyl-thiazolylurea-sulfonamides" initialAmount="1000" compartment="p" boundaryCondition="false" charge="-1">
      <notes>
        <body xmlns="http://www.w3.org/1999/xhtml">
          <p>BIOCYC: CPD0-1433</p>
          <p>INCHI: InChI=1S/C10H10N4O3S2/c11-9(15)13-19(16,17)14(10-12-6-7-18-10)8-4-2-1-3-5-8/h1-7H,(H3,11,13,15)/p-1</p>
          <p>PUBCHEM: 25244894</p>
          <p>FORMULA: C10H9N4O3S2</p>
          <p>CHARGE: -1</p>
        </body>
      </notes>
  </species>
  <species id="CPD0__45__1433_e" name="phenyl-thiazolylurea-sulfonamides" initialAmount="1000" compartment="e" boundaryCondition="false" charge="-1">
      <notes>
        <body xmlns="http://www.w3.org/1999/xhtml">
          <p>BIOCYC: CPD0-1433</p>
          <p>INCHI: InChI=1S/C10H10N4O3S2/c11-9(15)13-19(16,17)14(10-12-6-7-18-10)8-4-2-1-3-5-8/h1-7H,(H3,11,13,15)/p-1</p>
          <p>PUBCHEM: 25244894</p>
          <p>FORMULA: C10H9N4O3S2</p>
          <p>CHARGE: -1</p>
        </body>
      </notes>
  </species>
  <species id="CPD0__45__1354_p" name="tetrahydrothiamine diphosphate" initialAmount="1000" compartment="p" boundaryCondition="false" charge="-3">
      <notes>
        <body xmlns="http://www.w3.org/1999/xhtml">
          <p>BIOCYC: CPD0-1354</p>
          <p>INCHI: InChI=1S/C12H22N4O7P2S/c1-8-11(3-4-22-25(20,21)23-24(17,18)19)26-7-16(8)6-10-5-14-9(2)15-12(10)13/h5,8,11H,3-4,6-7H2,1-2H3,(H,20,21)(H2,13,14,15)(H2,17,18,19)/p-3</p>
          <p>PUBCHEM: 25201338</p>
          <p>FORMULA: C12H19N4O7P2S</p>
          <p>CHARGE: -3</p>
        </body>
      </notes>
  </species>
  <species id="CPD0__45__1354_e" name="tetrahydrothiamine diphosphate" initialAmount="1000" compartment="e" boundaryCondition="false" charge="-3">
      <notes>
        <body xmlns="http://www.w3.org/1999/xhtml">
          <p>BIOCYC: CPD0-1354</p>
          <p>INCHI: InChI=1S/C12H22N4O7P2S/c1-8-11(3-4-22-25(20,21)23-24(17,18)19)26-7-16(8)6-10-5-14-9(2)15-12(10)13/h5,8,11H,3-4,6-7H2,1-2H3,(H,20,21)(H2,13,14,15)(H2,17,18,19)/p-3</p>
          <p>PUBCHEM: 25201338</p>
          <p>FORMULA: C12H19N4O7P2S</p>
          <p>CHARGE: -3</p>
        </body>
      </notes>
  </species>
  <species id="CPD0__45__1313_p" name="mersalyl acid" initialAmount="1000" compartment="p" boundaryCondition="false" charge="-1">
      <notes>
        <body xmlns="http://www.w3.org/1999/xhtml">
          <p>BIOCYC: CPD0-1313</p>
          <p>INCHI: InChI=1S/C13H16NO5.Hg/c1-9(18-2)7-14-13(17)10-5-3-4-6-11(10)19-8-12(15)16;/h3-6,9H,1,7-8H2,2H3,(H,14,17)(H,15,16);/p-1</p>
          <p>PUBCHEM: 25203568</p>
          <p>FORMULA: C13H15NO5Hg</p>
          <p>CHARGE: -1</p>
        </body>
      </notes>
  </species>
  <species id="CPD0__45__1313_e" name="mersalyl acid" initialAmount="1000" compartment="e" boundaryCondition="false" charge="-1">
      <notes>
        <body xmlns="http://www.w3.org/1999/xhtml">
          <p>BIOCYC: CPD0-1313</p>
          <p>INCHI: InChI=1S/C13H16NO5.Hg/c1-9(18-2)7-14-13(17)10-5-3-4-6-11(10)19-8-12(15)16;/h3-6,9H,1,7-8H2,2H3,(H,14,17)(H,15,16);/p-1</p>
          <p>PUBCHEM: 25203568</p>
          <p>FORMULA: C13H15NO5Hg</p>
          <p>CHARGE: -1</p>
        </body>
      </notes>
  </species>
  <species id="CPD0__45__1309_p" name="4-mercuriphenylsulfonate" initialAmount="1000" compartment="p" boundaryCondition="false" charge="-1">
      <notes>
        <body xmlns="http://www.w3.org/1999/xhtml">
          <p>BIOCYC: CPD0-1309</p>
          <p>INCHI: InChI=1S/C6H5O3S.Hg/c7-10(8,9)6-4-2-1-3-5-6;/h2-5H,(H,7,8,9);/p-1</p>
          <p>CHEBI: 49823</p>
          <p>PUBCHEM: 25202562</p>
          <p>DRUGBANK: DB02983</p>
          <p>FORMULA: C6H4O3SHg</p>
          <p>CHARGE: -1</p>
        </body>
      </notes>
  </species>
  <species id="CPD0__45__1309_e" name="4-mercuriphenylsulfonate" initialAmount="1000" compartment="e" boundaryCondition="false" charge="-1">
      <notes>
        <body xmlns="http://www.w3.org/1999/xhtml">
          <p>BIOCYC: CPD0-1309</p>
          <p>INCHI: InChI=1S/C6H5O3S.Hg/c7-10(8,9)6-4-2-1-3-5-6;/h2-5H,(H,7,8,9);/p-1</p>
          <p>CHEBI: 49823</p>
          <p>PUBCHEM: 25202562</p>
          <p>DRUGBANK: DB02983</p>
          <p>FORMULA: C6H4O3SHg</p>
          <p>CHARGE: -1</p>
        </body>
      </notes>
  </species>
  <species id="CPD__45__7673_p" name="3-mercaptopropanoate" initialAmount="1000" compartment="p" boundaryCondition="false" charge="-1">
      <notes>
        <body xmlns="http://www.w3.org/1999/xhtml">
          <p>BIOCYC: CPD-7673</p>
          <p>INCHI: InChI=1S/C3H6O2S/c4-3(5)1-2-6/h6H,1-2H2,(H,4,5)/p-1</p>
          <p>CHEBI: 86386</p>
          <p>HMDB: HMDB41604</p>
          <p>CHEMSPIDER: 5414346</p>
          <p>PUBCHEM: 7057961</p>
          <p>FORMULA: C3H5O2S</p>
          <p>CHARGE: -1</p>
        </body>
      </notes>
  </species>
  <species id="CPD__45__7673_e" name="3-mercaptopropanoate" initialAmount="1000" compartment="e" boundaryCondition="false" charge="-1">
      <notes>
        <body xmlns="http://www.w3.org/1999/xhtml">
          <p>BIOCYC: CPD-7673</p>
          <p>INCHI: InChI=1S/C3H6O2S/c4-3(5)1-2-6/h6H,1-2H2,(H,4,5)/p-1</p>
          <p>CHEBI: 86386</p>
          <p>HMDB: HMDB41604</p>
          <p>CHEMSPIDER: 5414346</p>
          <p>PUBCHEM: 7057961</p>
          <p>FORMULA: C3H5O2S</p>
          <p>CHARGE: -1</p>
        </body>
      </notes>
  </species>
  <species id="CPD__45__7670_e" name="dimethyl sulfide" initialAmount="1000" compartment="e" boundaryCondition="false" charge="0">
      <notes>
        <body xmlns="http://www.w3.org/1999/xhtml">
          <p>BIOCYC: CPD-7670</p>
          <p>INCHI: InChI=1S/C2H6S/c1-3-2/h1-2H3</p>
          <p>CHEBI: 17437</p>
          <p>HMDB: HMDB02303</p>
          <p>CHEMSPIDER: 1039</p>
          <p>PUBCHEM: 1068</p>
          <p>CAS: 75-18-3</p>
          <p>KEGG: C00580</p>
          <p>FORMULA: C2H6S</p>
          <p>CHARGE: 0</p>
        </body>
      </notes>
  </species>
  <species id="BUTYRIC_ACID_e" name="butanoate" initialAmount="1000" compartment="e" boundaryCondition="false" charge="-1">
      <notes>
        <body xmlns="http://www.w3.org/1999/xhtml">
          <p>BIOCYC: BUTYRIC_ACID</p>
          <p>INCHI: InChI=1S/C4H8O2/c1-2-3-4(5)6/h2-3H2,1H3,(H,5,6)/p-1</p>
          <p>CHEBI: 17968</p>
          <p>HMDB: HMDB00039</p>
          <p>CHEMSPIDER: 94582</p>
          <p>PUBCHEM: 104775</p>
          <p>CAS: 107-92-6</p>
          <p>METABOLIGHTS: MTBLC17968</p>
          <p>EAWAG-BBD-CPD: c0035</p>
          <p>KEGG: C00246</p>
          <p>FORMULA: C4H7O2</p>
          <p>CHARGE: -1</p>
        </body>
      </notes>
  </species>
  <species id="L__45__LACTATE_e" name="(S)-lactate" initialAmount="1000" compartment="e" boundaryCondition="false" charge="-1">
      <notes>
        <body xmlns="http://www.w3.org/1999/xhtml">
          <p>BIOCYC: L-LACTATE</p>
          <p>INCHI: InChI=1S/C3H6O3/c1-2(4)3(5)6/h2,4H,1H3,(H,5,6)/p-1/t2-/m0/s1</p>
          <p>CHEBI: 16651</p>
          <p>HMDB: HMDB00190</p>
          <p>CHEMSPIDER: 4573803</p>
          <p>PUBCHEM: 5460161</p>
          <p>CAS: 79-33-4</p>
          <p>METABOLIGHTS: MTBLC16651</p>
          <p>KEGG: C00186</p>
          <p>FORMULA: C3H5O3</p>
          <p>CHARGE: -1</p>
        </body>
      </notes>
  </species>
  <species id="D__45__LACTATE_e" name="(R)-lactate" initialAmount="1000" compartment="e" boundaryCondition="false" charge="-1">
      <notes>
        <body xmlns="http://www.w3.org/1999/xhtml">
          <p>BIOCYC: D-LACTATE</p>
          <p>INCHI: InChI=1S/C3H6O3/c1-2(4)3(5)6/h2,4H,1H3,(H,5,6)/p-1/t2-/m1/s1</p>
          <p>CHEBI: 16004</p>
          <p>HMDB: HMDB01311</p>
          <p>CHEMSPIDER: 4573814</p>
          <p>PUBCHEM: 5460179</p>
          <p>CAS: 10326-41-7</p>
          <p>METABOLIGHTS: MTBLC16004</p>
          <p>KEGG: C00256</p>
          <p>FORMULA: C3H5O3</p>
          <p>CHARGE: -1</p>
        </body>
      </notes>
  </species>
  <species id="PYRUVATE_e" name="pyruvate" initialAmount="1000" compartment="e" boundaryCondition="false" charge="-1">
      <notes>
        <body xmlns="http://www.w3.org/1999/xhtml">
          <p>BIOCYC: PYRUVATE</p>
          <p>INCHI: InChI=1S/C3H4O3/c1-2(4)3(5)6/h1H3,(H,5,6)/p-1</p>
          <p>CHEBI: 15361</p>
          <p>HMDB: HMDB00243</p>
          <p>CHEMSPIDER: 96901</p>
          <p>PUBCHEM: 107735</p>
          <p>CAS: 127-17-3</p>
          <p>KNAPSACK: C00001200</p>
          <p>METABOLIGHTS: MTBLC15361</p>
          <p>EAWAG-BBD-CPD: c0159</p>
          <p>KEGG: C00022</p>
          <p>FORMULA: C3H3O3</p>
          <p>CHARGE: -1</p>
        </body>
      </notes>
  </species>
  <species id="PROPIONATE_e" name="propanoate" initialAmount="1000" compartment="e" boundaryCondition="false" charge="-1">
      <notes>
        <body xmlns="http://www.w3.org/1999/xhtml">
          <p>BIOCYC: PROPIONATE</p>
          <p>INCHI: InChI=1S/C3H6O2/c1-2-3(4)5/h2H2,1H3,(H,4,5)/p-1</p>
          <p>CHEBI: 17272</p>
          <p>HMDB: HMDB00237</p>
          <p>CHEMSPIDER: 94556</p>
          <p>PUBCHEM: 104745</p>
          <p>CAS: 79-09-4</p>
          <p>METABOLIGHTS: MTBLC17272</p>
          <p>KEGG: C00163</p>
          <p>FORMULA: C3H5O2</p>
          <p>CHARGE: -1</p>
        </body>
      </notes>
  </species>
  <species id="FORMATE_e" name="formate" initialAmount="1000" compartment="e" boundaryCondition="false" charge="-1">
      <notes>
        <body xmlns="http://www.w3.org/1999/xhtml">
          <p>BIOCYC: FORMATE</p>
          <p>INCHI: InChI=1S/CH2O2/c2-1-3/h1H,(H,2,3)/p-1</p>
          <p>CHEBI: 15740</p>
          <p>HMDB: HMDB00142</p>
          <p>CHEMSPIDER: 277</p>
          <p>PUBCHEM: 283</p>
          <p>CAS: 64-18-6</p>
          <p>METABOLIGHTS: MTBLC15740</p>
          <p>KEGG: C00058</p>
          <p>FORMULA: CHO2</p>
          <p>CHARGE: -1</p>
        </body>
      </notes>
  </species>
  <species id="ACET_e" name="acetate" initialAmount="1000" compartment="e" boundaryCondition="false" charge="-1">
      <notes>
        <body xmlns="http://www.w3.org/1999/xhtml">
          <p>BIOCYC: ACET</p>
          <p>INCHI: InChI=1S/C2H4O2/c1-2(3)4/h1H3,(H,3,4)/p-1</p>
          <p>CHEBI: 30089</p>
          <p>HMDB: HMDB00042</p>
          <p>CHEMSPIDER: 170</p>
          <p>PUBCHEM: 175</p>
          <p>DRUGBANK: DB03166</p>
          <p>CAS: 64-19-7</p>
          <p>METABOLIGHTS: MTBLC30089</p>
          <p>KEGG: C00033</p>
          <p>FORMULA: C2H3O2</p>
          <p>CHARGE: -1</p>
        </body>
      </notes>
  </species>
  <species id="Short__45__Chain__45__Carboxylates_p" name="a short-chain carboxylate" initialAmount="1000" compartment="p" boundaryCondition="false" charge="-1">
      <notes>
        <body xmlns="http://www.w3.org/1999/xhtml">
          <p>BIOCYC: |Short-Chain-Carboxylates|</p>
        </body>
      </notes>
  </species>
  <species id="Short__45__Chain__45__Carboxylates_e" name="a short-chain carboxylate" initialAmount="1000" compartment="e" boundaryCondition="false" charge="-1">
      <notes>
        <body xmlns="http://www.w3.org/1999/xhtml">
          <p>BIOCYC: |Short-Chain-Carboxylates|</p>
        </body>
      </notes>
  </species>
  <species id="S__45__LACTOYL__45__GLUTATHIONE_c" name="(R)-S-lactoylglutathione" initialAmount="1000" compartment="c" boundaryCondition="false" charge="-1">
      <notes>
        <body xmlns="http://www.w3.org/1999/xhtml">
          <p>BIOCYC: S-LACTOYL-GLUTATHIONE</p>
          <p>INCHI: InChI=1S/C13H21N3O8S/c1-6(17)13(24)25-5-8(11(21)15-4-10(19)20)16-9(18)3-2-7(14)12(22)23/h6-8,17H,2-5,14H2,1H3,(H,15,21)(H,16,18)(H,19,20)(H,22,23)/p-1/t6-,7+,8+/m1/s1</p>
          <p>CHEBI: 57474</p>
          <p>HMDB: HMDB01066</p>
          <p>PUBCHEM: 46878377</p>
          <p>CAS: 25138-66-3</p>
          <p>KEGG: C03451</p>
          <p>FORMULA: C13H20N3O8S</p>
          <p>CHARGE: -1</p>
        </body>
      </notes>
  </species>
  <species id="PROPANOL_p" name="n-propanol" initialAmount="1000" compartment="p" boundaryCondition="false" charge="0">
      <notes>
        <body xmlns="http://www.w3.org/1999/xhtml">
          <p>BIOCYC: PROPANOL</p>
          <p>INCHI: InChI=1S/C3H8O/c1-2-3-4/h4H,2-3H2,1H3</p>
          <p>CHEBI: 28831</p>
          <p>HMDB: HMDB00820</p>
          <p>CHEMSPIDER: 1004</p>
          <p>PUBCHEM: 1031</p>
          <p>DRUGBANK: DB03175</p>
          <p>CAS: 71-23-8</p>
          <p>KEGG: C05979</p>
          <p>FORMULA: C3H8O</p>
          <p>CHARGE: 0</p>
        </body>
      </notes>
  </species>
  <species id="PROPANOL_e" name="n-propanol" initialAmount="1000" compartment="e" boundaryCondition="false" charge="0">
      <notes>
        <body xmlns="http://www.w3.org/1999/xhtml">
          <p>BIOCYC: PROPANOL</p>
          <p>INCHI: InChI=1S/C3H8O/c1-2-3-4/h4H,2-3H2,1H3</p>
          <p>CHEBI: 28831</p>
          <p>HMDB: HMDB00820</p>
          <p>CHEMSPIDER: 1004</p>
          <p>PUBCHEM: 1031</p>
          <p>DRUGBANK: DB03175</p>
          <p>CAS: 71-23-8</p>
          <p>KEGG: C05979</p>
          <p>FORMULA: C3H8O</p>
          <p>CHARGE: 0</p>
        </body>
      </notes>
  </species>
  <species id="ETOH_e" name="ethanol" initialAmount="1000" compartment="e" boundaryCondition="false" charge="0">
      <notes>
        <body xmlns="http://www.w3.org/1999/xhtml">
          <p>BIOCYC: ETOH</p>
          <p>INCHI: InChI=1S/C2H6O/c1-2-3/h3H,2H2,1H3</p>
          <p>CHEBI: 16236</p>
          <p>HMDB: HMDB00108</p>
          <p>CHEMSPIDER: 682</p>
          <p>PUBCHEM: 702</p>
          <p>DRUGBANK: DB00898</p>
          <p>CAS: 64-17-5</p>
          <p>METABOLIGHTS: MTBLC16236</p>
          <p>KEGG: C00469</p>
          <p>FORMULA: C2H6O</p>
          <p>CHARGE: 0</p>
        </body>
      </notes>
  </species>
  <species id="BUTANOL_p" name="n-butanol" initialAmount="1000" compartment="p" boundaryCondition="false" charge="0">
      <notes>
        <body xmlns="http://www.w3.org/1999/xhtml">
          <p>BIOCYC: BUTANOL</p>
          <p>INCHI: InChI=1S/C4H10O/c1-2-3-4-5/h5H,2-4H2,1H3</p>
          <p>CHEBI: 28885</p>
          <p>HMDB: HMDB04327</p>
          <p>CHEMSPIDER: 258</p>
          <p>PUBCHEM: 263</p>
          <p>DRUGBANK: DB02145</p>
          <p>CAS: 71-36-3</p>
          <p>METABOLIGHTS: MTBLC28885</p>
          <p>KEGG: C06142</p>
          <p>FORMULA: C4H10O</p>
          <p>CHARGE: 0</p>
        </body>
      </notes>
  </species>
  <species id="BUTANOL_e" name="n-butanol" initialAmount="1000" compartment="e" boundaryCondition="false" charge="0">
      <notes>
        <body xmlns="http://www.w3.org/1999/xhtml">
          <p>BIOCYC: BUTANOL</p>
          <p>INCHI: InChI=1S/C4H10O/c1-2-3-4-5/h5H,2-4H2,1H3</p>
          <p>CHEBI: 28885</p>
          <p>HMDB: HMDB04327</p>
          <p>CHEMSPIDER: 258</p>
          <p>PUBCHEM: 263</p>
          <p>DRUGBANK: DB02145</p>
          <p>CAS: 71-36-3</p>
          <p>METABOLIGHTS: MTBLC28885</p>
          <p>KEGG: C06142</p>
          <p>FORMULA: C4H10O</p>
          <p>CHARGE: 0</p>
        </body>
      </notes>
  </species>
  <species id="METOH_e" name="methanol" initialAmount="1000" compartment="e" boundaryCondition="false" charge="0">
      <notes>
        <body xmlns="http://www.w3.org/1999/xhtml">
          <p>BIOCYC: METOH</p>
          <p>INCHI: InChI=1S/CH4O/c1-2/h2H,1H3</p>
          <p>CHEBI: 17790</p>
          <p>HMDB: HMDB01875</p>
          <p>CHEMSPIDER: 864</p>
          <p>PUBCHEM: 887</p>
          <p>CAS: 67-56-1</p>
          <p>METABOLIGHTS: MTBLC17790</p>
          <p>KEGG: C00132</p>
          <p>FORMULA: CH4O</p>
          <p>CHARGE: 0</p>
        </body>
      </notes>
  </species>
  <species id="ERYTHRITOL_p" name="erythritol" initialAmount="1000" compartment="p" boundaryCondition="false" charge="0">
      <notes>
        <body xmlns="http://www.w3.org/1999/xhtml">
          <p>BIOCYC: ERYTHRITOL</p>
          <p>INCHI: InChI=1S/C4H10O4/c5-1-3(7)4(8)2-6/h3-8H,1-2H2/t3-,4+</p>
          <p>CHEBI: 17113</p>
          <p>HMDB: HMDB02994</p>
          <p>CHEMSPIDER: 192963</p>
          <p>PUBCHEM: 222285</p>
          <p>DRUGBANK: DB04481</p>
          <p>NCI: 8099</p>
          <p>CAS: 149-32-6</p>
          <p>METABOLIGHTS: MTBLC17113</p>
          <p>FORMULA: C4H10O4</p>
          <p>CHARGE: 0</p>
        </body>
      </notes>
  </species>
  <species id="ERYTHRITOL_e" name="erythritol" initialAmount="1000" compartment="e" boundaryCondition="false" charge="0">
      <notes>
        <body xmlns="http://www.w3.org/1999/xhtml">
          <p>BIOCYC: ERYTHRITOL</p>
          <p>INCHI: InChI=1S/C4H10O4/c5-1-3(7)4(8)2-6/h3-8H,1-2H2/t3-,4+</p>
          <p>CHEBI: 17113</p>
          <p>HMDB: HMDB02994</p>
          <p>CHEMSPIDER: 192963</p>
          <p>PUBCHEM: 222285</p>
          <p>DRUGBANK: DB04481</p>
          <p>NCI: 8099</p>
          <p>CAS: 149-32-6</p>
          <p>METABOLIGHTS: MTBLC17113</p>
          <p>FORMULA: C4H10O4</p>
          <p>CHARGE: 0</p>
        </body>
      </notes>
  </species>
  <species id="RIBITOL_p" name="ribitol" initialAmount="1000" compartment="p" boundaryCondition="false" charge="0">
      <notes>
        <body xmlns="http://www.w3.org/1999/xhtml">
          <p>BIOCYC: RIBITOL</p>
          <p>INCHI: InChI=1S/C5H12O5/c6-1-3(8)5(10)4(9)2-7/h3-10H,1-2H2/t3-,4+,5-</p>
          <p>CHEBI: 15963</p>
          <p>HMDB: HMDB00508</p>
          <p>CAS: 488-81-3</p>
          <p>METABOLIGHTS: MTBLC15963</p>
          <p>KEGG: C00474</p>
          <p>FORMULA: C5H12O5</p>
          <p>CHARGE: 0</p>
        </body>
      </notes>
  </species>
  <species id="RIBITOL_e" name="ribitol" initialAmount="1000" compartment="e" boundaryCondition="false" charge="0">
      <notes>
        <body xmlns="http://www.w3.org/1999/xhtml">
          <p>BIOCYC: RIBITOL</p>
          <p>INCHI: InChI=1S/C5H12O5/c6-1-3(8)5(10)4(9)2-7/h3-10H,1-2H2/t3-,4+,5-</p>
          <p>CHEBI: 15963</p>
          <p>HMDB: HMDB00508</p>
          <p>CAS: 488-81-3</p>
          <p>METABOLIGHTS: MTBLC15963</p>
          <p>KEGG: C00474</p>
          <p>FORMULA: C5H12O5</p>
          <p>CHARGE: 0</p>
        </body>
      </notes>
  </species>
  <species id="XYLITOL_p" name="xylitol" initialAmount="1000" compartment="p" boundaryCondition="false" charge="0">
      <notes>
        <body xmlns="http://www.w3.org/1999/xhtml">
          <p>BIOCYC: XYLITOL</p>
          <p>INCHI: InChI=1S/C5H12O5/c6-1-3(8)5(10)4(9)2-7/h3-10H,1-2H2/t3-,4+,5+</p>
          <p>CHEBI: 17151</p>
          <p>HMDB: HMDB02917</p>
          <p>CHEMSPIDER: 6646</p>
          <p>PUBCHEM: 6912</p>
          <p>DRUGBANK: DB01904</p>
          <p>CAS: 87-99-0</p>
          <p>METABOLIGHTS: MTBLC17151</p>
          <p>KEGG: C00379</p>
          <p>FORMULA: C5H12O5</p>
          <p>CHARGE: 0</p>
        </body>
      </notes>
  </species>
  <species id="XYLITOL_e" name="xylitol" initialAmount="1000" compartment="e" boundaryCondition="false" charge="0">
      <notes>
        <body xmlns="http://www.w3.org/1999/xhtml">
          <p>BIOCYC: XYLITOL</p>
          <p>INCHI: InChI=1S/C5H12O5/c6-1-3(8)5(10)4(9)2-7/h3-10H,1-2H2/t3-,4+,5+</p>
          <p>CHEBI: 17151</p>
          <p>HMDB: HMDB02917</p>
          <p>CHEMSPIDER: 6646</p>
          <p>PUBCHEM: 6912</p>
          <p>DRUGBANK: DB01904</p>
          <p>CAS: 87-99-0</p>
          <p>METABOLIGHTS: MTBLC17151</p>
          <p>KEGG: C00379</p>
          <p>FORMULA: C5H12O5</p>
          <p>CHARGE: 0</p>
        </body>
      </notes>
  </species>
  <species id="CPD__45__355_p" name="D-arabitol" initialAmount="1000" compartment="p" boundaryCondition="false" charge="0">
      <notes>
        <body xmlns="http://www.w3.org/1999/xhtml">
          <p>BIOCYC: CPD-355</p>
          <p>INCHI: InChI=1S/C5H12O5/c6-1-3(8)5(10)4(9)2-7/h3-10H,1-2H2/t3-,4-/m1/s1</p>
          <p>CHEBI: 18333</p>
          <p>HMDB: HMDB00568</p>
          <p>CHEMSPIDER: 84971</p>
          <p>PUBCHEM: 94154</p>
          <p>CAS: 488-82-4</p>
          <p>KEGG: C01904</p>
          <p>FORMULA: C5H12O5</p>
          <p>CHARGE: 0</p>
        </body>
      </notes>
  </species>
  <species id="CPD__45__355_e" name="D-arabitol" initialAmount="1000" compartment="e" boundaryCondition="false" charge="0">
      <notes>
        <body xmlns="http://www.w3.org/1999/xhtml">
          <p>BIOCYC: CPD-355</p>
          <p>INCHI: InChI=1S/C5H12O5/c6-1-3(8)5(10)4(9)2-7/h3-10H,1-2H2/t3-,4-/m1/s1</p>
          <p>CHEBI: 18333</p>
          <p>HMDB: HMDB00568</p>
          <p>CHEMSPIDER: 84971</p>
          <p>PUBCHEM: 94154</p>
          <p>CAS: 488-82-4</p>
          <p>KEGG: C01904</p>
          <p>FORMULA: C5H12O5</p>
          <p>CHARGE: 0</p>
        </body>
      </notes>
  </species>
  <species id="L__45__ARABITOL_p" name="L-arabitol" initialAmount="1000" compartment="p" boundaryCondition="false" charge="0">
      <notes>
        <body xmlns="http://www.w3.org/1999/xhtml">
          <p>BIOCYC: L-ARABITOL</p>
          <p>INCHI: InChI=1S/C5H12O5/c6-1-3(8)5(10)4(9)2-7/h3-10H,1-2H2/t3-,4-/m0/s1</p>
          <p>CHEBI: 18403</p>
          <p>HMDB: HMDB01851</p>
          <p>CHEMSPIDER: 388391</p>
          <p>PUBCHEM: 439255</p>
          <p>CAS: 7643-75-6</p>
          <p>METABOLIGHTS: MTBLC18403</p>
          <p>KEGG: C00532</p>
          <p>FORMULA: C5H12O5</p>
          <p>CHARGE: 0</p>
        </body>
      </notes>
  </species>
  <species id="L__45__ARABITOL_e" name="L-arabitol" initialAmount="1000" compartment="e" boundaryCondition="false" charge="0">
      <notes>
        <body xmlns="http://www.w3.org/1999/xhtml">
          <p>BIOCYC: L-ARABITOL</p>
          <p>INCHI: InChI=1S/C5H12O5/c6-1-3(8)5(10)4(9)2-7/h3-10H,1-2H2/t3-,4-/m0/s1</p>
          <p>CHEBI: 18403</p>
          <p>HMDB: HMDB01851</p>
          <p>CHEMSPIDER: 388391</p>
          <p>PUBCHEM: 439255</p>
          <p>CAS: 7643-75-6</p>
          <p>METABOLIGHTS: MTBLC18403</p>
          <p>KEGG: C00532</p>
          <p>FORMULA: C5H12O5</p>
          <p>CHARGE: 0</p>
        </body>
      </notes>
  </species>
  <species id="SORBITOL_e" name="D-sorbitol" initialAmount="1000" compartment="e" boundaryCondition="false" charge="0">
      <notes>
        <body xmlns="http://www.w3.org/1999/xhtml">
          <p>BIOCYC: SORBITOL</p>
          <p>INCHI: InChI=1S/C6H14O6/c7-1-3(9)5(11)6(12)4(10)2-8/h3-12H,1-2H2/t3-,4+,5-,6-/m1/s1</p>
          <p>CHEBI: 17924</p>
          <p>HMDB: HMDB00247</p>
          <p>CHEMSPIDER: 5576</p>
          <p>PUBCHEM: 5780</p>
          <p>DRUGBANK: DB01638</p>
          <p>CAS: 50-70-4</p>
          <p>METABOLIGHTS: MTBLC17924</p>
          <p>KEGG: C00794</p>
          <p>FORMULA: C6H14O6</p>
          <p>CHARGE: 0</p>
        </body>
      </notes>
  </species>
  <species id="GALACTITOL_e" name="galactitol" initialAmount="1000" compartment="e" boundaryCondition="false" charge="0">
      <notes>
        <body xmlns="http://www.w3.org/1999/xhtml">
          <p>BIOCYC: GALACTITOL</p>
          <p>INCHI: InChI=1S/C6H14O6/c7-1-3(9)5(11)6(12)4(10)2-8/h3-12H,1-2H2/t3-,4+,5+,6-</p>
          <p>CHEBI: 16813</p>
          <p>HMDB: HMDB00107</p>
          <p>CHEMSPIDER: 11357</p>
          <p>PUBCHEM: 11850</p>
          <p>CAS: 608-66-2</p>
          <p>METABOLIGHTS: MTBLC16813</p>
          <p>KEGG: C01697</p>
          <p>FORMULA: C6H14O6</p>
          <p>CHARGE: 0</p>
        </body>
      </notes>
  </species>
  <species id="MANNITOL_e" name="D-mannitol" initialAmount="1000" compartment="e" boundaryCondition="false" charge="0">
      <notes>
        <body xmlns="http://www.w3.org/1999/xhtml">
          <p>BIOCYC: MANNITOL</p>
          <p>INCHI: InChI=1S/C6H14O6/c7-1-3(9)5(11)6(12)4(10)2-8/h3-12H,1-2H2/t3-,4-,5-,6-/m1/s1</p>
          <p>CHEBI: 16899</p>
          <p>HMDB: HMDB00765</p>
          <p>CHEMSPIDER: 6015</p>
          <p>PUBCHEM: 6251</p>
          <p>DRUGBANK: DB00742</p>
          <p>CAS: 69-65-8</p>
          <p>METABOLIGHTS: MTBLC16899</p>
          <p>KEGG: C00392</p>
          <p>FORMULA: C6H14O6</p>
          <p>CHARGE: 0</p>
        </body>
      </notes>
  </species>
  <species id="CPD0__45__1286_p" name="L-rhamnitol 1-phosphate" initialAmount="1000" compartment="p" boundaryCondition="false" charge="-2">
      <notes>
        <body xmlns="http://www.w3.org/1999/xhtml">
          <p>BIOCYC: CPD0-1286</p>
          <p>INCHI: InChI=1S/C6H15O8P/c1-3(7)5(9)6(10)4(8)2-14-15(11,12)13/h3-10H,2H2,1H3,(H2,11,12,13)/p-2/t3-,4-,5-,6-/m0/s1</p>
          <p>PUBCHEM: 46926291</p>
          <p>FORMULA: C6H13O8P</p>
          <p>CHARGE: -2</p>
        </body>
      </notes>
  </species>
  <species id="CPD0__45__1286_e" name="L-rhamnitol 1-phosphate" initialAmount="1000" compartment="e" boundaryCondition="false" charge="-2">
      <notes>
        <body xmlns="http://www.w3.org/1999/xhtml">
          <p>BIOCYC: CPD0-1286</p>
          <p>INCHI: InChI=1S/C6H15O8P/c1-3(7)5(9)6(10)4(8)2-14-15(11,12)13/h3-10H,2H2,1H3,(H2,11,12,13)/p-2/t3-,4-,5-,6-/m0/s1</p>
          <p>PUBCHEM: 46926291</p>
          <p>FORMULA: C6H13O8P</p>
          <p>CHARGE: -2</p>
        </body>
      </notes>
  </species>
  <species id="MANNITOL__45__1P_p" name="D-mannitol 1-phosphate" initialAmount="1000" compartment="p" boundaryCondition="false" charge="-2">
      <notes>
        <body xmlns="http://www.w3.org/1999/xhtml">
          <p>BIOCYC: MANNITOL-1P</p>
          <p>INCHI: InChI=1S/C6H15O9P/c7-1-3(8)5(10)6(11)4(9)2-15-16(12,13)14/h3-11H,1-2H2,(H2,12,13,14)/p-2/t3-,4-,5-,6-/m1/s1</p>
          <p>CHEBI: 61381</p>
          <p>HMDB: HMDB01530</p>
          <p>CHEMSPIDER: 19951338</p>
          <p>PUBCHEM: 23615341</p>
          <p>CAS: 15806-48-1</p>
          <p>KEGG: C00644</p>
          <p>FORMULA: C6H13O9P</p>
          <p>CHARGE: -2</p>
        </body>
      </notes>
  </species>
  <species id="MANNITOL__45__1P_e" name="D-mannitol 1-phosphate" initialAmount="1000" compartment="e" boundaryCondition="false" charge="-2">
      <notes>
        <body xmlns="http://www.w3.org/1999/xhtml">
          <p>BIOCYC: MANNITOL-1P</p>
          <p>INCHI: InChI=1S/C6H15O9P/c7-1-3(8)5(10)6(11)4(9)2-15-16(12,13)14/h3-11H,1-2H2,(H2,12,13,14)/p-2/t3-,4-,5-,6-/m1/s1</p>
          <p>CHEBI: 61381</p>
          <p>HMDB: HMDB01530</p>
          <p>CHEMSPIDER: 19951338</p>
          <p>PUBCHEM: 23615341</p>
          <p>CAS: 15806-48-1</p>
          <p>KEGG: C00644</p>
          <p>FORMULA: C6H13O9P</p>
          <p>CHARGE: -2</p>
        </body>
      </notes>
  </species>
  <species id="GALACTITOL__45__1__45__PHOSPHATE_p" name="galactitol 1-phosphate" initialAmount="1000" compartment="p" boundaryCondition="false" charge="-2">
      <notes>
        <body xmlns="http://www.w3.org/1999/xhtml">
          <p>BIOCYC: GALACTITOL-1-PHOSPHATE</p>
          <p>INCHI: InChI=1S/C6H15O9P/c7-1-3(8)5(10)6(11)4(9)2-15-16(12,13)14/h3-11H,1-2H2,(H2,12,13,14)/p-2/t3-,4+,5+,6-/m1/s1</p>
          <p>CHEBI: 60083</p>
          <p>CHEMSPIDER: 20016052</p>
          <p>PUBCHEM: 21145148</p>
          <p>KEGG: C06311</p>
          <p>FORMULA: C6H13O9P</p>
          <p>CHARGE: -2</p>
        </body>
      </notes>
  </species>
  <species id="GALACTITOL__45__1__45__PHOSPHATE_e" name="galactitol 1-phosphate" initialAmount="1000" compartment="e" boundaryCondition="false" charge="-2">
      <notes>
        <body xmlns="http://www.w3.org/1999/xhtml">
          <p>BIOCYC: GALACTITOL-1-PHOSPHATE</p>
          <p>INCHI: InChI=1S/C6H15O9P/c7-1-3(8)5(10)6(11)4(9)2-15-16(12,13)14/h3-11H,1-2H2,(H2,12,13,14)/p-2/t3-,4+,5+,6-/m1/s1</p>
          <p>CHEBI: 60083</p>
          <p>CHEMSPIDER: 20016052</p>
          <p>PUBCHEM: 21145148</p>
          <p>KEGG: C06311</p>
          <p>FORMULA: C6H13O9P</p>
          <p>CHARGE: -2</p>
        </body>
      </notes>
  </species>
  <species id="D__45__SORBITOL__45__6__45__P_p" name="D-sorbitol 6-phosphate" initialAmount="1000" compartment="p" boundaryCondition="false" charge="-2">
      <notes>
        <body xmlns="http://www.w3.org/1999/xhtml">
          <p>BIOCYC: D-SORBITOL-6-P</p>
          <p>INCHI: InChI=1S/C6H15O9P/c7-1-3(8)5(10)6(11)4(9)2-15-16(12,13)14/h3-11H,1-2H2,(H2,12,13,14)/p-2/t3-,4+,5+,6+/m0/s1</p>
          <p>CHEBI: 60084</p>
          <p>CHEMSPIDER: 10618756</p>
          <p>PUBCHEM: 21123134</p>
          <p>CAS: 108392-12-7</p>
          <p>KEGG: C01096</p>
          <p>FORMULA: C6H13O9P</p>
          <p>CHARGE: -2</p>
        </body>
      </notes>
  </species>
  <species id="D__45__SORBITOL__45__6__45__P_e" name="D-sorbitol 6-phosphate" initialAmount="1000" compartment="e" boundaryCondition="false" charge="-2">
      <notes>
        <body xmlns="http://www.w3.org/1999/xhtml">
          <p>BIOCYC: D-SORBITOL-6-P</p>
          <p>INCHI: InChI=1S/C6H15O9P/c7-1-3(8)5(10)6(11)4(9)2-15-16(12,13)14/h3-11H,1-2H2,(H2,12,13,14)/p-2/t3-,4+,5+,6+/m0/s1</p>
          <p>CHEBI: 60084</p>
          <p>CHEMSPIDER: 10618756</p>
          <p>PUBCHEM: 21123134</p>
          <p>CAS: 108392-12-7</p>
          <p>KEGG: C01096</p>
          <p>FORMULA: C6H13O9P</p>
          <p>CHARGE: -2</p>
        </body>
      </notes>
  </species>
  <species id="CPD0__45__2460_p" name="lactitol" initialAmount="1000" compartment="p" boundaryCondition="false" charge="0">
      <notes>
        <body xmlns="http://www.w3.org/1999/xhtml">
          <p>BIOCYC: CPD0-2460</p>
          <p>INCHI: InChI=1S/C12H24O11/c13-1-4(16)7(18)11(5(17)2-14)23-12-10(21)9(20)8(19)6(3-15)22-12/h4-21H,1-3H2/t4-,5+,6+,7+,8-,9-,10+,11+,12-/m0/s1</p>
          <p>CHEBI: 75323</p>
          <p>HMDB: HMDB40937</p>
          <p>CHEMSPIDER: 138481</p>
          <p>PUBCHEM: 157355</p>
          <p>KEGG: D08266</p>
          <p>FORMULA: C12H24O11</p>
          <p>CHARGE: 0</p>
        </body>
      </notes>
  </species>
  <species id="CPD0__45__2460_e" name="lactitol" initialAmount="1000" compartment="e" boundaryCondition="false" charge="0">
      <notes>
        <body xmlns="http://www.w3.org/1999/xhtml">
          <p>BIOCYC: CPD0-2460</p>
          <p>INCHI: InChI=1S/C12H24O11/c13-1-4(16)7(18)11(5(17)2-14)23-12-10(21)9(20)8(19)6(3-15)22-12/h4-21H,1-3H2/t4-,5+,6+,7+,8-,9-,10+,11+,12-/m0/s1</p>
          <p>CHEBI: 75323</p>
          <p>HMDB: HMDB40937</p>
          <p>CHEMSPIDER: 138481</p>
          <p>PUBCHEM: 157355</p>
          <p>KEGG: D08266</p>
          <p>FORMULA: C12H24O11</p>
          <p>CHARGE: 0</p>
        </body>
      </notes>
  </species>
  <species id="CPD0__45__1114_p" name="L-rhamnitol" initialAmount="1000" compartment="p" boundaryCondition="false" charge="0">
      <notes>
        <body xmlns="http://www.w3.org/1999/xhtml">
          <p>BIOCYC: CPD0-1114</p>
          <p>INCHI: InChI=1S/C6H14O5/c1-3(8)5(10)6(11)4(9)2-7/h3-11H,2H2,1H3/t3-,4-,5-,6-/m0/s1</p>
          <p>CHEBI: 45530</p>
          <p>CHEMSPIDER: 392801</p>
          <p>PUBCHEM: 445052</p>
          <p>FORMULA: C6H14O5</p>
          <p>CHARGE: 0</p>
        </body>
      </notes>
  </species>
  <species id="CPD0__45__1114_e" name="L-rhamnitol" initialAmount="1000" compartment="e" boundaryCondition="false" charge="0">
      <notes>
        <body xmlns="http://www.w3.org/1999/xhtml">
          <p>BIOCYC: CPD0-1114</p>
          <p>INCHI: InChI=1S/C6H14O5/c1-3(8)5(10)6(11)4(9)2-7/h3-11H,2H2,1H3/t3-,4-,5-,6-/m0/s1</p>
          <p>CHEBI: 45530</p>
          <p>CHEMSPIDER: 392801</p>
          <p>PUBCHEM: 445052</p>
          <p>FORMULA: C6H14O5</p>
          <p>CHARGE: 0</p>
        </body>
      </notes>
  </species>
  <species id="CPD__45__3609_p" name="maltitol" initialAmount="1000" compartment="p" boundaryCondition="false" charge="0">
      <notes>
        <body xmlns="http://www.w3.org/1999/xhtml">
          <p>BIOCYC: CPD-3609</p>
          <p>INCHI: InChI=1S/C12H24O11/c13-1-4(16)7(18)11(5(17)2-14)23-12-10(21)9(20)8(19)6(3-15)22-12/h4-21H,1-3H2/t4-,5+,6+,7+,8+,9-,10+,11+,12+/m0/s1</p>
          <p>CHEBI: 68428</p>
          <p>HMDB: HMDB02928</p>
          <p>CHEMSPIDER: 432001</p>
          <p>PUBCHEM: 493591</p>
          <p>CAS: 585-86-4</p>
          <p>METABOLIGHTS: MTBLC68428</p>
          <p>KEGG: D04845</p>
          <p>FORMULA: C12H24O11</p>
          <p>CHARGE: 0</p>
        </body>
      </notes>
  </species>
  <species id="CPD__45__3609_e" name="maltitol" initialAmount="1000" compartment="e" boundaryCondition="false" charge="0">
      <notes>
        <body xmlns="http://www.w3.org/1999/xhtml">
          <p>BIOCYC: CPD-3609</p>
          <p>INCHI: InChI=1S/C12H24O11/c13-1-4(16)7(18)11(5(17)2-14)23-12-10(21)9(20)8(19)6(3-15)22-12/h4-21H,1-3H2/t4-,5+,6+,7+,8+,9-,10+,11+,12+/m0/s1</p>
          <p>CHEBI: 68428</p>
          <p>HMDB: HMDB02928</p>
          <p>CHEMSPIDER: 432001</p>
          <p>PUBCHEM: 493591</p>
          <p>CAS: 585-86-4</p>
          <p>METABOLIGHTS: MTBLC68428</p>
          <p>KEGG: D04845</p>
          <p>FORMULA: C12H24O11</p>
          <p>CHARGE: 0</p>
        </body>
      </notes>
  </species>
  <species id="GLYCEROL_e" name="glycerol" initialAmount="1000" compartment="e" boundaryCondition="false" charge="0">
      <notes>
        <body xmlns="http://www.w3.org/1999/xhtml">
          <p>BIOCYC: GLYCEROL</p>
          <p>INCHI: InChI=1S/C3H8O3/c4-1-3(6)2-5/h3-6H,1-2H2</p>
          <p>CHEBI: 17754</p>
          <p>HMDB: HMDB00131</p>
          <p>CHEMSPIDER: 733</p>
          <p>PUBCHEM: 753</p>
          <p>DRUGBANK: DB04077</p>
          <p>CAS: 56-81-5</p>
          <p>METABOLIGHTS: MTBLC17754</p>
          <p>KEGG: C00116</p>
          <p>FORMULA: C3H8O3</p>
          <p>CHARGE: 0</p>
        </body>
      </notes>
  </species>
  <species id="CPD__45__16716_p" name="1,3,4-butanetriol" initialAmount="1000" compartment="p" boundaryCondition="false" charge="0">
      <notes>
        <body xmlns="http://www.w3.org/1999/xhtml">
          <p>BIOCYC: CPD-16716</p>
          <p>INCHI: InChI=1S/C4H10O3/c5-2-1-4(7)3-6/h4-7H,1-3H2</p>
          <p>PUBCHEM: 18302</p>
          <p>FORMULA: C4H10O3</p>
          <p>CHARGE: 0</p>
        </body>
      </notes>
  </species>
  <species id="CPD__45__16716_e" name="1,3,4-butanetriol" initialAmount="1000" compartment="e" boundaryCondition="false" charge="0">
      <notes>
        <body xmlns="http://www.w3.org/1999/xhtml">
          <p>BIOCYC: CPD-16716</p>
          <p>INCHI: InChI=1S/C4H10O3/c5-2-1-4(7)3-6/h4-7H,1-3H2</p>
          <p>PUBCHEM: 18302</p>
          <p>FORMULA: C4H10O3</p>
          <p>CHARGE: 0</p>
        </body>
      </notes>
  </species>
  <species id="MAL_e" name="(S)-malate" initialAmount="1000" compartment="e" boundaryCondition="false" charge="-2">
      <notes>
        <body xmlns="http://www.w3.org/1999/xhtml">
          <p>BIOCYC: MAL</p>
          <p>INCHI: InChI=1S/C4H6O5/c5-2(4(8)9)1-3(6)7/h2,5H,1H2,(H,6,7)(H,8,9)/p-2/t2-/m0/s1</p>
          <p>CHEBI: 15589</p>
          <p>HMDB: HMDB00156</p>
          <p>CHEMSPIDER: 4573566</p>
          <p>PUBCHEM: 5459792</p>
          <p>CAS: 6915-15-7</p>
          <p>METABOLIGHTS: MTBLC15589</p>
          <p>KEGG: C00149</p>
          <p>FORMULA: C4H4O5</p>
          <p>CHARGE: -2</p>
        </body>
      </notes>
  </species>
  <species id="CPD__45__660_e" name="(R)-malate" initialAmount="1000" compartment="e" boundaryCondition="false" charge="-2">
      <notes>
        <body xmlns="http://www.w3.org/1999/xhtml">
          <p>BIOCYC: CPD-660</p>
          <p>INCHI: InChI=1S/C4H6O5/c5-2(4(8)9)1-3(6)7/h2,5H,1H2,(H,6,7)(H,8,9)/p-2/t2-/m1/s1</p>
          <p>CHEBI: 15588</p>
          <p>HMDB: HMDB31518</p>
          <p>CHEMSPIDER: 4573567</p>
          <p>PUBCHEM: 5459794</p>
          <p>CAS: 636-61-3</p>
          <p>METABOLIGHTS: MTBLC15588</p>
          <p>KEGG: C00497</p>
          <p>FORMULA: C4H4O5</p>
          <p>CHARGE: -2</p>
        </body>
      </notes>
  </species>
  <species id="SUC_e" name="succinate" initialAmount="1000" compartment="e" boundaryCondition="false" charge="-2">
      <notes>
        <body xmlns="http://www.w3.org/1999/xhtml">
          <p>BIOCYC: SUC</p>
          <p>INCHI: InChI=1S/C4H6O4/c5-3(6)1-2-4(7)8/h1-2H2,(H,5,6)(H,7,8)/p-2</p>
          <p>CHEBI: 30031</p>
          <p>HMDB: HMDB00254</p>
          <p>CHEMSPIDER: 140973</p>
          <p>PUBCHEM: 160419</p>
          <p>CAS: 110-15-6</p>
          <p>KNAPSACK: C00001205</p>
          <p>METABOLIGHTS: MTBLC30031</p>
          <p>KEGG: C00042</p>
          <p>FORMULA: C4H4O4</p>
          <p>CHARGE: -2</p>
        </body>
      </notes>
  </species>
  <species id="MALEATE_e" name="maleate" initialAmount="1000" compartment="e" boundaryCondition="false" charge="-2">
      <notes>
        <body xmlns="http://www.w3.org/1999/xhtml">
          <p>BIOCYC: MALEATE</p>
          <p>INCHI: InChI=1S/C4H4O4/c5-3(6)1-2-4(7)8/h1-2H,(H,5,6)(H,7,8)/p-2/b2-1-</p>
          <p>CHEBI: 30780</p>
          <p>HMDB: HMDB00176</p>
          <p>CHEMSPIDER: 4450430</p>
          <p>PUBCHEM: 5288227</p>
          <p>CAS: 110-16-7</p>
          <p>KEGG: C01384</p>
          <p>FORMULA: C4H2O4</p>
          <p>CHARGE: -2</p>
        </body>
      </notes>
  </species>
  <species id="FUM_e" name="fumarate" initialAmount="1000" compartment="e" boundaryCondition="false" charge="-2">
      <notes>
        <body xmlns="http://www.w3.org/1999/xhtml">
          <p>BIOCYC: FUM</p>
          <p>INCHI: InChI=1S/C4H4O4/c5-3(6)1-2-4(7)8/h1-2H,(H,5,6)(H,7,8)/p-2/b2-1+</p>
          <p>CHEBI: 29806</p>
          <p>HMDB: HMDB00134</p>
          <p>CHEMSPIDER: 4573886</p>
          <p>PUBCHEM: 5460307</p>
          <p>DRUGBANK: DB01677</p>
          <p>CAS: 110-17-8</p>
          <p>KNAPSACK: C00001183</p>
          <p>METABOLIGHTS: MTBLC29806</p>
          <p>KEGG: C00122</p>
          <p>FORMULA: C4H2O4</p>
          <p>CHARGE: -2</p>
        </body>
      </notes>
  </species>
  <species id="ENOL__45__OXALOACETATE_e" name="enol-oxaloacetate" initialAmount="1000" compartment="e" boundaryCondition="false" charge="-2">
      <notes>
        <body xmlns="http://www.w3.org/1999/xhtml">
          <p>BIOCYC: ENOL-OXALOACETATE</p>
          <p>INCHI: InChI=1S/C4H4O5/c5-2(4(8)9)1-3(6)7/h1,5H,(H,6,7)(H,8,9)/p-2/b2-1-</p>
          <p>CHEBI: 17479</p>
          <p>CHEMSPIDER: 10610561</p>
          <p>PUBCHEM: 54684453</p>
          <p>CAS: 2088920</p>
          <p>KEGG: C03981</p>
          <p>FORMULA: C4H2O5</p>
          <p>CHARGE: -2</p>
        </body>
      </notes>
  </species>
  <species id="_5__45__PHOSPHO__45__RIBOSYL__45__GLYCINEAMIDE_c" name="N1-(5-phospho-beta-D-ribosyl)glycinamide" initialAmount="1000" compartment="c" boundaryCondition="false" charge="-1">
      <notes>
        <body xmlns="http://www.w3.org/1999/xhtml">
          <p>BIOCYC: 5-PHOSPHO-RIBOSYL-GLYCINEAMIDE</p>
          <p>INCHI: InChI=1S/C7H15N2O8P/c8-1-4(10)9-7-6(12)5(11)3(17-7)2-16-18(13,14)15/h3,5-7,11-12H,1-2,8H2,(H,9,10)(H2,13,14,15)/p-1/t3-,5-,6-,7-/m1/s1</p>
          <p>CHEBI: 58457</p>
          <p>HMDB: HMDB02022</p>
          <p>PUBCHEM: 90657462</p>
          <p>METABOLIGHTS: MTBLC58457</p>
          <p>KEGG: C03838</p>
          <p>FORMULA: C7H14N2O8P</p>
          <p>CHARGE: -1</p>
        </body>
      </notes>
  </species>
  <species id="HYDROGEN__45__MOLECULE_e" name="H2" initialAmount="1000" compartment="e" boundaryCondition="false" charge="0">
      <notes>
        <body xmlns="http://www.w3.org/1999/xhtml">
          <p>BIOCYC: HYDROGEN-MOLECULE</p>
          <p>INCHI: InChI=1S/H2/h1H</p>
          <p>CHEBI: 18276</p>
          <p>HMDB: HMDB01362</p>
          <p>CHEMSPIDER: 762</p>
          <p>PUBCHEM: 783</p>
          <p>CAS: 1333-74-0</p>
          <p>METABOLIGHTS: MTBLC18276</p>
          <p>KEGG: C00282</p>
          <p>FORMULA: H2</p>
          <p>CHARGE: 0</p>
        </body>
      </notes>
  </species>
  <species id="DGDP_c" name="dGDP" initialAmount="1000" compartment="c" boundaryCondition="false" charge="-3">
      <notes>
        <body xmlns="http://www.w3.org/1999/xhtml">
          <p>BIOCYC: DGDP</p>
          <p>INCHI: InChI=1S/C10H15N5O10P2/c11-10-13-8-7(9(17)14-10)12-3-15(8)6-1-4(16)5(24-6)2-23-27(21,22)25-26(18,19)20/h3-6,16H,1-2H2,(H,21,22)(H2,18,19,20)(H3,11,13,14,17)/p-3/t4-,5+,6+/m0/s1</p>
          <p>CHEBI: 58595</p>
          <p>HMDB: HMDB00960</p>
          <p>PUBCHEM: 25245673</p>
          <p>CAS: 102783-74-4</p>
          <p>METABOLIGHTS: MTBLC58595</p>
          <p>KEGG: C00361</p>
          <p>FORMULA: C10H12N5O10P2</p>
          <p>CHARGE: -3</p>
        </body>
      </notes>
  </species>
  <species id="CYTOSINE_e" name="cytosine" initialAmount="1000" compartment="e" boundaryCondition="false" charge="0">
      <notes>
        <body xmlns="http://www.w3.org/1999/xhtml">
          <p>BIOCYC: CYTOSINE</p>
          <p>INCHI: InChI=1S/C4H5N3O/c5-3-1-2-6-4(8)7-3/h1-2H,(H3,5,6,7,8)</p>
          <p>CHEBI: 16040</p>
          <p>HMDB: HMDB00630</p>
          <p>CHEMSPIDER: 577</p>
          <p>PUBCHEM: 597</p>
          <p>CAS: 71-30-7</p>
          <p>METABOLIGHTS: MTBLC16040</p>
          <p>KEGG: C00380</p>
          <p>FORMULA: C4H5N3O</p>
          <p>CHARGE: 0</p>
        </body>
      </notes>
  </species>
  <species id="URACIL_e" name="uracil" initialAmount="1000" compartment="e" boundaryCondition="false" charge="0">
      <notes>
        <body xmlns="http://www.w3.org/1999/xhtml">
          <p>BIOCYC: URACIL</p>
          <p>INCHI: InChI=1S/C4H4N2O2/c7-3-1-2-5-4(8)6-3/h1-2H,(H2,5,6,7,8)</p>
          <p>CHEBI: 17568</p>
          <p>HMDB: HMDB00300</p>
          <p>CHEMSPIDER: 1141</p>
          <p>PUBCHEM: 1174</p>
          <p>DRUGBANK: DB03419</p>
          <p>CAS: 66-22-8</p>
          <p>METABOLIGHTS: MTBLC17568</p>
          <p>KEGG: C00106</p>
          <p>FORMULA: C4H4N2O2</p>
          <p>CHARGE: 0</p>
        </body>
      </notes>
  </species>
  <species id="THYMINE_e" name="thymine" initialAmount="1000" compartment="e" boundaryCondition="false" charge="0">
      <notes>
        <body xmlns="http://www.w3.org/1999/xhtml">
          <p>BIOCYC: THYMINE</p>
          <p>INCHI: InChI=1S/C5H6N2O2/c1-3-2-6-5(9)7-4(3)8/h2H,1H3,(H2,6,7,8,9)</p>
          <p>CHEBI: 17821</p>
          <p>HMDB: HMDB00262</p>
          <p>CHEMSPIDER: 1103</p>
          <p>PUBCHEM: 1135</p>
          <p>DRUGBANK: DB03462</p>
          <p>CAS: 65-71-4</p>
          <p>METABOLIGHTS: MTBLC17821</p>
          <p>KEGG: C00178</p>
          <p>FORMULA: C5H6N2O2</p>
          <p>CHARGE: 0</p>
        </body>
      </notes>
  </species>
  <species id="N3__45__METHYLCYTOSINE_p" name="N3-methylcytosine" initialAmount="1000" compartment="p" boundaryCondition="false" charge="1">
      <notes>
        <body xmlns="http://www.w3.org/1999/xhtml">
          <p>BIOCYC: N3-METHYLCYTOSINE</p>
          <p>INCHI: InChI=1S/C5H7N3O/c1-8-4(6)2-3-7-5(8)9/h2-3H,1H3,(H2,6,7,9)/p+1</p>
          <p>HMDB: HMDB11601</p>
          <p>CHEMSPIDER: 3668400</p>
          <p>PUBCHEM: 4469987</p>
          <p>DRUGBANK: DB04103</p>
          <p>FORMULA: C5H8N3O</p>
          <p>CHARGE: 1</p>
        </body>
      </notes>
  </species>
  <species id="N3__45__METHYLCYTOSINE_e" name="N3-methylcytosine" initialAmount="1000" compartment="e" boundaryCondition="false" charge="1">
      <notes>
        <body xmlns="http://www.w3.org/1999/xhtml">
          <p>BIOCYC: N3-METHYLCYTOSINE</p>
          <p>INCHI: InChI=1S/C5H7N3O/c1-8-4(6)2-3-7-5(8)9/h2-3H,1H3,(H2,6,7,9)/p+1</p>
          <p>HMDB: HMDB11601</p>
          <p>CHEMSPIDER: 3668400</p>
          <p>PUBCHEM: 4469987</p>
          <p>DRUGBANK: DB04103</p>
          <p>FORMULA: C5H8N3O</p>
          <p>CHARGE: 1</p>
        </body>
      </notes>
  </species>
  <species id="N1__45__METHYLADENINE_p" name="N1-methyladenine" initialAmount="1000" compartment="p" boundaryCondition="false" charge="0">
      <notes>
        <body xmlns="http://www.w3.org/1999/xhtml">
          <p>BIOCYC: N1-METHYLADENINE</p>
          <p>INCHI: InChI=1S/C6H7N5/c1-11-3-10-6-4(5(11)7)8-2-9-6/h2-3H,7H2,1H3</p>
          <p>CHEBI: 18083</p>
          <p>HMDB: HMDB11599</p>
          <p>CHEMSPIDER: 10538332</p>
          <p>PUBCHEM: 78821</p>
          <p>NCI: 70896</p>
          <p>CAS: 5142-22-3</p>
          <p>METABOLIGHTS: MTBLC18083</p>
          <p>KEGG: C02216</p>
          <p>FORMULA: C6H7N5</p>
          <p>CHARGE: 0</p>
        </body>
      </notes>
  </species>
  <species id="N1__45__METHYLADENINE_e" name="N1-methyladenine" initialAmount="1000" compartment="e" boundaryCondition="false" charge="0">
      <notes>
        <body xmlns="http://www.w3.org/1999/xhtml">
          <p>BIOCYC: N1-METHYLADENINE</p>
          <p>INCHI: InChI=1S/C6H7N5/c1-11-3-10-6-4(5(11)7)8-2-9-6/h2-3H,7H2,1H3</p>
          <p>CHEBI: 18083</p>
          <p>HMDB: HMDB11599</p>
          <p>CHEMSPIDER: 10538332</p>
          <p>PUBCHEM: 78821</p>
          <p>NCI: 70896</p>
          <p>CAS: 5142-22-3</p>
          <p>METABOLIGHTS: MTBLC18083</p>
          <p>KEGG: C02216</p>
          <p>FORMULA: C6H7N5</p>
          <p>CHARGE: 0</p>
        </body>
      </notes>
  </species>
  <species id="CPD0__45__2377_p" name="N7-methyl-guanine" initialAmount="1000" compartment="p" boundaryCondition="false" charge="0">
      <notes>
        <body xmlns="http://www.w3.org/1999/xhtml">
          <p>BIOCYC: CPD0-2377</p>
          <p>INCHI: InChI=1S/C6H7N5O/c1-11-2-8-4-3(11)5(12)10-6(7)9-4/h2H,1H3,(H3,7,9,10,12)</p>
          <p>CHEBI: 46897</p>
          <p>HMDB: HMDB00897</p>
          <p>CHEMSPIDER: 10466634</p>
          <p>PUBCHEM: 11361</p>
          <p>KEGG: C02242</p>
          <p>FORMULA: C6H7N5O</p>
          <p>CHARGE: 0</p>
        </body>
      </notes>
  </species>
  <species id="CPD0__45__2377_e" name="N7-methyl-guanine" initialAmount="1000" compartment="e" boundaryCondition="false" charge="0">
      <notes>
        <body xmlns="http://www.w3.org/1999/xhtml">
          <p>BIOCYC: CPD0-2377</p>
          <p>INCHI: InChI=1S/C6H7N5O/c1-11-2-8-4-3(11)5(12)10-6(7)9-4/h2H,1H3,(H3,7,9,10,12)</p>
          <p>CHEBI: 46897</p>
          <p>HMDB: HMDB00897</p>
          <p>CHEMSPIDER: 10466634</p>
          <p>PUBCHEM: 11361</p>
          <p>KEGG: C02242</p>
          <p>FORMULA: C6H7N5O</p>
          <p>CHARGE: 0</p>
        </body>
      </notes>
  </species>
  <species id="CPD__45__13320_p" name="7-methyladenine" initialAmount="1000" compartment="p" boundaryCondition="false" charge="0">
      <notes>
        <body xmlns="http://www.w3.org/1999/xhtml">
          <p>BIOCYC: CPD-13320</p>
          <p>INCHI: InChI=1S/C6H7N5/c1-11-3-10-6-4(11)5(7)8-2-9-6/h2-3H,1H3,(H2,7,8,9)</p>
          <p>CHEBI: 28921</p>
          <p>HMDB: HMDB11614</p>
          <p>CHEMSPIDER: 64663</p>
          <p>PUBCHEM: 71593</p>
          <p>METABOLIGHTS: MTBLC28921</p>
          <p>KEGG: C02241</p>
          <p>FORMULA: C6H7N5</p>
          <p>CHARGE: 0</p>
        </body>
      </notes>
  </species>
  <species id="CPD__45__13320_e" name="7-methyladenine" initialAmount="1000" compartment="e" boundaryCondition="false" charge="0">
      <notes>
        <body xmlns="http://www.w3.org/1999/xhtml">
          <p>BIOCYC: CPD-13320</p>
          <p>INCHI: InChI=1S/C6H7N5/c1-11-3-10-6-4(11)5(7)8-2-9-6/h2-3H,1H3,(H2,7,8,9)</p>
          <p>CHEBI: 28921</p>
          <p>HMDB: HMDB11614</p>
          <p>CHEMSPIDER: 64663</p>
          <p>PUBCHEM: 71593</p>
          <p>METABOLIGHTS: MTBLC28921</p>
          <p>KEGG: C02241</p>
          <p>FORMULA: C6H7N5</p>
          <p>CHARGE: 0</p>
        </body>
      </notes>
  </species>
  <species id="CPD__45__13319_p" name="3-methylguanine" initialAmount="1000" compartment="p" boundaryCondition="false" charge="0">
      <notes>
        <body xmlns="http://www.w3.org/1999/xhtml">
          <p>BIOCYC: CPD-13319</p>
          <p>INCHI: InChI=1S/C6H7N5O/c1-11-4-3(8-2-9-4)5(12)10-6(11)7/h2H,1H3,(H,8,9)(H2,7,10,12)</p>
          <p>CHEBI: 1604</p>
          <p>CHEMSPIDER: 68771</p>
          <p>PUBCHEM: 76292</p>
          <p>KEGG: C02230</p>
          <p>FORMULA: C6H7N5O</p>
          <p>CHARGE: 0</p>
        </body>
      </notes>
  </species>
  <species id="CPD__45__13319_e" name="3-methylguanine" initialAmount="1000" compartment="e" boundaryCondition="false" charge="0">
      <notes>
        <body xmlns="http://www.w3.org/1999/xhtml">
          <p>BIOCYC: CPD-13319</p>
          <p>INCHI: InChI=1S/C6H7N5O/c1-11-4-3(8-2-9-4)5(12)10-6(11)7/h2H,1H3,(H,8,9)(H2,7,10,12)</p>
          <p>CHEBI: 1604</p>
          <p>CHEMSPIDER: 68771</p>
          <p>PUBCHEM: 76292</p>
          <p>KEGG: C02230</p>
          <p>FORMULA: C6H7N5O</p>
          <p>CHARGE: 0</p>
        </body>
      </notes>
  </species>
  <species id="_3__45__Methyl__45__Adenines_p" name="3-methyladenine" initialAmount="1000" compartment="p" boundaryCondition="false" charge="0">
      <notes>
        <body xmlns="http://www.w3.org/1999/xhtml">
          <p>BIOCYC: |3-Methyl-Adenines|</p>
          <p>INCHI: InChI=1S/C6H7N5/c1-11-3-10-5(7)4-6(11)9-2-8-4/h2-3H,7H2,1H3</p>
          <p>CHEBI: 38635</p>
          <p>HMDB: HMDB11600</p>
          <p>PUBCHEM: 1673</p>
          <p>DRUGBANK: DB04104</p>
          <p>METABOLIGHTS: MTBLC38635</p>
          <p>KEGG: C00913</p>
          <p>FORMULA: C6H7N5</p>
          <p>CHARGE: 0</p>
        </body>
      </notes>
  </species>
  <species id="_3__45__Methyl__45__Adenines_e" name="3-methyladenine" initialAmount="1000" compartment="e" boundaryCondition="false" charge="0">
      <notes>
        <body xmlns="http://www.w3.org/1999/xhtml">
          <p>BIOCYC: |3-Methyl-Adenines|</p>
          <p>INCHI: InChI=1S/C6H7N5/c1-11-3-10-5(7)4-6(11)9-2-8-4/h2-3H,7H2,1H3</p>
          <p>CHEBI: 38635</p>
          <p>HMDB: HMDB11600</p>
          <p>PUBCHEM: 1673</p>
          <p>DRUGBANK: DB04104</p>
          <p>METABOLIGHTS: MTBLC38635</p>
          <p>KEGG: C00913</p>
          <p>FORMULA: C6H7N5</p>
          <p>CHARGE: 0</p>
        </body>
      </notes>
  </species>
  <species id="_1__45__ETHYLADENINE_p" name="1-ethyladenine" initialAmount="1000" compartment="p" boundaryCondition="false" charge="0">
      <notes>
        <body xmlns="http://www.w3.org/1999/xhtml">
          <p>BIOCYC: 1-ETHYLADENINE</p>
          <p>INCHI: InChI=1S/C7H9N5/c1-2-12-4-11-5-6(8)9-3-10-7(5)12/h3-4H,2H2,1H3,(H2,8,9,10)</p>
          <p>CHEBI: 202004</p>
          <p>CHEMSPIDER: 6</p>
          <p>PUBCHEM: 7</p>
          <p>FORMULA: C7H9N5</p>
          <p>CHARGE: 0</p>
        </body>
      </notes>
  </species>
  <species id="_1__45__ETHYLADENINE_e" name="1-ethyladenine" initialAmount="1000" compartment="e" boundaryCondition="false" charge="0">
      <notes>
        <body xmlns="http://www.w3.org/1999/xhtml">
          <p>BIOCYC: 1-ETHYLADENINE</p>
          <p>INCHI: InChI=1S/C7H9N5/c1-2-12-4-11-5-6(8)9-3-10-7(5)12/h3-4H,2H2,1H3,(H2,8,9,10)</p>
          <p>CHEBI: 202004</p>
          <p>CHEMSPIDER: 6</p>
          <p>PUBCHEM: 7</p>
          <p>FORMULA: C7H9N5</p>
          <p>CHARGE: 0</p>
        </body>
      </notes>
  </species>
  <species id="CPD0__45__2461_p" name="isoguanine" initialAmount="1000" compartment="p" boundaryCondition="false" charge="0">
      <notes>
        <body xmlns="http://www.w3.org/1999/xhtml">
          <p>BIOCYC: CPD0-2461</p>
          <p>INCHI: InChI=1S/C5H5N5O/c6-3-2-4(8-1-7-2)10-5(11)9-3/h1H,(H4,6,7,8,9,10,11)</p>
          <p>CHEBI: 62462</p>
          <p>HMDB: HMDB00403</p>
          <p>CHEMSPIDER: 69351</p>
          <p>PUBCHEM: 76900</p>
          <p>FORMULA: C5H5N5O</p>
          <p>CHARGE: 0</p>
        </body>
      </notes>
  </species>
  <species id="CPD0__45__2461_e" name="isoguanine" initialAmount="1000" compartment="e" boundaryCondition="false" charge="0">
      <notes>
        <body xmlns="http://www.w3.org/1999/xhtml">
          <p>BIOCYC: CPD0-2461</p>
          <p>INCHI: InChI=1S/C5H5N5O/c6-3-2-4(8-1-7-2)10-5(11)9-3/h1H,(H4,6,7,8,9,10,11)</p>
          <p>CHEBI: 62462</p>
          <p>HMDB: HMDB00403</p>
          <p>CHEMSPIDER: 69351</p>
          <p>PUBCHEM: 76900</p>
          <p>FORMULA: C5H5N5O</p>
          <p>CHARGE: 0</p>
        </body>
      </notes>
  </species>
  <species id="_7__45__AMINOMETHYL__45__7__45__DEAZAGUANINE_p" name="preQ1" initialAmount="1000" compartment="p" boundaryCondition="false" charge="1">
      <notes>
        <body xmlns="http://www.w3.org/1999/xhtml">
          <p>BIOCYC: 7-AMINOMETHYL-7-DEAZAGUANINE</p>
          <p>INCHI: InChI=1S/C7H9N5O/c8-1-3-2-10-5-4(3)6(13)12-7(9)11-5/h2H,1,8H2,(H4,9,10,11,12,13)/p+1</p>
          <p>CHEBI: 58703</p>
          <p>PUBCHEM: 25202264</p>
          <p>FORMULA: C7H10N5O</p>
          <p>CHARGE: 1</p>
        </body>
      </notes>
  </species>
  <species id="_7__45__AMINOMETHYL__45__7__45__DEAZAGUANINE_e" name="preQ1" initialAmount="1000" compartment="e" boundaryCondition="false" charge="1">
      <notes>
        <body xmlns="http://www.w3.org/1999/xhtml">
          <p>BIOCYC: 7-AMINOMETHYL-7-DEAZAGUANINE</p>
          <p>INCHI: InChI=1S/C7H9N5O/c8-1-3-2-10-5-4(3)6(13)12-7(9)11-5/h2H,1,8H2,(H4,9,10,11,12,13)/p+1</p>
          <p>CHEBI: 58703</p>
          <p>PUBCHEM: 25202264</p>
          <p>FORMULA: C7H10N5O</p>
          <p>CHARGE: 1</p>
        </body>
      </notes>
  </species>
  <species id="PURINE_p" name="purine" initialAmount="1000" compartment="p" boundaryCondition="false" charge="0">
      <notes>
        <body xmlns="http://www.w3.org/1999/xhtml">
          <p>BIOCYC: PURINE</p>
          <p>INCHI: InChI=1S/C5H4N4/c1-4-5(8-2-6-1)9-3-7-4/h1-3H,(H,6,7,8,9)</p>
          <p>CHEBI: 35584</p>
          <p>HMDB: HMDB01366</p>
          <p>CHEMSPIDER: 1015</p>
          <p>PUBCHEM: 1044</p>
          <p>NCI: 753</p>
          <p>CAS: 120-73-0</p>
          <p>KEGG: C15587</p>
          <p>FORMULA: C5H4N4</p>
          <p>CHARGE: 0</p>
        </body>
      </notes>
  </species>
  <species id="PURINE_e" name="purine" initialAmount="1000" compartment="e" boundaryCondition="false" charge="0">
      <notes>
        <body xmlns="http://www.w3.org/1999/xhtml">
          <p>BIOCYC: PURINE</p>
          <p>INCHI: InChI=1S/C5H4N4/c1-4-5(8-2-6-1)9-3-7-4/h1-3H,(H,6,7,8,9)</p>
          <p>CHEBI: 35584</p>
          <p>HMDB: HMDB01366</p>
          <p>CHEMSPIDER: 1015</p>
          <p>PUBCHEM: 1044</p>
          <p>NCI: 753</p>
          <p>CAS: 120-73-0</p>
          <p>KEGG: C15587</p>
          <p>FORMULA: C5H4N4</p>
          <p>CHARGE: 0</p>
        </body>
      </notes>
  </species>
  <species id="GUANINE_e" name="guanine" initialAmount="1000" compartment="e" boundaryCondition="false" charge="0">
      <notes>
        <body xmlns="http://www.w3.org/1999/xhtml">
          <p>BIOCYC: GUANINE</p>
          <p>INCHI: InChI=1S/C5H5N5O/c6-5-9-3-2(4(11)10-5)7-1-8-3/h1H,(H4,6,7,8,9,10,11)</p>
          <p>CHEBI: 16235</p>
          <p>HMDB: HMDB00132</p>
          <p>CHEMSPIDER: 744</p>
          <p>PUBCHEM: 764</p>
          <p>DRUGBANK: DB02377</p>
          <p>CAS: 73-40-5</p>
          <p>METABOLIGHTS: MTBLC16235</p>
          <p>KEGG: C00242</p>
          <p>FORMULA: C5H5N5O</p>
          <p>CHARGE: 0</p>
        </body>
      </notes>
  </species>
  <species id="ADENINE_e" name="adenine" initialAmount="1000" compartment="e" boundaryCondition="false" charge="0">
      <notes>
        <body xmlns="http://www.w3.org/1999/xhtml">
          <p>BIOCYC: ADENINE</p>
          <p>INCHI: InChI=1S/C5H5N5/c6-4-3-5(9-1-7-3)10-2-8-4/h1-2H,(H3,6,7,8,9,10)</p>
          <p>CHEBI: 16708</p>
          <p>HMDB: HMDB00034</p>
          <p>CHEMSPIDER: 185</p>
          <p>PUBCHEM: 190</p>
          <p>DRUGBANK: DB00173</p>
          <p>CAS: 73-24-5</p>
          <p>METABOLIGHTS: MTBLC16708</p>
          <p>KEGG: C00147</p>
          <p>FORMULA: C5H5N5</p>
          <p>CHARGE: 0</p>
        </body>
      </notes>
  </species>
  <species id="HYPOXANTHINE_e" name="hypoxanthine" initialAmount="1000" compartment="e" boundaryCondition="false" charge="0">
      <notes>
        <body xmlns="http://www.w3.org/1999/xhtml">
          <p>BIOCYC: HYPOXANTHINE</p>
          <p>INCHI: InChI=1S/C5H4N4O/c10-5-3-4(7-1-6-3)8-2-9-5/h1-2H,(H2,6,7,8,9,10)</p>
          <p>CHEBI: 17368</p>
          <p>HMDB: HMDB00157</p>
          <p>CHEMSPIDER: 768</p>
          <p>PUBCHEM: 790</p>
          <p>DRUGBANK: DB04076</p>
          <p>CAS: 68-94-0</p>
          <p>METABOLIGHTS: MTBLC17368</p>
          <p>KEGG: C00262</p>
          <p>FORMULA: C5H4N4O</p>
          <p>CHARGE: 0</p>
        </body>
      </notes>
  </species>
  <species id="CPD0__45__1032_p" name="(R)-beta-lysine" initialAmount="1000" compartment="p" boundaryCondition="false" charge="1">
      <notes>
        <body xmlns="http://www.w3.org/1999/xhtml">
          <p>BIOCYC: CPD0-1032</p>
          <p>INCHI: InChI=1S/C6H14N2O2/c7-3-1-2-5(8)4-6(9)10/h5H,1-4,7-8H2,(H,9,10)/p+1/t5-/m1/s1</p>
          <p>CHEBI: 84138</p>
          <p>PUBCHEM: 25245433</p>
          <p>FORMULA: C6H15N2O2</p>
          <p>CHARGE: 1</p>
        </body>
      </notes>
  </species>
  <species id="CPD0__45__1032_e" name="(R)-beta-lysine" initialAmount="1000" compartment="e" boundaryCondition="false" charge="1">
      <notes>
        <body xmlns="http://www.w3.org/1999/xhtml">
          <p>BIOCYC: CPD0-1032</p>
          <p>INCHI: InChI=1S/C6H14N2O2/c7-3-1-2-5(8)4-6(9)10/h5H,1-4,7-8H2,(H,9,10)/p+1/t5-/m1/s1</p>
          <p>CHEBI: 84138</p>
          <p>PUBCHEM: 25245433</p>
          <p>FORMULA: C6H15N2O2</p>
          <p>CHARGE: 1</p>
        </body>
      </notes>
  </species>
  <species id="B__45__ALANINE_e" name="beta-alanine" initialAmount="1000" compartment="e" boundaryCondition="false" charge="0">
      <notes>
        <body xmlns="http://www.w3.org/1999/xhtml">
          <p>BIOCYC: B-ALANINE</p>
          <p>INCHI: InChI=1S/C3H7NO2/c4-2-1-3(5)6/h1-2,4H2,(H,5,6)</p>
          <p>CHEBI: 57966</p>
          <p>HMDB: HMDB00056</p>
          <p>PUBCHEM: 4755801</p>
          <p>CAS: 107-95-9</p>
          <p>METABOLIGHTS: MTBLC57966</p>
          <p>KEGG: C00099</p>
          <p>FORMULA: C3H7NO2</p>
          <p>CHARGE: 0</p>
        </body>
      </notes>
  </species>
  <species id="CPD__45__3722_p" name="O-phospho-D-serine" initialAmount="1000" compartment="p" boundaryCondition="false" charge="-2">
      <notes>
        <body xmlns="http://www.w3.org/1999/xhtml">
          <p>BIOCYC: CPD-3722</p>
          <p>INCHI: InChI=1S/C3H8NO6P/c4-2(3(5)6)1-10-11(7,8)9/h2H,1,4H2,(H,5,6)(H2,7,8,9)/p-2/t2-/m1/s1</p>
          <p>CHEBI: 58680</p>
          <p>CHEMSPIDER: 5415613</p>
          <p>PUBCHEM: 7059388</p>
          <p>KEGG: C02532</p>
          <p>FORMULA: C3H6NO6P</p>
          <p>CHARGE: -2</p>
        </body>
      </notes>
  </species>
  <species id="CPD__45__3722_e" name="O-phospho-D-serine" initialAmount="1000" compartment="e" boundaryCondition="false" charge="-2">
      <notes>
        <body xmlns="http://www.w3.org/1999/xhtml">
          <p>BIOCYC: CPD-3722</p>
          <p>INCHI: InChI=1S/C3H8NO6P/c4-2(3(5)6)1-10-11(7,8)9/h2H,1,4H2,(H,5,6)(H2,7,8,9)/p-2/t2-/m1/s1</p>
          <p>CHEBI: 58680</p>
          <p>CHEMSPIDER: 5415613</p>
          <p>PUBCHEM: 7059388</p>
          <p>KEGG: C02532</p>
          <p>FORMULA: C3H6NO6P</p>
          <p>CHARGE: -2</p>
        </body>
      </notes>
  </species>
  <species id="_3__45__P__45__SERINE_e" name="3-phospho-L-serine" initialAmount="1000" compartment="e" boundaryCondition="false" charge="-2">
      <notes>
        <body xmlns="http://www.w3.org/1999/xhtml">
          <p>BIOCYC: 3-P-SERINE</p>
          <p>INCHI: InChI=1S/C3H8NO6P/c4-2(3(5)6)1-10-11(7,8)9/h2H,1,4H2,(H,5,6)(H2,7,8,9)/p-2/t2-/m0/s1</p>
          <p>CHEBI: 57524</p>
          <p>HMDB: HMDB00272</p>
          <p>CHEMSPIDER: 5415612</p>
          <p>PUBCHEM: 7059387</p>
          <p>CAS: 407-41-0</p>
          <p>KEGG: C01005</p>
          <p>FORMULA: C3H6NO6P</p>
          <p>CHARGE: -2</p>
        </body>
      </notes>
  </species>
  <species id="L__45__THREONINE__45__O__45__3__45__PHOSPHATE_e" name="L-threonine 3-O-phosphate" initialAmount="1000" compartment="e" boundaryCondition="false" charge="-2">
      <notes>
        <body xmlns="http://www.w3.org/1999/xhtml">
          <p>BIOCYC: L-THREONINE-O-3-PHOSPHATE</p>
          <p>INCHI: InChI=1S/C4H10NO6P/c1-2(3(5)4(6)7)11-12(8,9)10/h2-3H,5H2,1H3,(H,6,7)(H2,8,9,10)/p-2/t2-,3+/m1/s1</p>
          <p>CHEBI: 58675</p>
          <p>HMDB: HMDB11185</p>
          <p>PUBCHEM: 36688171</p>
          <p>CAS: 1114-81-4</p>
          <p>KEGG: C12147</p>
          <p>FORMULA: C4H8NO6P</p>
          <p>CHARGE: -2</p>
        </body>
      </notes>
  </species>
  <species id="L__45__ARGININE__45__P_p" name="Nomega-phospho-L-arginine" initialAmount="1000" compartment="p" boundaryCondition="false" charge="-1">
      <notes>
        <body xmlns="http://www.w3.org/1999/xhtml">
          <p>BIOCYC: L-ARGININE-P</p>
          <p>INCHI: InChI=1S/C6H15N4O5P/c7-4(5(11)12)2-1-3-9-6(8)10-16(13,14)15/h4H,1-3,7H2,(H,11,12)(H5,8,9,10,13,14,15)/p-1/t4-/m0/s1</p>
          <p>CHEBI: 58477</p>
          <p>HMDB: HMDB29438</p>
          <p>PUBCHEM: 25201356</p>
          <p>KEGG: C05945</p>
          <p>FORMULA: C6H14N4O5P</p>
          <p>CHARGE: -1</p>
        </body>
      </notes>
  </species>
  <species id="L__45__ARGININE__45__P_e" name="Nomega-phospho-L-arginine" initialAmount="1000" compartment="e" boundaryCondition="false" charge="-1">
      <notes>
        <body xmlns="http://www.w3.org/1999/xhtml">
          <p>BIOCYC: L-ARGININE-P</p>
          <p>INCHI: InChI=1S/C6H15N4O5P/c7-4(5(11)12)2-1-3-9-6(8)10-16(13,14)15/h4H,1-3,7H2,(H,11,12)(H5,8,9,10,13,14,15)/p-1/t4-/m0/s1</p>
          <p>CHEBI: 58477</p>
          <p>HMDB: HMDB29438</p>
          <p>PUBCHEM: 25201356</p>
          <p>KEGG: C05945</p>
          <p>FORMULA: C6H14N4O5P</p>
          <p>CHARGE: -1</p>
        </body>
      </notes>
  </species>
  <species id="CPD__45__3728_e" name="O-phospho-L-tyrosine" initialAmount="1000" compartment="e" boundaryCondition="false" charge="-2">
      <notes>
        <body xmlns="http://www.w3.org/1999/xhtml">
          <p>BIOCYC: CPD-3728</p>
          <p>INCHI: InChI=1S/C9H12NO6P/c10-8(9(11)12)5-6-1-3-7(4-2-6)16-17(13,14)15/h1-4,8H,5,10H2,(H,11,12)(H2,13,14,15)/p-2/t8-/m0/s1</p>
          <p>CHEBI: 62338</p>
          <p>HMDB: HMDB06049</p>
          <p>PUBCHEM: 25202084</p>
          <p>KEGG: C06501</p>
          <p>FORMULA: C9H10NO6P</p>
          <p>CHARGE: -2</p>
        </body>
      </notes>
  </species>
  <species id="CPD0__45__2015_p" name="N-alpha-acetyl-L-methionine" initialAmount="1000" compartment="p" boundaryCondition="false" charge="-1">
      <notes>
        <body xmlns="http://www.w3.org/1999/xhtml">
          <p>BIOCYC: CPD0-2015</p>
          <p>INCHI: InChI=1S/C7H13NO3S/c1-5(9)8-6(7(10)11)3-4-12-2/h6H,3-4H2,1-2H3,(H,8,9)(H,10,11)/p-1/t6-/m0/s1</p>
          <p>CHEBI: 71670</p>
          <p>HMDB: HMDB11745</p>
          <p>CHEMSPIDER: 395338</p>
          <p>PUBCHEM: 6991985</p>
          <p>DRUGBANK: DB01646</p>
          <p>KEGG: C02712</p>
          <p>FORMULA: C7H12NO3S</p>
          <p>CHARGE: -1</p>
        </body>
      </notes>
  </species>
  <species id="CPD0__45__2015_e" name="N-alpha-acetyl-L-methionine" initialAmount="1000" compartment="e" boundaryCondition="false" charge="-1">
      <notes>
        <body xmlns="http://www.w3.org/1999/xhtml">
          <p>BIOCYC: CPD0-2015</p>
          <p>INCHI: InChI=1S/C7H13NO3S/c1-5(9)8-6(7(10)11)3-4-12-2/h6H,3-4H2,1-2H3,(H,8,9)(H,10,11)/p-1/t6-/m0/s1</p>
          <p>CHEBI: 71670</p>
          <p>HMDB: HMDB11745</p>
          <p>CHEMSPIDER: 395338</p>
          <p>PUBCHEM: 6991985</p>
          <p>DRUGBANK: DB01646</p>
          <p>KEGG: C02712</p>
          <p>FORMULA: C7H12NO3S</p>
          <p>CHARGE: -1</p>
        </body>
      </notes>
  </species>
  <species id="CPD__45__9175_p" name="N-acetyl-L-cysteine" initialAmount="1000" compartment="p" boundaryCondition="false" charge="-1">
      <notes>
        <body xmlns="http://www.w3.org/1999/xhtml">
          <p>BIOCYC: CPD-9175</p>
          <p>INCHI: InChI=1S/C5H9NO3S/c1-3(7)6-4(2-10)5(8)9/h4,10H,2H2,1H3,(H,6,7)(H,8,9)/p-1/t4-/m0/s1</p>
          <p>CHEBI: 78236</p>
          <p>HMDB: HMDB01890</p>
          <p>CHEMSPIDER: 5404314</p>
          <p>PUBCHEM: 7043949</p>
          <p>DRUGBANK: DB06151</p>
          <p>METABOLIGHTS: MTBLC28939</p>
          <p>KEGG: C06809</p>
          <p>FORMULA: C5H8NO3S</p>
          <p>CHARGE: -1</p>
        </body>
      </notes>
  </species>
  <species id="CPD__45__9175_e" name="N-acetyl-L-cysteine" initialAmount="1000" compartment="e" boundaryCondition="false" charge="-1">
      <notes>
        <body xmlns="http://www.w3.org/1999/xhtml">
          <p>BIOCYC: CPD-9175</p>
          <p>INCHI: InChI=1S/C5H9NO3S/c1-3(7)6-4(2-10)5(8)9/h4,10H,2H2,1H3,(H,6,7)(H,8,9)/p-1/t4-/m0/s1</p>
          <p>CHEBI: 78236</p>
          <p>HMDB: HMDB01890</p>
          <p>CHEMSPIDER: 5404314</p>
          <p>PUBCHEM: 7043949</p>
          <p>DRUGBANK: DB06151</p>
          <p>METABOLIGHTS: MTBLC28939</p>
          <p>KEGG: C06809</p>
          <p>FORMULA: C5H8NO3S</p>
          <p>CHARGE: -1</p>
        </body>
      </notes>
  </species>
  <species id="ACETYL__45__GLU_p" name="N-acetyl-L-glutamate" initialAmount="1000" compartment="p" boundaryCondition="false" charge="-2">
      <notes>
        <body xmlns="http://www.w3.org/1999/xhtml">
          <p>BIOCYC: ACETYL-GLU</p>
          <p>INCHI: InChI=1S/C7H11NO5/c1-4(9)8-5(7(12)13)2-3-6(10)11/h5H,2-3H2,1H3,(H,8,9)(H,10,11)(H,12,13)/p-2/t5-/m0/s1</p>
          <p>CHEBI: 44337</p>
          <p>HMDB: HMDB01138</p>
          <p>CHEMSPIDER: 1266066</p>
          <p>PUBCHEM: 1549099</p>
          <p>CAS: 1188-37-0</p>
          <p>METABOLIGHTS: MTBLC44337</p>
          <p>KEGG: C00624</p>
          <p>FORMULA: C7H9NO5</p>
          <p>CHARGE: -2</p>
        </body>
      </notes>
  </species>
  <species id="ACETYL__45__GLU_e" name="N-acetyl-L-glutamate" initialAmount="1000" compartment="e" boundaryCondition="false" charge="-2">
      <notes>
        <body xmlns="http://www.w3.org/1999/xhtml">
          <p>BIOCYC: ACETYL-GLU</p>
          <p>INCHI: InChI=1S/C7H11NO5/c1-4(9)8-5(7(12)13)2-3-6(10)11/h5H,2-3H2,1H3,(H,8,9)(H,10,11)(H,12,13)/p-2/t5-/m0/s1</p>
          <p>CHEBI: 44337</p>
          <p>HMDB: HMDB01138</p>
          <p>CHEMSPIDER: 1266066</p>
          <p>PUBCHEM: 1549099</p>
          <p>CAS: 1188-37-0</p>
          <p>METABOLIGHTS: MTBLC44337</p>
          <p>KEGG: C00624</p>
          <p>FORMULA: C7H9NO5</p>
          <p>CHARGE: -2</p>
        </body>
      </notes>
  </species>
  <species id="CPD0__45__1380_p" name="N-benzylglycine" initialAmount="1000" compartment="p" boundaryCondition="false" charge="0">
      <notes>
        <body xmlns="http://www.w3.org/1999/xhtml">
          <p>BIOCYC: CPD0-1380</p>
          <p>INCHI: InChI=1S/C9H11NO2/c11-9(12)7-10-6-8-4-2-1-3-5-8/h1-5,10H,6-7H2,(H,11,12)</p>
          <p>PUBCHEM: 4115531</p>
          <p>FORMULA: C9H11NO2</p>
          <p>CHARGE: 0</p>
        </body>
      </notes>
  </species>
  <species id="CPD0__45__1380_e" name="N-benzylglycine" initialAmount="1000" compartment="e" boundaryCondition="false" charge="0">
      <notes>
        <body xmlns="http://www.w3.org/1999/xhtml">
          <p>BIOCYC: CPD0-1380</p>
          <p>INCHI: InChI=1S/C9H11NO2/c11-9(12)7-10-6-8-4-2-1-3-5-8/h1-5,10H,6-7H2,(H,11,12)</p>
          <p>PUBCHEM: 4115531</p>
          <p>FORMULA: C9H11NO2</p>
          <p>CHARGE: 0</p>
        </body>
      </notes>
  </species>
  <species id="CPD0__45__1507_p" name="O-methylserine" initialAmount="1000" compartment="p" boundaryCondition="false" charge="0">
      <notes>
        <body xmlns="http://www.w3.org/1999/xhtml">
          <p>BIOCYC: CPD0-1507</p>
          <p>INCHI: InChI=1S/C4H9NO3/c1-8-2-3(5)4(6)7/h3H,2,5H2,1H3,(H,6,7)</p>
          <p>PUBCHEM: 25201448</p>
          <p>FORMULA: C4H9NO3</p>
          <p>CHARGE: 0</p>
        </body>
      </notes>
  </species>
  <species id="CPD0__45__1507_e" name="O-methylserine" initialAmount="1000" compartment="e" boundaryCondition="false" charge="0">
      <notes>
        <body xmlns="http://www.w3.org/1999/xhtml">
          <p>BIOCYC: CPD0-1507</p>
          <p>INCHI: InChI=1S/C4H9NO3/c1-8-2-3(5)4(6)7/h3H,2,5H2,1H3,(H,6,7)</p>
          <p>PUBCHEM: 25201448</p>
          <p>FORMULA: C4H9NO3</p>
          <p>CHARGE: 0</p>
        </body>
      </notes>
  </species>
  <species id="CPD0__45__1614_p" name="2-methylaspartate" initialAmount="1000" compartment="p" boundaryCondition="false" charge="-1">
      <notes>
        <body xmlns="http://www.w3.org/1999/xhtml">
          <p>BIOCYC: CPD0-1614</p>
          <p>INCHI: InChI=1S/C5H9NO4/c1-5(6,4(9)10)2-3(7)8/h2,6H2,1H3,(H,7,8)(H,9,10)/p-1</p>
          <p>PUBCHEM: 44123423</p>
          <p>FORMULA: C5H8NO4</p>
          <p>CHARGE: -1</p>
        </body>
      </notes>
  </species>
  <species id="CPD0__45__1614_e" name="2-methylaspartate" initialAmount="1000" compartment="e" boundaryCondition="false" charge="-1">
      <notes>
        <body xmlns="http://www.w3.org/1999/xhtml">
          <p>BIOCYC: CPD0-1614</p>
          <p>INCHI: InChI=1S/C5H9NO4/c1-5(6,4(9)10)2-3(7)8/h2,6H2,1H3,(H,7,8)(H,9,10)/p-1</p>
          <p>PUBCHEM: 44123423</p>
          <p>FORMULA: C5H8NO4</p>
          <p>CHARGE: -1</p>
        </body>
      </notes>
  </species>
  <species id="CPD0__45__1544_p" name="7-methyl-L-tryptophan" initialAmount="1000" compartment="p" boundaryCondition="false" charge="0">
      <notes>
        <body xmlns="http://www.w3.org/1999/xhtml">
          <p>BIOCYC: CPD0-1544</p>
          <p>INCHI: InChI=1S/C12H14N2O2/c1-7-3-2-4-9-8(6-14-11(7)9)5-10(13)12(15)16/h2-4,6,10,14H,5,13H2,1H3,(H,15,16)/t10-/m0/s1</p>
          <p>PUBCHEM: 41097905</p>
          <p>FORMULA: C12H14N2O2</p>
          <p>CHARGE: 0</p>
        </body>
      </notes>
  </species>
  <species id="CPD0__45__1544_e" name="7-methyl-L-tryptophan" initialAmount="1000" compartment="e" boundaryCondition="false" charge="0">
      <notes>
        <body xmlns="http://www.w3.org/1999/xhtml">
          <p>BIOCYC: CPD0-1544</p>
          <p>INCHI: InChI=1S/C12H14N2O2/c1-7-3-2-4-9-8(6-14-11(7)9)5-10(13)12(15)16/h2-4,6,10,14H,5,13H2,1H3,(H,15,16)/t10-/m0/s1</p>
          <p>PUBCHEM: 41097905</p>
          <p>FORMULA: C12H14N2O2</p>
          <p>CHARGE: 0</p>
        </body>
      </notes>
  </species>
  <species id="SARCOSINE_p" name="sarcosine" initialAmount="1000" compartment="p" boundaryCondition="false" charge="0">
      <notes>
        <body xmlns="http://www.w3.org/1999/xhtml">
          <p>BIOCYC: SARCOSINE</p>
          <p>INCHI: InChI=1S/C3H7NO2/c1-4-2-3(5)6/h4H,2H2,1H3,(H,5,6)</p>
          <p>CHEBI: 57433</p>
          <p>HMDB: HMDB00271</p>
          <p>PUBCHEM: 7311726</p>
          <p>CAS: 107-97-1</p>
          <p>METABOLIGHTS: MTBLC57433</p>
          <p>KEGG: C00213</p>
          <p>FORMULA: C3H7NO2</p>
          <p>CHARGE: 0</p>
        </body>
      </notes>
  </species>
  <species id="SARCOSINE_e" name="sarcosine" initialAmount="1000" compartment="e" boundaryCondition="false" charge="0">
      <notes>
        <body xmlns="http://www.w3.org/1999/xhtml">
          <p>BIOCYC: SARCOSINE</p>
          <p>INCHI: InChI=1S/C3H7NO2/c1-4-2-3(5)6/h4H,2H2,1H3,(H,5,6)</p>
          <p>CHEBI: 57433</p>
          <p>HMDB: HMDB00271</p>
          <p>PUBCHEM: 7311726</p>
          <p>CAS: 107-97-1</p>
          <p>METABOLIGHTS: MTBLC57433</p>
          <p>KEGG: C00213</p>
          <p>FORMULA: C3H7NO2</p>
          <p>CHARGE: 0</p>
        </body>
      </notes>
  </species>
  <species id="DIMETHYL__45__GLYCINE_p" name="dimethylglycine" initialAmount="1000" compartment="p" boundaryCondition="false" charge="0">
      <notes>
        <body xmlns="http://www.w3.org/1999/xhtml">
          <p>BIOCYC: DIMETHYL-GLYCINE</p>
          <p>INCHI: InChI=1S/C4H9NO2/c1-5(2)3-4(6)7/h3H2,1-2H3,(H,6,7)</p>
          <p>CHEBI: 58251</p>
          <p>HMDB: HMDB00092</p>
          <p>PUBCHEM: 6971056</p>
          <p>CAS: 1118-68-9</p>
          <p>METABOLIGHTS: MTBLC58251</p>
          <p>KEGG: C01026</p>
          <p>FORMULA: C4H9NO2</p>
          <p>CHARGE: 0</p>
        </body>
      </notes>
  </species>
  <species id="DIMETHYL__45__GLYCINE_e" name="dimethylglycine" initialAmount="1000" compartment="e" boundaryCondition="false" charge="0">
      <notes>
        <body xmlns="http://www.w3.org/1999/xhtml">
          <p>BIOCYC: DIMETHYL-GLYCINE</p>
          <p>INCHI: InChI=1S/C4H9NO2/c1-5(2)3-4(6)7/h3H2,1-2H3,(H,6,7)</p>
          <p>CHEBI: 58251</p>
          <p>HMDB: HMDB00092</p>
          <p>PUBCHEM: 6971056</p>
          <p>CAS: 1118-68-9</p>
          <p>METABOLIGHTS: MTBLC58251</p>
          <p>KEGG: C01026</p>
          <p>FORMULA: C4H9NO2</p>
          <p>CHARGE: 0</p>
        </body>
      </notes>
  </species>
  <species id="S__45__METHYL__45__L__45__CYSTEINE_p" name="S-methyl-L-cysteine" initialAmount="1000" compartment="p" boundaryCondition="false" charge="0">
      <notes>
        <body xmlns="http://www.w3.org/1999/xhtml">
          <p>BIOCYC: S-METHYL-L-CYSTEINE</p>
          <p>INCHI: InChI=1S/C4H9NO2S/c1-8-2-3(5)4(6)7/h3H,2,5H2,1H3,(H,6,7)/t3-/m0/s1</p>
          <p>CHEBI: 45658</p>
          <p>HMDB: HMDB02108</p>
          <p>PUBCHEM: 7058174</p>
          <p>METABOLIGHTS: MTBLC45658</p>
          <p>FORMULA: C4H9NO2S</p>
          <p>CHARGE: 0</p>
        </body>
      </notes>
  </species>
  <species id="S__45__METHYL__45__L__45__CYSTEINE_e" name="S-methyl-L-cysteine" initialAmount="1000" compartment="e" boundaryCondition="false" charge="0">
      <notes>
        <body xmlns="http://www.w3.org/1999/xhtml">
          <p>BIOCYC: S-METHYL-L-CYSTEINE</p>
          <p>INCHI: InChI=1S/C4H9NO2S/c1-8-2-3(5)4(6)7/h3H,2,5H2,1H3,(H,6,7)/t3-/m0/s1</p>
          <p>CHEBI: 45658</p>
          <p>HMDB: HMDB02108</p>
          <p>PUBCHEM: 7058174</p>
          <p>METABOLIGHTS: MTBLC45658</p>
          <p>FORMULA: C4H9NO2S</p>
          <p>CHARGE: 0</p>
        </body>
      </notes>
  </species>
  <species id="CPD0__45__1570_p" name="S-methyl-D-cysteine" initialAmount="1000" compartment="p" boundaryCondition="false" charge="0">
      <notes>
        <body xmlns="http://www.w3.org/1999/xhtml">
          <p>BIOCYC: CPD0-1570</p>
          <p>INCHI: InChI=1S/C4H9NO2S/c1-8-2-3(5)4(6)7/h3H,2,5H2,1H3,(H,6,7)/t3-/m1/s1</p>
          <p>PUBCHEM: 40486414</p>
          <p>FORMULA: C4H9NO2S</p>
          <p>CHARGE: 0</p>
        </body>
      </notes>
  </species>
  <species id="CPD0__45__1570_e" name="S-methyl-D-cysteine" initialAmount="1000" compartment="e" boundaryCondition="false" charge="0">
      <notes>
        <body xmlns="http://www.w3.org/1999/xhtml">
          <p>BIOCYC: CPD0-1570</p>
          <p>INCHI: InChI=1S/C4H9NO2S/c1-8-2-3(5)4(6)7/h3H,2,5H2,1H3,(H,6,7)/t3-/m1/s1</p>
          <p>PUBCHEM: 40486414</p>
          <p>FORMULA: C4H9NO2S</p>
          <p>CHARGE: 0</p>
        </body>
      </notes>
  </species>
  <species id="CPD__45__397_e" name="S-methyl-L-methionine" initialAmount="1000" compartment="e" boundaryCondition="false" charge="1">
      <notes>
        <body xmlns="http://www.w3.org/1999/xhtml">
          <p>BIOCYC: CPD-397</p>
          <p>INCHI: InChI=1S/C6H13NO2S/c1-10(2)4-3-5(7)6(8)9/h5H,3-4,7H2,1-2H3/p+1/t5-/m0/s1</p>
          <p>CHEBI: 58252</p>
          <p>PUBCHEM: 7098638</p>
          <p>KEGG: C03172</p>
          <p>FORMULA: C6H14NO2S</p>
          <p>CHARGE: 1</p>
        </body>
      </notes>
  </species>
  <species id="CPD0__45__2375_p" name="4-hydroxy-L-allo-threonine" initialAmount="1000" compartment="p" boundaryCondition="false" charge="0">
      <notes>
        <body xmlns="http://www.w3.org/1999/xhtml">
          <p>BIOCYC: CPD0-2375</p>
          <p>INCHI: InChI=1S/C4H9NO4/c5-3(4(8)9)2(7)1-6/h2-3,6-7H,1,5H2,(H,8,9)/t2-,3-/m0/s1</p>
          <p>PUBCHEM: 50986103</p>
          <p>FORMULA: C4H9NO4</p>
          <p>CHARGE: 0</p>
        </body>
      </notes>
  </species>
  <species id="CPD0__45__2375_e" name="4-hydroxy-L-allo-threonine" initialAmount="1000" compartment="e" boundaryCondition="false" charge="0">
      <notes>
        <body xmlns="http://www.w3.org/1999/xhtml">
          <p>BIOCYC: CPD0-2375</p>
          <p>INCHI: InChI=1S/C4H9NO4/c5-3(4(8)9)2(7)1-6/h2-3,6-7H,1,5H2,(H,8,9)/t2-,3-/m0/s1</p>
          <p>PUBCHEM: 50986103</p>
          <p>FORMULA: C4H9NO4</p>
          <p>CHARGE: 0</p>
        </body>
      </notes>
  </species>
  <species id="CPD0__45__2189_p" name="4-hydroxy-L-threonine" initialAmount="1000" compartment="p" boundaryCondition="false" charge="0">
      <notes>
        <body xmlns="http://www.w3.org/1999/xhtml">
          <p>BIOCYC: CPD0-2189</p>
          <p>INCHI: InChI=1S/C4H9NO4/c5-3(4(8)9)2(7)1-6/h2-3,6-7H,1,5H2,(H,8,9)/t2-,3+/m1/s1</p>
          <p>CHEBI: 60904</p>
[truncated: 5,038,169 more chars]
