# Supplementary material for: On the optimality of the enzyme–substrate relationship in bacteria
Source: PLoS Biol. 2021 Oct 26;19(10):e3001416. doi: 10.1371/journal.pbio.3001416 (PMC8547704; doi:10.1371/journal.pbio.3001416)
Supplement: S2 File — (ZIP) [file pbio.3001416.s002.zip › S2_File/README.txt]

# Supplementary File for "On the optimality of the enzyme-substrate relationship in bacteria"

# R script 1) "Automatic_Predictions (reads R data file)": reads all data in "Data.Rdata" file and produce the results (as well as some additional information)

# System requirements:
- no specific hardware is required
- R [R core team. R: A Language and Environment for Statistical Computing. (2020). Available at: https://www.r-project.org. ]

# Versions the software has been tested on: Windows 10

# Instructions for use: 

1. Install Gnu R (see https://www.r-project.org/; typical install time: <10min)

2. Set the working directory to the directory where you unpacked the input data files from the zip file. Please also copy the supporting data files S6_Data.csv, S7_Data.csv, and S8_Data.csv into this directory.

3. Run the code.

   When run on the data provided, the script will reproduce the published results. Expected run time <1min.

# R script 2) "Automatic_Predictions (reads data)": reads all original data files and produce the results (as well as some additional information)

# System requirements:
- no specific hardware is required
- R [R core team. R: A Language and Environment for Statistical Computing. (2020). Available at: https://www.r-project.org. ]
- the R packages (sybilSBML is crucial for the results, the others are relevant only for graphic aesthetics):
-- 'sybilSBML' (see below for installation)
-- 'viridis'
-- 'latex2exp'
-- 'pals'
-- 'scales'

# Versions the software has been tested on: Windows 10

# Instructions for use: 

1. Install Gnu R (see https://www.r-project.org/; typical install time: <10min)

2. Install sybilSBML (typical install time using the binary installer: <10min):
-- In contrast to the other required R packages, sybilSBML is currently not available from CRAN 
   (this may change in the future, so it is worth to double check).
-- The package source code and installation instructions are available from:
   https://www.cs.hhu.de/en/research-groups/computational-cell-biology/software-contributions/sybil
-- The same page also provides a binary installer for Windows 10, which greatly simplifies the installation.
   Installation was tested on Windows 10, which was also used for producing the results; 
   thus, we suggest to use Windows 10 (even if installation and workflow should in principle also work on linux).

3. Set the working directory to the directory where you unpacked the input data files from the zip file.

4. Run the code (all necessary package installation, except for sybilSBML, should be done automatically).

   When run on the data provided, the script will reproduce the published results. Expected run time <1min.
