# Supplementary material for: On the optimality of the enzyme–substrate relationship in bacteria
Source: PLoS Biol. 2021 Oct 26;19(10):e3001416. doi: 10.1371/journal.pbio.3001416 (PMC8547704; doi:10.1371/journal.pbio.3001416)
Supplement: S2 File — (ZIP) [file pbio.3001416.s002.zip › S2_File/Automatic_Predictions (reads R data file).R]

# Load data
load("Data.RData")

require('viridis')
require('latex2exp')
require('pals')
require('scales')
require('Matrix')

# Find dominant enzymes for each metabolite #########################################################################

# Get corresponding list (of positions) of same (cytosolic) metabolites in model as in Gerosa data
met_position <- 0
for (i in 1:42)
  met_position[i] <- (1:m)[sname[i] == met_name & comp == "c"]

# Reactions associated with each metabolite (we exclude the cases where the metabolite is the product of irreversible reactions)
# function returns position of reactions (column in matrix N)
rxn_met <- function(i) {
  is.assoc <- as.numeric(N[i, ] < 0) + as.numeric(N[i, ] > 0) * rev
  
  return(which(is.assoc != 0))
}

# Identifies enzymes/complexes per reaction (identified by their gene association with bnumbers)
enz_rxn <-
  function(j)
    gsub("[^0-9b and ]", "", unlist(strsplit(gene_rxn[j], " or ")))

# Gets reversibility of enzymes
rev_enz <- function(enz) {
  
  re <- 0
  for (i in 1:length(enz)) re[i] <- (rev[grep(enz[i],gene_rxn)])[1]
  
  return(re)
}

# Concentration of enzymes/complexes (in g/L) (identified by their gene association with bnumbers)
conc_enz <- function(enz) {
  # number of enzymes/complexes
  ne <- length(enz)
  
  ce <- matrix(rep(0, 7), ncol = 7)
  
  # if some enzymes were measured
  if (ne > 0) {
    ce <- matrix(rep(0, ne * 7), ncol = 7)
    for (i in 1:ne) {
      # genes in enzyme/complex
      ge <- unlist(strsplit(enz[i], " and "))
      
      # number of genes in enzyme/complex
      ng <- length(ge)
      
      # is gene in this protein
      is.inprot <- bnumber %in% ge
      
      if (sum(is.inprot) > 0) {
        # checks if protein was measured ONCE in the dataset
        
        if (sum(is.inprot) >  1)
          ce[i, ] <-
            colSums(rbind(pc[bnumber %in% ge, ], rep(0, 7))) # added zero row for the cases of only one row
        
        if (sum(is.inprot) == 1)
          ce[i, ] <-
            pc[bnumber %in% ge, ]                          # colSums doesn't work if there's only one row
      }
    }
  }
  return(ce)
}

# Information about the dominant enzymes for each metabolite at each condition
# matrices for the dominant enzymes
dominant_b    <- matrix(rep(0, 42 * 7), ncol = 7)
dominant_gene <- matrix(rep(0, 42 * 7), ncol = 7)
dominance     <- matrix(rep(0, 42 * 7), ncol = 7)
dominant_conc <- matrix(rep(0, 42 * 7), ncol = 7)
rxn           <- matrix(rep(0, 42 * 7), ncol = 7)
dominant_rev  <- matrix(rep(0, 42 * 7), ncol = 7)

# matrices for the second dominant enzymes
dominant2_b    <- matrix(rep(0, 42 * 7), ncol = 7)
dominant2_gene <- matrix(rep(0, 42 * 7), ncol = 7)
dominance2     <- matrix(rep(0, 42 * 7), ncol = 7)
dominant2_conc <- matrix(rep(0, 42 * 7), ncol = 7)
rxn2           <- matrix(rep(0, 42 * 7), ncol = 7)
dominant2_rev  <- matrix(rep(0, 42 * 7), ncol = 7)

# matrix for the total enzyme mass concentration associated to each substrate
total_enz      <- matrix(rep(0, 42 * 7), ncol = 7)

# matrix for the mass concentration contribution of reversible reactions
rev_cont     <- matrix(rep(0, 42 * 7), ncol = 7)

# finds information for each metabolite i
for (i in 1:42) {
  
  # concentrations of all enzymes associated to i
  ce <- conc_enz(enz_rxn(rxn_met(met_position[i])))
  
  # reversibility of all enzymes associated to i
  re <- rev_enz(enz_rxn(rxn_met(met_position[i])))
  
  # in case of no reversibility information (then enzyme concentration is also zero anyway)
  re[is.na(re)] <- 0
   
  # mass concentration contribution of reversible reactions to i
  rev_cont[i,]  <- colSums(ce*re)/colSums(ce)
  
  # Total enzyme associated to i
  total_enz[i,] <- colSums(ce)
  
  if (sum(ce) > 0) {
    # now for each condition j
    for (j in 1:7) {
      
      dom_position <- order(ce[,j],decreasing = T)[1]
      
      enz_list <- enz_rxn(rxn_met(met_position[i]))
      
      dominant_b[i, j]    <- enz_list[dom_position]   
      
      gd  <- gene[bnumber %in% dominant_b[i, j]]
      
      if (length(gd) > 0) dominant_gene[i, j] <- gd
      
      # Dominance of dominant enzyme
      dominance[i, j]     <- ce[dom_position, j] / sum(ce[, j])
      
      # Concentration of dominant enzyme
      dominant_conc[i, j] <- ce[dom_position, j]
      
      # identifies dominant reaction in the model
      rxn[i, j] <-
        grep(dominant_b[i, j], gene_rxn)[1]
      
      # is dominant reversible
      dominant_rev[i, j] <- (rev[rxn[i, j]])[1]
      
      # concentration contribution of reverssible reactions
      # identifies all reactions associated to i
      rxn[i, j] <-
        grep(dominant_b[i, j], gene_rxn)[1]
      
      
      # Now for the second dominant enzyme ##################################
      dom2unique_position <- order(unique(ce[,j]),decreasing = T)[2] # second dominant in the vector with unique concentrations 
      # (because some enzymes catalyze more than one reaction)
      
      if (!is.na(dom2unique_position)) {
        
        # Concentration of second dominant enzyme
        dominant2_conc[i, j] <- unique(ce[,j])[dom2unique_position]
        
        # Position in the original vector ce
        dom2_position <- grep(dominant2_conc[i, j],ce[,j])[1]   # takes the first element, in case the second dominant 
                                                                # catalyzes more than one reaction
        
        dominant2_b[i, j]    <- enz_list[dom2_position]   
        
        gd2 <- gene[bnumber %in% dominant2_b[i, j]]
        
        if (length(gd2) > 0) dominant2_gene[i, j] <- gd2
        
        # Dominance of second dominant enzyme
        dominance2[i, j]    <- ce[dom2_position, j] / sum(ce[, j])
        
        # Concentration of second dominant enzyme
        dominant2_conc[i, j] <- ce[dom2_position, j]
        
        # identifies second dominant reaction in the model
        rxn2[i, j] <-
          grep(dominant2_b[i, j], gene_rxn)[1]
        
        # is second dominant reversible
        dominant2_rev[i, j] <- (rev[rxn2[i, j]])[1]
        
      }
      
    }
  }
}

# Get corresponding Km of dominant enzymes                    
Km     <- matrix(rep(0, 42 * 7), ncol = 7)
met_code <- matrix(rep(0, 42 * 7), ncol = 7)
enz_id <- matrix(rep(0, 42 * 7), ncol = 7)
for (i in 1:42) {
  # for each condition
  for (j in 1:7) {
    
    met_code[i, j] <- gname[i]
    
    dom <- dominant_b[i, j]
    
    k   <- as.numeric(K[K[, 1] == sname[i] & K[, 4] == dom, 5])
    
    if (length(k) > 0) {
      Km[i, j]     <- as.numeric(smw[i] * k)
      
      enz_id[i, j] <- K[K[, 1] == sname[i] & K[, 4] == dom, 3]
      
    }
  }
}

# Excludes some metabolite/dominant enzyme pairs (by setting the correspoding Km = 0) in further analysis if metabolite is 
# the product, not the substrate of the reaction according to fluxes measured in Gerosa et al. For more details, see Methods.

# Gerosa et al.: 13dgp is NOT substrate of gapA conditions: Fructose, Galactose, Glucose, Glycerol (2,3,4,5)
Km[19,c(2,3,4,5)] <- 0

# Gerosa et al.: DHAP is NOT substrate of fbaA at conditions: Fructose, Galactose, Glucose (2,3,4)
Km[22, c(2,3,4)] <- 0

# Gerosa et al.: PEP is NOT substrate of eno at conditions: Fructose, Galactose, Glucose, Glycerol (2,3,4,5)
Km[25, c(2,3,4,5)] <- 0

# Gerosa et al.: FBP is NOT substrate of fbaA at conditions: Acetate, Glycerol, Pyruvate, Succinate (1,5,6,7) 
Km[27, c(1,5,6,7)] <- 0

# Gerosa et al.: succinate is not the substrate of acea in all the growth conditions
Km[38, ] <- 0

# restrictions applied to the predictions
restrict <- function(dom_min) Km != 0 & !is.nan(cs_molL) & dominance >= dom_min 

# Predictions
predictions <- function(dom_min) {
  # excludes enzymes with dominance < dom_min (if = 0 then no enzyme is excluded)
  
  # Reference line for +, - fold different from identity line (= perfect prediction)
  foldline <- 3
  
  # Predictions (Molar)
  cs_predicted <- sp(dominant_conc, Km) / smw
  
  # Restrictions
  restrictions <- restrict(dom_min)
  
  # Restricted measured metabolite concentations
  cs_measured  <- cs_molL[restrictions]
  
  # Restricted dominant pairs
  dominant_pair <- paste(met_code, enz_id, sep = "/")[restrictions]
  
  # Restricted enzymes
  dominant_e    <- enz_id[restrictions]
  
  # Restricted predictions
  cs_predicted <- cs_predicted[restrictions]
  
  # Restricted Km
  rKm <- Km[restrictions]
  
  # Restricted dominant concentrations (g/L)
  rdc <- dominant_conc[restrictions]
  
  # Restricted dominant proteome fractions 
  mp_total <- t(matrix(rep(p_total,42),ncol=42))    # total protein per condition as a matrix
  rphi <- (dominant_conc/mp_total)[restrictions]
  
  # Restricted metabolite concentrations (g/L)
  rsc <- cs[restrictions]
  
  # Growth conditions of restricted data
  rcondition <- t(matrix(rep(condition,42),ncol=42))[restrictions]
  
  # Plots ########################################################################
  
  # Plots visual parameters
  coloraxis <- "darkgrey"
  colorlab <- "black"
  
  # Fig new1 ########################
  range1 <-
    c(floor(min(log10(cs_measured))), ceiling(max(log10(cs_predicted))))
  
  # Unique dominant pairs 
  udp <- unique(dominant_pair)
  
  # unique colors (choses color palette)
  ucolor <- stepped(length(udp)) 
  
  if (length(ucolor) < length(udp)) ucolor <- c(ucolor, rainbow(length(udp) - length(ucolor))) # adds more colors if ucolor palette is too small
  
  # colors in plot
  color1 <- 0
  for (i in 1:length(cs_measured)) color1[i] <- ucolor[grep(dominant_pair[i],udp)]
  
  label1 <- c(TeX("10^{-5}"),
              TeX("10^{-4}"),
              TeX("10^{-3}"),
              TeX("10^{-2}"),
              TeX("10^{-1}"))
  
  # Fig new2: Scaled concentrations ######################################################
  curve    <- function(x) log10((10^x)^2 + 10^x)
  
  xmin2 <- floor(min(log10(rsc/rKm)))
  
  xrange2 <- c(-2.2,2.5)
  
  yrange2 <- c(-2.2,5)
  
  # Axis labels
  label2x <- c("",
               TeX("10^{-2}"),
              TeX("10^{-1}"),
              TeX("1"),
              TeX("10"),
              TeX("10^{2}"),
              "")
  
  label2y <- c("",
               TeX("10^{-2}"),
               TeX("1"),
               TeX("10^{2}"),
               TeX("10^{4}"),
               "")
  
  dominant_sat <- cs/(cs + Km)
  
  dominant_sat[is.nan(dominant_sat)] <- 0
  
  # relative saturation
  rel_domsat <- dominant_sat
  for (i in 1:42) {
    
    for (j in 1:7) {
      
      if (dominant_sat[i,j] > 0) rel_domsat[i,j] <- dominant_sat[i,j]/max(dominant_sat[i,dominant_b[i,] == dominant_b[i,j] ])
      
    }
    
  }
  
  # restricted relative saturation
  rsat <- rel_domsat[restrictions]
  
  # Fig. 3A ###########################################################
  plot(curve,-3,3,
       mgp=c(2, 0.5, 0),
       xaxt = "n",
       yaxt = "n",
       type="l",
       axes=FALSE,
       ann=FALSE,
       yaxs="i",
       xaxs="i",
       xlim=xrange2,
       ylim=yrange2,
       col=1) 
  abline(a=0,b=1,lty=2)
  par(new=TRUE)
  plot(log10(rsc/rKm),
       log10(rdc/rKm),
       main="(dot size is relative saturation)",
       cex=rsat,
       mgp=c(2, 0.5, 0),
       pch =19,
       col=alpha(color1,0.7),
       col.lab = colorlab,
       frame.plot=F,
       xaxt = "n",
       yaxt = "n",
       xlim=xrange2,
       ylim=yrange2,
       yaxs="i",
       xaxs="i",
       ylab = TeX("Scaled enzyme concentration: $\\, m_E/m_S \\[E\\]/K_m$"),                    
       xlab = TeX("Scaled metabolite concentration: $\\, \\[S\\]/K_m$"),
       cex.lab = cxl,        cex.main = cxl)
  axis(1, at=c(-2.2,seq(-2,3)), labels=label2x, mgp=c(2, 0.5, 0), col=coloraxis, col.ticks=coloraxis, col.axis=coloraxis, tck=0.02)
  axis(1, at=c(-2.2,seq(-2,3)), labels=label2x, mgp=c(2, 0.5, 0), col=coloraxis, col.ticks=coloraxis, col.axis=coloraxis, tck=-0.02)
  axis(2, at=c(-2.2,seq(-2,6,2)), labels=label2y, mgp=c(3, 0.5, 0), col=coloraxis, col.ticks=coloraxis, col.axis=coloraxis, tck=0.02,las=1)
  axis(2, at=c(-2.2,seq(-2,6,2)), labels=label2y, mgp=c(3, 0.5, 0), col=coloraxis, col.ticks=coloraxis, col.axis=coloraxis, tck=-0.02,las=1)
  legend("bottomright",c("1","0.75","0.5"),pch=19,cex=c(1,0.75,0.5),bty = "n")
  
  write.csv(cbind(dominant_pair,rsat,log10(rsc/rKm), log10(rdc/rKm)),file="data 3a.csv")
  
  # Fig.3B ################################################################
  
  # Correlation 
  corr <- cor.test(log10(cs_predicted),log10(cs_measured))
  r2  <- signif(as.numeric(corr[4])^2 ,digits=2)
  pvalue  <- signif(as.numeric(corr[3]) ,digits=2)
  
  # Plot 1
  idline <- -10:10
  plot(log10(cs_measured),
    log10(cs_predicted), 
    cex=rsat,
    mgp=c(2, 0.5, 0),
    pch=19,
    col.lab = colorlab,
    frame.plot=F,
    xlim = range1,
    ylim = range1,
    ylab="",
    yaxt = "n",
    xaxt = "n",
    col = alpha(color1,0.6), 
    yaxs="i", xaxs="i",
    main = paste("n = ", length(cs_measured), ", GMFE = ", GMFE(
      log10(cs_measured), log10(cs_predicted)),
      ", r� = ",r2,", p = ",pvalue, sep=""),
    xlab = TeX("Measured metabolite concentration: $\\, \\[S\\]$ (mol/L)"),
    cex.lab = cxl,        cex.main = cxl
  )
  abline(a=0,b=1,lty=2)
  lines(idline - log10(3), idline, lty = 3, col = 2)
  lines(idline + log10(3), idline, lty = 3, col = 2)
  text(range1[2] - 0.1,range1[2] - log10(foldline + 3),"x3",col=2,cex=cxl)
  text(range1[2] - log10(foldline + 3),range1[2] -0.1,"x3",col=2,cex=cxl)
  legend("bottomright",col= ucolor,pch=19,udp,cex=cex_dom(dom_min),bty = "n")
  axis(1, at=seq(-5,-1), labels=label1, mgp=c(2, 0.5, 0), col=coloraxis, col.ticks=coloraxis, col.axis=coloraxis, tck=0.02)
  axis(1, at=seq(-5,-1), labels=label1, mgp=c(2, 0.5, 0), col=coloraxis, col.ticks=coloraxis, col.axis=coloraxis, tck=-0.02)
  axis(2, at=seq(-5,-1), labels=label1, mgp=c(3, 0.5, 0), col=coloraxis, col.ticks=coloraxis, col.axis=coloraxis, tck=0.02,las=1)
  axis(2, at=seq(-5,-1), labels=label1, mgp=c(3, 0.5, 0), col=coloraxis, col.ticks=coloraxis, col.axis=coloraxis, tck=-0.02,las=1)
  title(ylab=TeX("Predicted metabolite concentration: $\\, \\[S\\]$ (mol/L)"), cex.lab = cxl, line = 2)
  
  write.csv(cbind(dominant_pair,rsat,log10(cs_measured), log10(cs_predicted)),file="data 3b.csv")
  
  # Fig.3C ##############################################################
  
  # total enzyme concentration per substrate
  y3b <- as.vector(total_enz[!is.nan(cs)])
  
  # vector of substrate concentrations
  x3b <- as.vector(cs[!is.nan(cs)])
  
  xrange3b <- c(floor(min(log10(x3b))),ceiling(max(log10(x3b))))
  
  yrange3b <- c(floor(min(log10(x3b))),ceiling(max(log10(y3b))))
  
  # symbols: open circles: at leat 50% is from reversible, solid = less than 50% is reversible
  symbol3b <- matrix(rep(1,7* 42),ncol=7)
  
  symbol3b[rev_cont < 0.5] <- 19
  
  pch3b <- as.vector(symbol3b[!is.nan(cs)])
  
  # colors
  color3b <- t(matrix(rep(magma(7),42),nrow=7))
  
  # Axis labels
  label3b <- c(TeX("10^{-4}"),TeX("10^{-3}"),TeX("10^{-2}"),TeX("10^{-1}"),TeX("1"),TeX("10"),TeX("10^{2}"))
  
  plot(log10(x3b),
       log10(y3b), 
       mgp=c(2, 0.5, 0),
       pch=pch3b,
       col.lab = colorlab,
       frame.plot=F,
       col=1,
       xlim=xrange3b,
       ylim=yrange3b,
       ylab="",
       yaxt = "n",
       xaxt = "n",
       xlab=TeX("Substrate mass: $\\, m_S \\[S\\]$ (g/L)"),
       yaxs="i",
       xaxs="i",
       cex.lab = cxl,        
       cex.main = cxl)
  par(new=T)
  abline(a=0,b=1,lty=2)
  axis(1, at=seq(-4,2), labels=label3b, mgp=c(2, 0.5, 0), col=coloraxis, col.ticks=coloraxis, col.axis=coloraxis, tck=0.02)
  axis(1, at=seq(-4,2), labels=label3b, mgp=c(2, 0.5, 0), col=coloraxis, col.ticks=coloraxis, col.axis=coloraxis, tck=-0.02)
  axis(2, at=seq(-4,2), labels=label3b, mgp=c(3, 0.5, 0), col=coloraxis, col.ticks=coloraxis, col.axis=coloraxis, tck=0.02,las=1)
  axis(2, at=seq(-4,2), labels=label3b, mgp=c(3, 0.5, 0), col=coloraxis, col.ticks=coloraxis, col.axis=coloraxis, tck=-0.02,las=1)
  title(ylab=TeX("Enzyme mass: $\\, \\sum m_E \\[E\\]$ (g/L)"), cex.lab = cxl, line = 2)
  polygon(x = c(-4, 1, 1), y = c(-4,-4, 1), col = alpha("lightgrey",0.5), border=NA)
  
  write.csv(cbind(rev_cont[!is.nan(cs)],log10(x3b), log10(y3b)),file="data 3c.csv")
  
  # Now plots with only maximal relative saturation #######################################################
  
  # find maximal relative saturation
  is.rsatmax <- F
  for (i in 1:length(rsat)) is.rsatmax[i] <- rsat[i] == max(rsat[dominant_pair==dominant_pair[i]])
  
  csmmax <- cs_measured[is.rsatmax]
  cspmax <- cs_predicted[is.rsatmax]
   
  rscmax <- rsc[is.rsatmax]
  rdcmax <- rdc[is.rsatmax]
  
  # Correlation 
  corrmax <- cor.test(log10(cspmax),log10(csmmax))
  r2max  <- signif(as.numeric(corrmax[4])^2 ,digits=2)
  pvaluemax  <- signif(as.numeric(corrmax[3]) ,digits=2)
  
  color1max <- color1[is.rsatmax]
  
  rKmmax <- rKm[is.rsatmax]
  
  # Fig. S3A #######################################################################
  plot(curve,-3,3,
       mgp=c(2, 0.5, 0),
       xaxt = "n",
       yaxt = "n",
       type="l",
       axes=FALSE,
       ann=FALSE,
       yaxs="i",
       xaxs="i",
       xlim=xrange2,
       ylim=yrange2,
       col=1) 
  abline(a=0,b=1,lty=2)
  par(new=TRUE)
  plot(log10(rscmax/rKmmax),
       log10(rdcmax/rKmmax),
       main="(only maximal saturation)",
       mgp=c(2, 0.5, 0),
       pch =19,
       col=alpha(color1max,0.7),
       col.lab = colorlab,
       frame.plot=F,
       xaxt = "n",
       yaxt = "n",
       xlim=xrange2,
       ylim=yrange2,
       yaxs="i",
       xaxs="i",
       ylab = TeX("Scaled enzyme concentration: $\\, m_E/m_S \\[E\\]/K_m$"),                    
       xlab = TeX("Scaled metabolite concentration: $\\, \\[S\\]/K_m$"),
       cex.lab = cxl,        cex.main = cxl)
  axis(1, at=c(-2.2,seq(-2,3)), labels=label2x, mgp=c(2, 0.5, 0), col=coloraxis, col.ticks=coloraxis, col.axis=coloraxis, tck=0.02)
  axis(1, at=c(-2.2,seq(-2,3)), labels=label2x, mgp=c(2, 0.5, 0), col=coloraxis, col.ticks=coloraxis, col.axis=coloraxis, tck=-0.02)
  axis(2, at=c(-2.2,seq(-2,6,2)), labels=label2y, mgp=c(3, 0.5, 0), col=coloraxis, col.ticks=coloraxis, col.axis=coloraxis, tck=0.02,las=1)
  axis(2, at=c(-2.2,seq(-2,6,2)), labels=label2y, mgp=c(3, 0.5, 0), col=coloraxis, col.ticks=coloraxis, col.axis=coloraxis, tck=-0.02,las=1)
  
  write.csv(cbind(udp,log10(rscmax/rKmmax),log10(rdcmax/rKmmax)),file="data S3a.csv")
  
  plot(log10(csmmax),
       log10(cspmax), 
       mgp=c(2, 0.5, 0),
       pch=19,
       col.lab = colorlab,
       frame.plot=F,
       xlim = range1,
       ylim = range1,
       ylab="",
       yaxt = "n",
       xaxt = "n",
       col = alpha(color1max,0.6), 
       yaxs="i", xaxs="i",
       main = paste("n = ", length(cspmax), ", GMFE = ", GMFE(
         log10(cspmax), log10(csmmax)),
         ", r� = ",r2max,", p = ",pvaluemax, sep=""),
       xlab = TeX("Measured metabolite concentration: $\\, \\[S\\]$ (mol/L)"),
       cex.lab = cxl,        cex.main = cxl
  )
  abline(a=0,b=1,lty=2)
  lines(idline - log10(3), idline, lty = 3, col = 2)
  lines(idline + log10(3), idline, lty = 3, col = 2)
  text(range1[2] - 0.1,range1[2] - log10(foldline + 3),"x3",col=2,cex=cxl)
  text(range1[2] - log10(foldline + 3),range1[2] -0.1,"x3",col=2,cex=cxl)
  legend("bottomright",col= ucolor,pch=19,udp,cex=cex_dom(dom_min),bty = "n")
  axis(1, at=seq(-5,-1), labels=label1, mgp=c(2, 0.5, 0), col=coloraxis, col.ticks=coloraxis, col.axis=coloraxis, tck=0.02)
  axis(1, at=seq(-5,-1), labels=label1, mgp=c(2, 0.5, 0), col=coloraxis, col.ticks=coloraxis, col.axis=coloraxis, tck=-0.02)
  axis(2, at=seq(-5,-1), labels=label1, mgp=c(3, 0.5, 0), col=coloraxis, col.ticks=coloraxis, col.axis=coloraxis, tck=0.02,las=1)
  axis(2, at=seq(-5,-1), labels=label1, mgp=c(3, 0.5, 0), col=coloraxis, col.ticks=coloraxis, col.axis=coloraxis, tck=-0.02,las=1)
  title(ylab=TeX("Predicted metabolite concentration: $\\, \\[S\\]$ (mol/L)"), cex.lab = cxl, line = 2)
  
  write.csv(cbind(udp,log10(csmmax),log10(cspmax)),file="data S3b.csv")
  
  if (dom_min == 0.5) {
  # Finds dominant enzyme molecular weight (= 250000 for the complex pheRS, this case from the EcoCyc database)
  remw <- rep(0,length(dominant_pair))
  for (i in 1:length(dominant_pair)) {
    
    emw <- as.numeric(Proteome_data[grep(dominant_e[i],Proteome_data[,1]),3])
    
    if (dominant_e[i] == "pheRS") emw <- 250000
    
    remw[i] <- emw
  }
  
  # Saves data for Fig.1b (dominant pairs: growth condition, name, color, enzyme mass concentration, substrate mass concentration, 
  # Km in g/L, substrate molar concentration, enzymes proteome fraction,dominant enzyme molecular weight, 
  # dominant enzyme molar concentration)
  data_dominants <- cbind(rcondition,dominant_pair,color1,rdc,rsc,rKm,cs_measured,rphi,remw,rdc/remw)
  
  # Write data for Fig.1b
  write.table(data_dominants,file="Fig1b.csv", sep=",")
  
  }
  
  
}

# Plot results #####################################################################################
dom_min      <- 0.50

boxsize <- 2.5

# Size of legends
cex_dom <- function(dom_min) {
  
  cex <- dom_min - 0.08
  
  if (dom_min < 0.45) cex <- dom_min - 0.12
  
  return(cex)
}

# size of label text
cxl <- 0.8

png(paste("Automatic predictions (",dom_min,").png",sep=""),width=2*boxsize,height=3*boxsize,units="in",res=1000)
par(mfrow=c(3,2))

predictions(dom_min) 

dev.off()

## Tables ###########################################################################################

# Dominant enzyme

write.table(dominant_gene,file="S2_dominant_gene.csv",row.names = sname, col.names = condition,sep=",")

write.table(dominant_b,file="S2_dominant_bnumber.csv",row.names = sname, col.names = condition,sep=",")

write.table(dominance,file="S2_dominance_score.csv",row.names = sname, col.names = condition,sep=",")

write.table(dominant_conc,file="S2_dominant_concentration.csv",row.names = sname, col.names = condition,sep=",")

write.table(dominant_rev,file="S2_dominant_reversibility.csv",row.names = sname, col.names = condition,sep=",")

# Second dominant enzyme

write.table(dominance2,file="S2_second_dominance_score.csv",row.names = sname, col.names = condition,sep=",")

write.table(dominant2_gene,file="S2_dominant_gene2.csv",row.names = sname, col.names = condition,sep=",")

write.table(dominant2_b,file="S2_dominant_bnumber2.csv",row.names = sname, col.names = condition,sep=",")

write.table(dominant2_conc,file="S2_dominant_concentration2.csv",row.names = sname, col.names = condition,sep=",")

write.table(dominant2_rev,file="S2_dominant_reversibility2.csv",row.names = sname, col.names = condition,sep=",")
