# Supplementary material for: On the optimality of the enzyme–substrate relationship in bacteria
Source: PLoS Biol. 2021 Oct 26;19(10):e3001416. doi: 10.1371/journal.pbio.3001416 (PMC8547704; doi:10.1371/journal.pbio.3001416)
Supplement: S1 Data — (XLSX) [file pbio.3001416.s003.xlsx]

## Sheet: Data 1a
	Type	value (log10(uM))
1	Km	4.02531
2	Km	3.04322
3	Km	1.08732
4	Km	2.17291
5	Km	2.29766
6	Km	2.2612
7	Km	1.645
8	Km	3.64738
9	Km	1.97097
10	Km	2.52534
11	Km	1.73237
12	Km	1.68181
13	Km	2.18794
14	Km	2.73898
15	Km	2.03391
16	Km	3.69897
17	Km	3.41971
18	Km	2.84949
19	Km	2.43753
20	Km	2.44716
21	Km	2.24472
22	Km	1.77203
23	Km	2.29841
24	Km	2.66649
25	Km	0.309547
26	Km	2.99801
27	Km	2.23874
28	Km	3.51851
29	Km	1.07028
30	Km	2.84659
31	Km	2.25084
32	Km	1.47712
33	Km	1.74908
34	Km	3
35	Km	1.59698
36	Km	3.47649
37	Km	1.28591
38	Km	1.97313
39	Km	3.00411
40	Km	-1.27955
41	Km	2.54516
42	Km	1.72962
43	Km	1.90894
44	Km	3.35065
45	Km	2.3004
46	Km	1.61278
47	Km	1.43136
48	Km	3
49	Km	0.892095
50	Km	0.954778
51	Km	0.866197
52	Km	1.38021
53	Km	2.1935
54	Km	3.6132
55	Km	3.10805
56	Km	0.198657
57	Km	2.71122
58	Km	1.66552
59	Km	2.18587
60	Km	1.77815
61	Km	2.63145
62	Km	0.954243
63	Km	0.453168
64	Km	2.17609
65	Km	1.45939
66	Km	3.38503
67	Km	3.05066
68	Km	2.68724
69	Km	2.56585
70	Km	2.31162
71	Km	3.14747
72	Km	0.364249
73	Km	3.77815
74	Km	0.306093
75	Km	1.0164
76	Km	1.92942
77	Km	0.0395906
78	Km	3.03601
79	Km	2.13314
80	Km	0.719666
81	Km	3.99394
82	Km	1.98986
83	Km	1.03323
84	Km	1.65051
85	Km	1.81666
86	Km	0.892708
87	Km	1.96019
88	Km	-0.522879
89	Km	3.59106
90	Km	3.83483
91	Km	0.30103
92	Km	0.60206
93	Km	0.380211
94	Km	0.778151
95	Km	1.04139
96	Km	1.20412
97	Km	1.72818
98	Km	1.32901
99	Km	-0.755725
100	Km	0.69897
101	Km	1.47712
102	Km	2.34242
103	Km	2.74819
104	Km	3.90309
105	Km	2.39794
106	Km	1.45507
107	Km	1.56539
108	Km	-2.4437
109	Km	2.61058
110	Km	1.77815
111	Km	1.12709
112	Km	3.77085
113	Km	2.94366
114	Km	1.77815
115	Km	3.02126
116	Km	2.20412
117	Km	3.14317
118	Km	3
119	Km	1.19978
120	Km	1.08745
121	Km	2.91394
122	Km	1.16086
123	Km	2.13265
124	Km	1.37958
125	Km	1.95123
126	Km	2.34978
127	Km	1.62152
128	Km	2.47013
129	Km	4.41753
130	Km	2.27119
131	Km	0.451545
132	Km	2.03959
133	Km	1.0086
134	Km	0
135	Km	1.80886
136	Km	1.23045
137	Km	2.93671
138	Km	3.00768
139	Km	1.15229
140	Km	1.88339
141	Km	1.85714
142	Km	0.518514
143	Km	2.45994
144	Km	1.64345
145	Km	1.48988
146	Km	2.25527
147	Km	2.95904
148	Km	2.2131
149	Km	2.50515
150	Km	1.726
151	Km	1.43935
152	Km	0.190719
153	Km	0.322219
154	Km	1.74954
155	Km	1.54407
156	Km	0.30103
157	Km	0.80618
158	Km	1.4843
159	Km	-0.79588
160	Km	2.15592
161	Km	2.34071
162	Km	1.72111
163	Km	-0.199283
164	Km	-0.0490717
165	Km	0.278754
166	Km	2.59975
167	Km	1.71568
168	Km	1.49136
169	Km	2.8451
170	Km	1.62355
171	Km	2.79885
172	Km	2.12378
173	Km	4.17146
174	Km	1.94037
175	Km	2.7893
176	Km	3.76343
177	Km	2.18086
178	Km	1.5294
179	Km	1.8598
180	Km	2.16581
181	Km	2.92354
182	Km	1.74819
183	Km	0.126737
184	Km	1.66317
185	Km	3
186	Km	2.76574
187	Km	3.45279
188	Km	2.27332
189	Km	2.35383
190	Km	3.34242
191	Km	1.75021
192	Km	2.18181
193	Km	2.51121
194	Km	2.09573
195	Km	2.46976
196	Km	-0.451545
197	Km	1.82661
198	Km	1.56686
199	Km	2.13938
200	Km	1.39794
201	Km	3
202	Km	3.14613
203	Km	2.25594
204	Km	2.10321
205	Km	3.70412
206	Km	2.37018
207	Km	2.16723
208	Km	0.447158
209	Km	2.3086
210	Km	0.858002
211	Km	2.1869
212	Km	4.69306
213	Km	3.69897
214	Km	3.03959
215	Km	2.39205
216	Km	2.20327
217	Km	2.43788
218	Km	3.39794
219	Km	1.54407
220	Km	2.08824
221	Km	1.97313
222	Km	0.0413927
223	Km	1.91606
224	Km	1.11594
225	Km	1.7611
226	Km	1.23045
227	Km	0.672098
228	Km	2.32687
229	Km	2.26133
230	Km	2.78296
231	Km	0.554168
232	Km	1.31175
233	Km	1.64081
234	Km	2.84237
235	Km	2.44716
236	Km	1.87018
237	Km	3.53387
238	Km	3.60206
239	Km	-0.49485
240	Km	0.431364
241	Km	1.5889
242	Km	2.11727
243	Km	1.66276
244	Km	-0.0110855
245	Km	1.30103
246	Km	-0.111129
247	Km	4.33091
248	Km	4.27743
249	Km	3.92117
250	Km	0.30103
251	Km	2.70757
252	Km	2.54407
253	Km	-0.522879
254	Km	1.82607
255	Km	2.61278
256	Km	0.246613
257	Km	1.84949
258	Km	2.5682
259	Km	2.38021
260	Km	2.54954
261	Km	1.47406
262	Km	3.39794
263	Km	1.67259
264	Km	2.32222
265	Km	3.4624
266	Km	1.88129
267	Km	1.78533
268	Km	1.91108
269	Km	2.18053
270	Km	2.68307
271	Km	2.34122
272	Km	0.60206
273	Km	1.72428
274	Km	1.56138
275	Km	2.07918
276	Km	3.56229
277	Km	3.36736
278	Km	3.50956
279	Km	2.69866
280	Km	3.11394
281	Km	2.54407
282	Km	2.67551
283	Km	2.31642
284	Km	1.9539
285	Km	0.581085
286	Km	2.41059
287	Km	2.17609
288	Km	1.24421
289	Km	3.17609
290	Km	1.8451
291	Km	2.35973
292	Km	3.09342
293	Km	4.23045
294	Km	1.80222
295	Km	3.06029
296	Km	2.31059
297	Km	1.60206
298	Km	1.9498
299	Km	1.71727
300	Km	2.90489
301	Km	2.00663
302	Km	2.26245
303	Km	0.802379
304	Km	2.72428
305	Km	1.8451
306	Km	2.07767
307	Km	1.23856
308	Km	1.6902
309	Km	0.389076
310	Km	2.27875
311	Km	-0.0509688
312	Km	1.50515
313	Km	2.82607
314	Km	2.80618
315	Km	3.16285
316	Km	2.92605
317	Km	2.30103
318	Km	-1.18709
319	Km	2.77768
320	Km	1.38021
321	Km	1.27875
322	Km	1.20412
323	Km	2.90309
324	Km	3.17609
325	Km	1.69161
326	Km	1.69897
327	Km	2.95154
328	Km	2.88081
329	Km	2.34062
330	Km	2.48721
331	Km	1
332	Km	1
333	Km	3.62027
334	Km	0.342423
335	Km	0.361728
336	Km	2.08509
337	Km	2.27203
338	Km	0.869232
339	Km	2.39794
340	Km	1.60206
341	Km	2.32661
342	Km	3.41497
343	Km	1.5682
344	Km	4.18752
345	Km	4.60206
346	Km	2.18523
347	Km	3.32222
348	Km	1.90489
349	Km	1.77525
350	Km	2
351	Km	5.23045
352	Km	4.62325
353	Km	4.77815
354	Km	3.08279
355	Km	2.83043
356	Km	3.06029
357	Km	2.54717
358	Km	3.30103
359	Km	0.758598
360	Km	0.760896
361	Km	2.47712
362	Km	1.63347
363	Km	-0.13836
364	Km	2.23403
365	Km	-0.970787
366	Km	1.23045
367	Km	-1.41195
368	Km	0.164627
369	Km	0.322219
370	Km	0.414973
371	Km	0.176091
372	Km	-1.09691
373	Km	1.82173
374	Km	-0.251812
375	Km	0.427767
376	Km	-0.433231
377	Km	4.14922
378	Km	-0.102301
379	Km	-0.393702
380	Km	0.0237151
381	Km	0.251958
382	Km	0.342423
383	Km	1.47712
384	Km	0.270382
385	Km	-0.677781
386	Km	1.20412
387	Km	2.13855
388	Km	2.89209
389	Km	1.71577
390	Km	0.288746
391	Km	1.43136
392	Km	0.113943
393	Km	1.55455
394	Km	1.8451
395	Km	3.15587
396	Km	2.20412
397	Km	-0.180755
398	[S]	2.78147
399	[S]	2.68324
400	[S]	3.53771
401	[S]	4.48645
402	[S]	3.38555
403	[S]	2.57393
404	[S]	3.14548
405	[S]	1.92248
406	[S]	3.41511
407	[S]	1.13103
408	[S]	2.04191
409	[S]	2.52318
410	[S]	2.23837
411	[S]	3.13616
412	[S]	3.32486
413	[S]	1.4383
414	[S]	1.05325
415	[S]	2.05657
416	[S]	1.70572
417	[S]	1.06152
418	[S]	2.52628
419	[S]	3.12067
420	[S]	2.97735
421	[S]	2.44486
422	[S]	2.54799
423	[S]	3.14773
424	[S]	3.06482
425	[S]	1.42573
426	[S]	2.36214
427	[S]	2.81871
428	[S]	3.55586
429	[S]	2.77423
430	[S]	2.84687
431	[S]	2.80411
432	[S]	2.73899
433	[S]	0.91243
434	[S]	3.22669
435	[S]	3.07383
436	[S]	0.240332
437	[S]	2.11278
438	[S]	1.28566
439	[S]	2.03097

## Sheet: Data 1b
growth condition	dominant_pair	color	dominant enzyme mass concentration (g/L)	substrate mass concentration (g/L)	Km (g/L)	measured substrate concentration (molar)	dominant enzyme proteome fraction	dominant enzyme molecular weight (g/mol)	dominant enzyme molar concentration (molar)
Acetate	asn/asnS	#990F26	0.483584	0.0368712	0.003036	0.000279327	0.00246349	52519.4	9.20772e-06
Acetate	gdp/ndk	#B33E52	0.768864	0.0747605	0.02992	0.00016991	0.00391678	15435.8	4.98105e-05
Acetate	gtp/purA	#CC7A88	0.817571	0.396139	0.0176979	0.000763274	0.0041649	47297.3	1.72858e-05
Acetate	13dpg/pgk	#E6B8BF	3.53121	0.0113024	0.000131	4.3139e-05	0.0179888	41074.6	8.59706e-05
Acetate	6pgc/gnd	#99600F	0.817571	0.03074	0.134316	0.000112601	0.0041649	51431.3	1.58964e-05
Acetate	ru5p-D/rpiA	#B3823E	0.156034	0.0327686	0.3192	0.000143722	0.000794876	22828	6.83522e-06
Acetate	fum/fumA	#CCAA7A	0.831487	0.0710072	0.034428	0.00062287	0.00423579	60242.6	1.38023e-05
Acetate	mal-L/mdh	#E6D2B8	11.1677	0.228721	0.33	0.00173274	0.0568908	32299.2	0.000345757
Acetate	gal1p/galT	#54990F	0.0116721	0.00473193	0.115842	1.83408e-05	5.94606e-05	39602.5	2.94732e-07
Fructose	asn/asnS	#990F26	0.598431	0.0559254	0.003036	0.000423677	0.00236688	52519.4	1.13945e-05
Fructose	phe/pheRS	#78B33E	1.42238	0.0122233	0.0007128	7.40807e-05	0.00562569	250000	5.6895e-06
Fructose	gdp/ndk	#B33E52	0.60473	0.135117	0.02992	0.000307085	0.00239179	15435.8	3.91772e-05
Fructose	6pgc/gnd	#99600F	1.10993	0.0132583	0.134316	4.8565e-05	0.00438994	51431.3	2.15809e-05
Fructose	fdp/fbaA	#A3CC7A	2.00317	0.407765	0.061824	0.00121359	0.00792281	39104.6	5.12259e-05
Fructose	ru5p-D/rpiA	#B3823E	0.108851	0.0545462	0.3192	0.000239238	0.000430523	22828	4.76833e-06
Fructose	s7p/talB	#CFE6B8	0.920953	0.225983	0.08208	0.000784664	0.0036425	35179.3	2.61788e-05
Fructose	fum/fumA	#CCAA7A	0.34646	0.0822589	0.034428	0.00072157	0.0013703	60242.6	5.75108e-06
Fructose	mal-L/mdh	#E6D2B8	5.11501	0.233338	0.33	0.00176771	0.0202306	32299.2	0.000158363
Fructose	f1p/fruK	#0F8299	0.17386	0.113497	0.058566	0.00043991	0.00068764	33716.3	5.15655e-06
Fructose	gal1p/galT	#54990F	0.00909615	0.00529883	0.115842	2.05381e-05	3.59765e-05	39602.5	2.29686e-07
Galactose	asn/asnS	#990F26	0.464242	0.0268143	0.003036	0.000203139	0.0024563	52519.4	8.83944e-06
Galactose	phe/pheRS	#78B33E	1.36724	0.00765807	0.0007128	4.64126e-05	0.00723404	250000	5.46896e-06
Galactose	gdp/ndk	#B33E52	0.669965	0.066809	0.02992	0.000151839	0.00354478	15435.8	4.34034e-05
Galactose	gtp/purA	#CC7A88	0.682709	0.337024	0.0176979	0.000649372	0.0036122	47297.3	1.44344e-05
Galactose	6pgc/gnd	#99600F	0.746429	0.129032	0.134316	0.000472646	0.00394934	51431.3	1.45131e-05
Galactose	fdp/fbaA	#A3CC7A	1.33629	0.122828	0.061824	0.000365561	0.00707029	39104.6	3.41722e-05
Galactose	ru5p-D/rpiA	#B3823E	0.134903	0.0476653	0.3192	0.000209058	0.000713771	22828	5.90956e-06
Galactose	mal-L/mdh	#E6D2B8	4.86089	0.0940219	0.33	0.000712287	0.0257189	32299.2	0.000150496
Galactose	gal1p/galT	#54990F	0.094669	0.0159891	0.115842	6.19731e-05	0.000500892	39602.5	2.39048e-06
Glucose	asn/asnS	#990F26	0.640547	0.051042	0.003036	0.000386682	0.00263444	52519.4	1.21964e-05
Glucose	phe/pheRS	#78B33E	1.37944	0.0187419	0.0007128	0.000113587	0.00567334	250000	5.51774e-06
Glucose	gdp/ndk	#B33E52	0.397352	0.151376	0.02992	0.000344036	0.00163423	15435.8	2.57422e-05
Glucose	6pgc/gnd	#99600F	1.59472	0.0784232	0.134316	0.000287265	0.00655877	51431.3	3.10069e-05
Glucose	fdp/fbaA	#A3CC7A	1.72762	0.402326	0.061824	0.0011974	0.00710534	39104.6	4.41794e-05
Glucose	ru5p-D/rpiA	#B3823E	0.139538	0.154907	0.3192	0.000679417	0.000573893	22828	6.1126e-06
Glucose	mal-L/mdh	#E6D2B8	3.78747	0.229449	0.33	0.00173825	0.0155771	32299.2	0.000117262
Glucose	gal1p/galT	#54990F	0.0131698	0.00513686	0.115842	1.99103e-05	5.41645e-05	39602.5	3.32548e-07
Glycerol	asn/asnS	#990F26	0.506898	0.039162	0.003036	0.000296682	0.00224812	52519.4	9.65164e-06
Glycerol	phe/pheRS	#78B33E	1.35368	0.0146132	0.0007128	8.8565e-05	0.00600365	250000	5.41473e-06
Glycerol	gdp/ndk	#B33E52	0.650471	0.0854942	0.02992	0.000194305	0.00288487	15435.8	4.21405e-05
Glycerol	gmp/guaC	#3E9FB3	0.10431	0.024493	0.008303	6.78475e-05	0.000462619	37341.8	2.79338e-06
Glycerol	6pgc/gnd	#99600F	1.0431	0.00788395	0.134316	2.88789e-05	0.00462619	51431.3	2.02814e-05
Glycerol	ru5p-D/rpiA	#B3823E	0.135808	0.0303046	0.3192	0.000132915	0.000602314	22828	5.94918e-06
Glycerol	mal-L/mdh	#E6D2B8	5.18619	0.125323	0.33	0.000949417	0.023001	32299.2	0.000160567
Glycerol	gal1p/galT	#54990F	0.0141668	0.00601614	0.115842	2.33184e-05	6.28304e-05	39602.5	3.57724e-07
Glycerol	glyc3p/glpD	#7ABECC	0.820414	0.20631	1.19	0.00121359	0.00363858	56697.1	1.44701e-05
Pyruvate	asn/asnS	#990F26	0.4777	0.0610396	0.003036	0.000462422	0.00223396	52519.4	9.09567e-06
Pyruvate	phe/pheRS	#78B33E	1.42997	0.0138659	0.0007128	8.40359e-05	0.00668723	250000	5.71986e-06
Pyruvate	gdp/ndk	#B33E52	0.615528	0.0840143	0.02992	0.000190942	0.00287851	15435.8	3.98767e-05
Pyruvate	gmp/guaC	#3E9FB3	0.11825	0.00913022	0.008303	2.52915e-05	0.000552997	37341.8	3.1667e-06
Pyruvate	13dpg/pgk	#E6B8BF	3.00716	0.00777776	0.000131	2.96861e-05	0.014063	41074.6	7.32121e-05
Pyruvate	6pgc/gnd	#99600F	0.936604	0.0666463	0.134316	0.000244126	0.00438003	51431.3	1.82108e-05
Pyruvate	ru5p-D/rpiA	#B3823E	0.15302	0.0264909	0.3192	0.000116188	0.0007156	22828	6.7032e-06
Pyruvate	s7p/talB	#CFE6B8	1.02745	0.880557	0.08208	0.00305749	0.00480485	35179.3	2.9206e-05
Pyruvate	fum/fumA	#CCAA7A	0.515289	0.0690083	0.034428	0.000605336	0.00240975	60242.6	8.55357e-06
Pyruvate	mal-L/mdh	#E6D2B8	10.8383	0.139843	0.33	0.00105942	0.0506853	32299.2	0.000335559
Pyruvate	gal1p/galT	#54990F	0.0176984	0.0061087	0.115842	2.36771e-05	8.27664e-05	39602.5	4.469e-07
Succinate	asn/asnS	#990F26	0.528776	0.0454719	0.003036	0.000344484	0.00239725	52519.4	1.00682e-05
Succinate	gdp/ndk	#B33E52	1.14493	0.139735	0.02992	0.000317578	0.00519064	15435.8	7.41737e-05
Succinate	gmp/guaC	#3E9FB3	0.108166	0.0419278	0.008303	0.000116143	0.000490379	37341.8	2.89664e-06
Succinate	13dpg/pgk	#E6B8BF	2.86232	0.018669	0.000131	7.12556e-05	0.0129766	41074.6	6.96859e-05
Succinate	6pgc/gnd	#99600F	1.03194	0.0283283	0.134316	0.000103767	0.0046784	51431.3	2.00645e-05
Succinate	ru5p-D/rpiA	#B3823E	0.124285	0.0531148	0.3192	0.00023296	0.000563457	22828	5.44442e-06
Succinate	fum/fumA	#CCAA7A	0.665867	0.527989	0.034428	0.00463148	0.00301877	60242.6	1.10531e-05
Succinate	mal-L/mdh	#E6D2B8	5.7849	1.47334	0.33	0.0111617	0.0262264	32299.2	0.000179104
Succinate	gal1p/galT	#54990F	0.0114644	0.00938287	0.115842	3.63677e-05	5.19747e-05	39602.5	2.89485e-07
