# Supplementary material for: On the optimality of the enzyme–substrate relationship in bacteria
Source: PLoS Biol. 2021 Oct 26;19(10):e3001416. doi: 10.1371/journal.pbio.3001416 (PMC8547704; doi:10.1371/journal.pbio.3001416)
Supplement: S2 Data — (XLSX) [file pbio.3001416.s004.xlsx]

## Sheet: Enzyme and metabolite codes 
Dominant Enzyme/Substrate code	Substrate	Enzyme
asn/asnS	L-asparagine	asparagine—tRNA ligase
gdp/ndk	guanosine-5'-diphosphate	nucleoside diphosphate kinase
gtp/purA	guanosine 5'-triphosphate	adenylosuccinate synthetase
13dpg/pgk	1,3-bisphospho-D-glycerate	phosphoglycerate kinase
6pgc/gnd	D-gluconate 6-phosphate	6-phosphogluconate dehydrogenase, decarboxylating
ru5p-D/rpiA	D-ribulose 5-phosphate	ribose-5-phosphate isomerase A
fum/fumA	fumarate	fumarase A
mal-L/mdh	(S)-malate	malate dehydrogenase
gal1p/galT	alpha-D-galactose 1-phosphate	galactose-1-phosphate uridylyltransferase
phe/pheRS	L-phenylalanine	phenylalanine—tRNA ligase
fdp/fbaA	fructose 1,6-bisphosphate	fructose-bisphosphate aldolase class II
s7p/talB	D-sedoheptulose 7-phosphate	transaldolase B
f1p/fruK	beta-D-fructofuranose 1-phosphate	1-phosphofructokinase
gmp/guaC	guanosine 5'-phosphate	GMP reductase
glyc3p/glpD	sn-glycerol 3-phosphate	aerobic glycerol 3-phosphate dehydrogenase

## Sheet: Dominant gene
				Growth condition:
Metabolite:	Acetate	Fructose	Galactose	Glucose	Glycerol	Pyruvate	Succinate
ADP	0	0	0	0	0	0	0
AMP	adk	adk	adk	adk	adk	adk	adk
ATP	0	0	0	0	0	0	0
L-glutamate	aspC	0	serC	glnA	glnA	glnA	aspC
L-glutamine	0	0	0	0	0	0	0
L-asparagine	asnS	asnS	asnS	asnS	asnS	asnS	asnS
L-aspartate	0	thrA	0	0	0	thrA	0
L-tyrosine	aspC	aspC	aspC	aspC	aspC	aspC	aspC
L-arginine	argH	argH	argH	argH	argH	argH	argH
adenine	deoD	deoD	deoD	deoD	deoD	deoD	deoD
L-phenylalanine	0	0	0	0	0	0	0
GDP	ndk	ndk	ndk	ndk	ndk	ndk	ndk
GMP	guaC	guaC	guaC	guaC	guaC	guaC	guaC
GTP	purA	purA	purA	folE	purA	purA	purA
NAD+	mdh	mdh	mdh	mdh	mdh	mdh	mdh
NADH	mdh	mdh	mdh	mdh	mdh	mdh	mdh
NADP+	icd	ilvC	icd	ilvC	ilvC	icd	ilvC
NADPH	icd	ilvC	icd	ilvC	ilvC	icd	ilvC
1,3-bisphospho-D-glycerate	pgk	gapA	pgk	gapA	pgk	pgk	pgk
2-dehydro-3-deoxy-D-gluconate 6-phosphate	eda	eda	eda	eda	eda	eda	eda
beta-D-fructofuranose 6-phosphate	talB	talB	talB	talB	talB	talB	talB
glycerone phosphate	0	fbaA	0	fbaA	fbaA	0	0
beta-D-glucose 6-phosphate	pgi	pgi	pgi	pgi	pgi	pgi	pgi
D-gluconate 6-phosphate	gnd	gnd	gnd	gnd	gnd	gnd	gnd
phosphoenolpyruvate	eno	eno	eno	eno	eno	eno	eno
pyruvate	pflB	0	0	0	0	0	0
fructose 1,6-bisphosphate	fbaA	fbaA	fbaA	fbaA	fbaA	fbaA	fbaA
D-erythrose 4-phosphate	talB	talB	talB	talB	talB	talB	talB
D-ribose 5-phosphate	tktA	prs	prs	tktA	prs	prs	prs
D-ribulose 5-phosphate	rpiA	rpiA	rpiA	rpiA	rpiA	rpiA	rpiA
D-sedoheptulose 7-phosphate	talB	talB	talB	talB	talB	talB	talB
D-xylulose 5-phosphate	tktA	tktA	tktA	tktA	tktA	tktA	tktA
citrate	acnB	acnB	acnB	acnB	acnB	acnB	acnB
2-oxoglutarate	icd	icd	icd	icd	icd	icd	icd
fumarate	fumA	fumA	fumA	argH	fumA	fumA	fumA
D-threo-isocitrate	aceA	aceA	aceA	icd	aceA	aceA	aceA
(S)-malate	mdh	mdh	mdh	mdh	mdh	mdh	mdh
succinate	aceA	aceA	aceA	aceA	aceA	aceA	aceA
cyclic-AMP	cpdA	cpdA	cpdA	cpdA	cpdA	cpdA	cpdA
beta-D-fructofuranose 1-phosphate	yfbT	fruK	yfbT	yfbT	yfbT	yfbT	yigL
alpha-D-galactose 1-phosphate	galT	galT	galT	galT	galT	galT	galT
sn-glycerol 3-phosphate	plsB	plsB	plsB	plsB	glpD	plsB	plsB

## Sheet: Dominance score
				Growth condition:
Metabolite:	Acetate	Fructose	Galactose	Glucose	Glycerol	Pyruvate	Succinate
ADP	0.351445	0.421802	0.405559	0.450828	0.485437	0.474506	0.493603
AMP	0.399893	0.37753	0.36073	0.392819	0.367694	0.395358	0.412823
ATP	0.0419854	0.0584165	0.056401	0.0593083	0.054208	0.0588443	0.0509522
L-glutamate	0.0927505	0.121298	0.0865768	0.140011	0.110016	0.0855055	0.0936786
L-glutamine	0.148423	0.166181	0.153763	0.188771	0.163758	0.138044	0.18259
L-asparagine	0.927873	0.937994	0.931609	0.927262	0.937974	0.935726	0.938955
L-aspartate	0.246179	0.255329	0.354192	0.211138	0.280259	0.318489	0.323077
L-tyrosine	0.738526	0.671733	0.726073	0.621156	0.735329	0.72175	0.746875
L-arginine	0.681363	0.656311	0.596774	0.704678	0.681818	0.640878	0.605546
adenine	0.427559	0.407035	0.455847	0.350493	0.415142	0.404475	0.425881
L-phenylalanine	0.431198	0.535071	0.541534	0.570643	0.525179	0.52411	0.462921
GDP	0.790743	0.713116	0.749589	0.63659	0.723617	0.688956	0.842426
GMP	0.467631	0.486884	0.441764	0.458183	0.518497	0.534854	0.51651
GTP	0.541467	0.429264	0.504152	0.390533	0.464858	0.453161	0.4318
NAD+	0.283718	0.11549	0.126768	0.136302	0.170978	0.20885	0.166941
NADH	0.322039	0.124786	0.16644	0.131783	0.182655	0.330748	0.224529
NADP+	0.226355	0.238986	0.19631	0.211491	0.224992	0.247169	0.208385
NADPH	0.159162	0.131948	0.128956	0.125932	0.131201	0.167402	0.123638
1,3-bisphospho-D-glycerate	0.630435	0.540936	0.675273	0.503636	0.549296	0.607595	0.568862
2-dehydro-3-deoxy-D-gluconate 6-phosphate	1	1	1	1	1	1	1
beta-D-fructofuranose 6-phosphate	0.195488	0.235312	0.194712	0.207352	0.22491	0.28062	0.223658
glycerone phosphate	0.669909	0.497668	0.492842	0.585689	0.389165	0.473796	0.557651
beta-D-glucose 6-phosphate	0.423029	0.4866	0.482546	0.478428	0.473805	0.34819	0.455901
D-gluconate 6-phosphate	0.99269	1	0.993287	0.99206	0.99336	0.993291	0.995233
phosphoenolpyruvate	0.538602	0.56533	0.565729	0.522597	0.499517	0.500093	0.557864
pyruvate	0.161319	0.251042	0.190407	0.224167	0.193756	0.30953	0.198177
fructose 1,6-bisphosphate	0.65264	0.869917	0.674384	0.853354	0.766429	0.708154	0.686088
D-erythrose 4-phosphate	0.314574	0.353275	0.34125	0.316087	0.383124	0.375748	0.357784
D-ribose 5-phosphate	0.340468	0.417197	0.336051	0.401305	0.390032	0.391413	0.433609
D-ribulose 5-phosphate	0.61796	0.668332	0.557957	0.59085	0.538985	0.60588	0.614644
D-sedoheptulose 7-phosphate	0.411217	0.51291	0.430631	0.461196	0.495495	0.516861	0.458888
D-xylulose 5-phosphate	0.363326	0.422427	0.257463	0.410089	0.388171	0.42186	0.402346
citrate	0.465912	0.4629	0.45208	0.462201	0.463631	0.47619	0.470351
2-oxoglutarate	0.18932	0.115777	0.18144	0.167221	0.154749	0.200737	0.170626
fumarate	0.64002	0.511485	0.413659	0.543797	0.499589	0.588945	0.600715
D-threo-isocitrate	0.611044	0.286867	0.665975	0.258769	0.44597	0.263845	0.47234
(S)-malate	0.884562	0.87483	0.829314	0.897092	0.874557	0.914469	0.830926
succinate	0.837516	0.559929	0.912407	0.651794	0.745981	0.551023	0.773328
cyclic-AMP	1	1	1	1	1	1	1
beta-D-fructofuranose 1-phosphate	0.434407	0.592305	0.383454	0.359684	0.428035	0.398386	0.419529
alpha-D-galactose 1-phosphate	1	1	1	1	1	1	1
sn-glycerol 3-phosphate	0.117774	0.11805	0.117329	0.11776	0.653763	0.121425	0.116617

## Sheet: Dominant bnumber
				Growth condition:
Metabolite:	Acetate	Fructose	Galactose	Glucose	Glycerol	Pyruvate	Succinate
ADP	b3738 and b3736 and b3737 and b3732 and b3733 and b3734 and b3735 and b3731	b3738 and b3736 and b3737 and b3732 and b3733 and b3734 and b3735 and b3731	b3738 and b3736 and b3737 and b3732 and b3733 and b3734 and b3735 and b3731	b3738 and b3736 and b3737 and b3732 and b3733 and b3734 and b3735 and b3731	b3738 and b3736 and b3737 and b3732 and b3733 and b3734 and b3735 and b3731	b3738 and b3736 and b3737 and b3732 and b3733 and b3734 and b3735 and b3731	b3738 and b3736 and b3737 and b3732 and b3733 and b3734 and b3735 and b3731
AMP	b0474	b0474	b0474	b0474	b0474	b0474	b0474
ATP	b3738 and b3736 and b3737 and b3732 and b3733 and b3734 and b3735 and b3731	b3738 and b3736 and b3737 and b3732 and b3733 and b3734 and b3735 and b3731	b2149 and b2148 and b2150	b3738 and b3736 and b3737 and b3732 and b3733 and b3734 and b3735 and b3731	b3738 and b3736 and b3737 and b3732 and b3733 and b3734 and b3735 and b3731	b3738 and b3736 and b3737 and b3732 and b3733 and b3734 and b3735 and b3731	b3738 and b3736 and b3737 and b3732 and b3733 and b3734 and b3735 and b3731
L-glutamate	b0928	b3212 and b3213	b0907	b3870	b3870	b3870	b0928
L-glutamine	b0033 and b0032	b3212 and b3213	b0033 and b0032	b0033 and b0032	b0033 and b0032	b0033 and b0032	b0033 and b0032
L-asparagine	b0930	b0930	b0930	b0930	b0930	b0930	b0930
L-aspartate	b4245 and b4244	b0002	b4245 and b4244	b4245 and b4244	b4245 and b4244	b0002	b4245 and b4244
L-tyrosine	b0928	b0928	b0928	b0928	b0928	b0928	b0928
L-arginine	b3960	b3960	b3960	b3960	b3960	b3960	b3960
adenine	b4384	b4384	b4384	b4384	b4384	b4384	b4384
L-phenylalanine	b1714 and b1713	b1714 and b1713	b1714 and b1713	b1714 and b1713	b1714 and b1713	b1714 and b1713	b1714 and b1713
GDP	b2518	b2518	b2518	b2518	b2518	b2518	b2518
GMP	b0104	b0104	b0104	b0104	b0104	b0104	b0104
GTP	b4177	b4177	b4177	b2153	b4177	b4177	b4177
NAD+	b3236	b3236	b3236	b3236	b3236	b3236	b3236
NADH	b3236	b3236	b3236	b3236	b3236	b3236	b3236
NADP+	b1136	b3774	b1136	b3774	b3774	b1136	b3774
NADPH	b1136	b3774	b1136	b3774	b3774	b1136	b3774
1,3-bisphospho-D-glycerate	b2926	b1779	b2926	b1779	b2926	b2926	b2926
2-dehydro-3-deoxy-D-gluconate 6-phosphate	b1850	b1850	b1850	b1850	b1850	b1850	b1850
beta-D-fructofuranose 6-phosphate	b0008	b0008	b0008	b0008	b0008	b0008	b0008
glycerone phosphate	b2096 and b2095	b2925	b2096 and b2095	b2925	b2925	b2096 and b2095	b2096 and b2095
beta-D-glucose 6-phosphate	b4025	b4025	b4025	b4025	b4025	b4025	b4025
D-gluconate 6-phosphate	b2029	b2029	b2029	b2029	b2029	b2029	b2029
phosphoenolpyruvate	b2779	b2779	b2779	b2779	b2779	b2779	b2779
pyruvate	b0903	b0114 and b0115 and b0116	b0114 and b0115 and b0116	b0114 and b0115 and b0116	b0114 and b0115 and b0116	b0114 and b0115 and b0116	b0114 and b0115 and b0116
fructose 1,6-bisphosphate	b2925	b2925	b2925	b2925	b2925	b2925	b2925
D-erythrose 4-phosphate	b0008	b0008	b0008	b0008	b0008	b0008	b0008
D-ribose 5-phosphate	b2935	b1207	b1207	b2935	b1207	b1207	b1207
D-ribulose 5-phosphate	b2914	b2914	b2914	b2914	b2914	b2914	b2914
D-sedoheptulose 7-phosphate	b0008	b0008	b0008	b0008	b0008	b0008	b0008
D-xylulose 5-phosphate	b2935	b2935	b2935	b2935	b2935	b2935	b2935
citrate	b0118	b0118	b0118	b0118	b0118	b0118	b0118
2-oxoglutarate	b1136	b1136	b1136	b1136	b1136	b1136	b1136
fumarate	b1612	b1612	b1612	b3960	b1612	b1612	b1612
D-threo-isocitrate	b4015	b4015	b4015	b1136	b4015	b4015	b4015
(S)-malate	b3236	b3236	b3236	b3236	b3236	b3236	b3236
succinate	b4015	b4015	b4015	b4015	b4015	b4015	b4015
cyclic-AMP	b3032	b3032	b3032	b3032	b3032	b3032	b3032
beta-D-fructofuranose 1-phosphate	b2293	b2168	b2293	b2293	b2293	b2293	b3826
alpha-D-galactose 1-phosphate	b0758	b0758	b0758	b0758	b0758	b0758	b0758
sn-glycerol 3-phosphate	b4041	b4041	b4041	b4041	b3426	b4041	b4041

## Sheet: Dominant concentration
				Growth condition:		Concentrations (g/L)
Metabolite:	Acetate	Fructose	Galactose	Glucose	Glycerol	Pyruvate	Succinate
ADP	5.20737	6.16798	5.3677	5.70115	7.23303	8.724	7.61557
AMP	0.274843	0.219215	0.202082	0.27509	0.210964	0.314812	0.346492
ATP	5.20737	6.16798	9.45425	5.70115	7.23303	8.724	7.61557
L-glutamate	0.988043	1.65041	0.961255	2.04656	1.29362	0.969495	1.08015
L-glutamine	0.869756	1.65041	1.02679	2.00005	1.40349	0.996121	1.34228
L-asparagine	0.483584	0.598431	0.464242	0.640547	0.506898	0.4777	0.528776
L-aspartate	1.34986	1.80159	2.06997	1.39405	1.843	2.365	2.11059
L-tyrosine	0.988043	0.835283	0.88115	0.671113	0.9215	0.930339	1.08015
L-arginine	0.17743	0.212915	0.15493	0.320273	0.219754	0.173851	0.161194
adenine	0.167863	0.17512	0.214826	0.158143	0.213894	0.147382	0.210908
L-phenylalanine	0.991522	1.42238	1.36724	1.37944	1.35368	1.42997	1.24134
GDP	0.768864	0.60473	0.669965	0.397352	0.650471	0.615528	1.14493
GMP	0.0701023	0.0909615	0.0822892	0.0943544	0.10431	0.11825	0.108166
GTP	0.817571	0.665203	0.682709	0.776098	0.742767	0.754922	0.665867
NAD+	11.1677	5.11501	4.86089	3.78747	5.18619	10.8383	5.7849
NADH	11.1677	5.11501	4.86089	3.78747	5.18619	10.8383	5.7849
NADP+	3.96609	4.04413	3.00392	3.97352	3.82371	4.21315	3.3444
NADPH	3.96609	4.04413	3.00392	3.97352	3.82371	4.21315	3.3444
1,3-bisphospho-D-glycerate	3.53121	4.66146	3.71394	3.68115	3.42816	3.00716	2.86232
2-dehydro-3-deoxy-D-gluconate 6-phosphate	0.151164	0.166301	0.137088	0.178077	0.117934	0.147539	0.152155
beta-D-fructofuranose 6-phosphate	0.683628	0.920953	0.821072	0.825269	0.966916	1.02745	0.846645
glycerone phosphate	5.06024	2.00317	2.46504	1.72762	1.47967	2.1379	2.65744
beta-D-glucose 6-phosphate	0.518375	0.595911	0.642657	0.6246	0.672446	0.411918	0.485088
D-gluconate 6-phosphate	0.817571	1.10993	0.746429	1.59472	1.0431	0.936604	1.03194
phosphoenolpyruvate	2.53969	5.01422	3.5865	3.64128	2.9447	2.31802	2.68154
pyruvate	1.38987	3.51499	1.95892	2.59807	1.89281	7.8468	2.31999
fructose 1,6-bisphosphate	1.28202	2.00317	1.33629	1.72762	1.47967	1.41744	1.22477
D-erythrose 4-phosphate	0.683628	0.920953	0.821072	0.825269	0.966916	1.02745	0.846645
D-ribose 5-phosphate	0.554904	0.628667	0.531603	0.617955	0.654866	0.695405	0.836099
D-ribulose 5-phosphate	0.156034	0.108851	0.134903	0.139538	0.135808	0.15302	0.124285
D-sedoheptulose 7-phosphate	0.683628	0.920953	0.821072	0.825269	0.966916	1.02745	0.846645
D-xylulose 5-phosphate	0.554904	0.554336	0.355009	0.617955	0.5948	0.68914	0.671892
citrate	6.15787	1.7134	3.64112	1.56814	2.44659	3.97822	4.56465
2-oxoglutarate	3.96609	2.26774	3.00392	3.40208	2.7396	4.21315	3.20881
fumarate	0.831487	0.34646	0.380497	0.320273	0.369186	0.515289	0.665867
D-threo-isocitrate	33.2247	3.31342	28.0366	3.40208	8.65829	6.01432	14.4321
(S)-malate	11.1677	5.11501	4.86089	3.78747	5.18619	10.8383	5.7849
succinate	33.2247	3.31342	28.0366	2.95024	8.65829	6.01432	14.4321
cyclic-AMP	0.0152381	0.0141104	0.0222108	0.0116016	0.0161153	0.0172285	0.0150649
beta-D-fructofuranose 1-phosphate	0.0525333	0.17386	0.0446037	0.0617955	0.061824	0.0479266	0.0465504
alpha-D-galactose 1-phosphate	0.0116721	0.00909615	0.094669	0.0131698	0.0141668	0.0176984	0.0114644
sn-glycerol 3-phosphate	0.042792	0.0490083	0.0491551	0.0388049	0.820414	0.0660948	0.0399219

## Sheet: Dominant reversibility
				Growth condition:
Metabolite:	Acetate	Fructose	Galactose	Glucose	Glycerol	Pyruvate	Succinate
ADP	1	1	1	1	1	1	1
AMP	0	0	0	0	0	0	0
ATP	1	1	0	1	1	1	1
L-glutamate	1	0	1	0	0	0	1
L-glutamine	0	0	0	0	0	0	0
L-asparagine	0	0	0	0	0	0	0
L-aspartate	0	0	0	0	0	0	0
L-tyrosine	1	1	1	1	1	1	1
L-arginine	1	1	1	1	1	1	1
adenine	1	1	1	1	1	1	1
L-phenylalanine	0	0	0	0	0	0	0
GDP	0	0	0	0	0	0	0
GMP	0	0	0	0	0	0	0
GTP	0	0	0	0	0	0	0
NAD+	1	1	1	1	1	1	1
NADH	1	1	1	1	1	1	1
NADP+	1	0	1	0	0	1	0
NADPH	1	0	1	0	0	1	0
1,3-bisphospho-D-glycerate	1	1	1	1	1	1	1
2-dehydro-3-deoxy-D-gluconate 6-phosphate	1	1	1	1	1	1	1
beta-D-fructofuranose 6-phosphate	1	1	1	1	1	1	1
glycerone phosphate	1	0	1	0	0	1	1
beta-D-glucose 6-phosphate	1	1	1	1	1	1	1
D-gluconate 6-phosphate	0	0	0	0	0	0	0
phosphoenolpyruvate	1	1	1	1	1	1	1
pyruvate	0	0	0	0	0	0	0
fructose 1,6-bisphosphate	0	0	0	0	0	0	0
D-erythrose 4-phosphate	1	1	1	1	1	1	1
D-ribose 5-phosphate	1	0	0	1	0	0	0
D-ribulose 5-phosphate	1	1	1	1	1	1	1
D-sedoheptulose 7-phosphate	1	1	1	1	1	1	1
D-xylulose 5-phosphate	1	1	1	1	1	1	1
citrate	1	1	1	1	1	1	1
2-oxoglutarate	1	1	1	1	1	1	1
fumarate	1	1	1	1	1	1	1
D-threo-isocitrate	1	1	1	1	1	1	1
(S)-malate	1	1	1	1	1	1	1
succinate	1	1	1	1	1	1	1
cyclic-AMP	0	0	0	0	0	0	0
beta-D-fructofuranose 1-phosphate	0	0	0	0	0	0	0
alpha-D-galactose 1-phosphate	1	1	1	1	1	1	1
sn-glycerol 3-phosphate	0	0	0	0	0	0	0

## Sheet: Second dominant gene
				Growth condition:
Metabolite:	Acetate	Fructose	Galactose	Glucose	Glycerol	Pyruvate	Succinate
ADP	0	pgk	pgk	pgk	pgk	0	0
AMP	amn	nagD	nagD	nagD	nagD	nagD	nagD
ATP	0	pgk	0	pgk	glpK	0	0
L-glutamate	serC	glnA	0	serC	0	aspC	serC
L-glutamine	0	0	0	0	0	purL	0
L-asparagine	ansA	ansA	ansA	ansA	ansA	ansA	ansA
L-aspartate	aspC	0	aspC	thrA	thrA	0	aspC
L-tyrosine	tyrB	tyrS	tyrS	tyrS	tyrS	tyrB	tyrB
L-arginine	argS	argS	argS	argS	argS	argS	argS
adenine	apt	apt	apt	apt	apt	apt	apt
L-phenylalanine	aspC	aspC	aspC	aspC	aspC	aspC	aspC
GDP	0	0	0	0	0	0	0
GMP	nagD	nagD	nagD	nagD	nagD	nagD	nagD
GTP	adk	folE	folE	purA	folE	folE	adk
NAD+	aldA	gapA	aldA	gapA	gapA	0	aldA
NADH	0	gapA	0	gapA	0	0	0
NADP+	ilvC	icd	ilvC	icd	icd	ilvC	icd
NADPH	ilvC	icd	ilvC	icd	icd	thrA	icd
1,3-bisphospho-D-glycerate	gapA	pgk	gapA	pgk	gapA	gapA	gapA
2-dehydro-3-deoxy-D-gluconate 6-phosphate	0	0	0	0	0	0	0
beta-D-fructofuranose 6-phosphate	tktA	pgi	pgi	pgi	pgi	tktA	tktA
glycerone phosphate	fbaA	0	fbaA	0	0	fbaA	fbaA
beta-D-glucose 6-phosphate	pgm	zwf	zwf	pgm	pgm	pgm	pgm
D-gluconate 6-phosphate	edd	yieH	edd	edd	edd	edd	edd
phosphoenolpyruvate	pykF	pykF	pykF	pykF	pykF	pykF	pykF
pyruvate	0	glyA	glyA	glyA	glyA	aceE	glyA
fructose 1,6-bisphosphate	fbaB	fbaB	fbaB	fbaB	fbaB	fbaB	fbaB
D-erythrose 4-phosphate	tktA	tktA	aroG	tktA	tktA	tktA	tktA
D-ribose 5-phosphate	prs	tktA	tktA	prs	tktA	tktA	tktA
D-ribulose 5-phosphate	yajO	yajO	yajO	yajO	yajO	yajO	yajO
D-sedoheptulose 7-phosphate	tktA	tktA	tktA	tktA	tktA	tktA	tktA
D-xylulose 5-phosphate	tktB	tktB	tktB	tktB	tktB	tktB	tktB
citrate	acnA	acnA	acnA	acnA	acnA	acnA	acnA
2-oxoglutarate	0	0	0	serC	0	0	0
fumarate	argH	argH	fumC	fumA	argH	argH	argH
D-threo-isocitrate	acnB	icd	acnB	aceA	icd	icd	acnB
(S)-malate	fumA	fumA	fumA	fumA	fumA	fumA	fumA
succinate	0	0	0	0	0	0	0
cyclic-AMP	0	0	0	0	0	0	0
beta-D-fructofuranose 1-phosphate	yigL	yfbT	yigL	yigL	yigL	yigL	yfbT
alpha-D-galactose 1-phosphate	0	0	0	0	0	0	0
sn-glycerol 3-phosphate	glpD	glpD	glpD	glpD	0	glpD	glpD

## Sheet: Second dominant score
				Growth condition:
Metabolite:	Acetate	Fructose	Galactose	Glucose	Glycerol	Pyruvate	Succinate
ADP	0.305239	0.27053	0.280608	0.28689	0.230077	0.190056	0.192649
AMP	0.08909	0.123023	0.130318	0.108357	0.118224	0.0926436	0.0865133
ATP	0.0364654	0.0374664	0.0320219	0.0377416	0.0285471	0.0235691	0.0199147
L-glutamate	0.0862188	0.105557	0.085429	0.109099	0.099426	0.0820521	0.0866233
L-glutamine	0.142783	0.157302	0.14204	0.129317	0.136408	0.137827	0.110866
L-asparagine	0.057408	0.0546998	0.0566272	0.0656009	0.0523205	0.0515416	0.0513616
L-aspartate	0.180193	0.201228	0.150773	0.169675	0.154165	0.151441	0.165343
L-tyrosine	0.146925	0.174265	0.144464	0.221402	0.148469	0.150668	0.133333
L-arginine	0.318637	0.343689	0.403226	0.295322	0.318182	0.359122	0.394454
adenine	0.141781	0.185069	0.0865336	0.297477	0.167194	0.187408	0.146321
L-phenylalanine	0.429685	0.314218	0.349005	0.277625	0.357508	0.340987	0.402809
GDP	0.13533	0.214678	0.168678	0.241138	0.201179	0.227882	0.109405
GMP	0.367839	0.382359	0.391919	0.368482	0.337169	0.333664	0.346738
GTP	0.182025	0.294306	0.19225	0.360441	0.25856	0.197435	0.224692
NAD+	0.0658474	0.105249	0.117747	0.132476	0.0927338	0.151205	0.102165
NADH	0.108099	0.113721	0.100861	0.128084	0.112276	0.0984596	0.11472
NADP+	0.13899	0.134011	0.14515	0.181076	0.161201	0.115774	0.199937
NADPH	0.097731	0.0739897	0.095349	0.107821	0.094002	0.093969	0.118626
1,3-bisphospho-D-glycerate	0.369565	0.459064	0.324727	0.496364	0.450704	0.392405	0.431138
2-dehydro-3-deoxy-D-gluconate 6-phosphate	0	0	0	0	0	0	0
beta-D-fructofuranose 6-phosphate	0.158679	0.15226	0.152402	0.156933	0.156415	0.188221	0.177493
glycerone phosphate	0.169723	0.303296	0.267168	0.163092	0.362578	0.314128	0.257013
beta-D-glucose 6-phosphate	0.184543	0.144026	0.151735	0.132331	0.150709	0.209179	0.158574
D-gluconate 6-phosphate	0.00696995	0	0.00646848	0.00721724	0.00623641	0.00622883	0.00403905
phosphoenolpyruvate	0.13834	0.141333	0.148181	0.142856	0.148612	0.0969775	0.130691
pyruvate	0.160511	0.142167	0.166695	0.210981	0.158964	0.161252	0.160858
fructose 1,6-bisphosphate	0.236438	0.0858975	0.261852	0.0899304	0.161633	0.162758	0.200847
D-erythrose 4-phosphate	0.255341	0.212642	0.151331	0.236683	0.235679	0.252026	0.283935
D-ribose 5-phosphate	0.334064	0.367869	0.224418	0.364195	0.354257	0.387886	0.34845
D-ribulose 5-phosphate	0.227343	0.198024	0.283873	0.158123	0.202919	0.157516	0.191471
D-sedoheptulose 7-phosphate	0.333787	0.308729	0.186193	0.34534	0.304805	0.346675	0.364171
D-xylulose 5-phosphate	0.133257	0.077573	0.238979	0.0805186	0.107082	0.0730585	0.0929184
citrate	0.0340879	0.0371001	0.0479204	0.0377987	0.0363687	0.0238095	0.0296492
2-oxoglutarate	0.123058	0.0842602	0.0589404	0.0783849	0.0733196	0.108726	0.0897989
fumarate	0.136573	0.314331	0.336469	0.304617	0.297374	0.198702	0.145422
D-threo-isocitrate	0.113251	0.196335	0.0864902	0.224401	0.141111	0.184829	0.149394
(S)-malate	0.0658599	0.0592557	0.0649164	0.0424939	0.0622566	0.0434769	0.095643
succinate	0.114007	0.295294	0.0555739	0.225779	0.1805	0.320138	0.159267
cyclic-AMP	0	0	0	0	0	0	0
beta-D-fructofuranose 1-phosphate	0.355293	0.156231	0.347456	0.32565	0.308348	0.365838	0.285117
alpha-D-galactose 1-phosphate	0	0	0	0	0	0	0
sn-glycerol 3-phosphate	0.0483542	0.0497692	0.0491045	0.0512176	0.0772597	0.0227024	0.0550078

## Sheet: Second dominant bnumber
				Growth condition:
Metabolite:	Acetate	Fructose	Galactose	Glucose	Glycerol	Pyruvate	Succinate
ADP	b0729 and b0728	b2926	b2926	b2926	b2926	b0729 and b0728	b0729 and b0728
AMP	b1982	b0675	b0675	b0675	b0675	b0675	b0675
ATP	b0729 and b0728	b2926	b3738 and b3736 and b3737 and b3732 and b3733 and b3734 and b3735 and b3731	b2926	b3926	b0729 and b0728	b3454 and b3455 and b3457 and b3456 and b3460
L-glutamate	b0907	b3870	b3212 and b3213	b0907	b3212 and b3213	b0928	b0907
L-glutamine	b3212 and b3213	b0033 and b0032	b3212 and b3213	b3212 and b3213	b3212 and b3213	b2557	b3212 and b3213
L-asparagine	b1767	b1767	b1767	b1767	b1767	b1767	b1767
L-aspartate	b0928	b4245 and b4244	b0928	b0002	b0002	b4245 and b4244	b0928
L-tyrosine	b4054	b1637	b1637	b1637	b1637	b4054	b4054
L-arginine	b1876	b1876	b1876	b1876	b1876	b1876	b1876
adenine	b0469	b0469	b0469	b0469	b0469	b0469	b0469
L-phenylalanine	b0928	b0928	b0928	b0928	b0928	b0928	b0928
GDP	b2234 and b2235	b2234 and b2235	b2234 and b2235	b2234 and b2235	b2234 and b2235	b2234 and b2235	b2234 and b2235
GMP	b0675	b0675	b0675	b0675	b0675	b0675	b0675
GTP	b0474	b2153	b2153	b4177	b2153	b2153	b0474
NAD+	b1415	b1779	b1415	b1779	b1779	b0114 and b0115 and b0116	b1415
NADH	b0605 and b0606	b1779	b0605 and b0606	b1779	b0605 and b0606	b0605 and b0606	b0605 and b0606
NADP+	b3774	b1136	b3774	b1136	b1136	b3774	b1136
NADPH	b3774	b1136	b3774	b1136	b1136	b0002	b1136
1,3-bisphospho-D-glycerate	b1779	b2926	b1779	b2926	b1779	b1779	b1779
2-dehydro-3-deoxy-D-gluconate 6-phosphate	0	0	0	0	0	0	0
beta-D-fructofuranose 6-phosphate	b2935	b4025	b4025	b4025	b4025	b2935	b2935
glycerone phosphate	b2925	b2096 and b2095	b2925	b2096 and b2095	b2096 and b2095	b2925	b2925
beta-D-glucose 6-phosphate	b0688	b1852	b1852	b0688	b0688	b0688	b0688
D-gluconate 6-phosphate	b1851	b3715	b1851	b1851	b1851	b1851	b1851
phosphoenolpyruvate	b1676	b1676	b1676	b1676	b1676	b1676	b1676
pyruvate	b0114 and b0115 and b0116	b2551	b2551	b2551	b2551	b0114	b2551
fructose 1,6-bisphosphate	b2097	b2097	b2097	b2097	b2097	b2097	b2097
D-erythrose 4-phosphate	b2935	b2935	b0754	b2935	b2935	b2935	b2935
D-ribose 5-phosphate	b1207	b2935	b2935	b1207	b2935	b2935	b2935
D-ribulose 5-phosphate	b0419	b0419	b0419	b0419	b0419	b0419	b0419
D-sedoheptulose 7-phosphate	b2935	b2935	b2935	b2935	b2935	b2935	b2935
D-xylulose 5-phosphate	b2465	b2465	b2465	b2465	b2465	b2465	b2465
citrate	b1276	b1276	b1276	b1276	b1276	b1276	b1276
2-oxoglutarate	b0726 and b0727 and b0116	b3212 and b3213	b0726 and b0727 and b0116	b0907	b0726 and b0727 and b0116	b0726 and b0727 and b0116	b0726 and b0727 and b0116
fumarate	b3960	b3960	b1611	b1612	b3960	b3960	b3960
D-threo-isocitrate	b0118	b1136	b0118	b4015	b1136	b1136	b0118
(S)-malate	b1612	b1612	b1612	b1612	b1612	b1612	b1612
succinate	b0729 and b0728	b0729 and b0728	b0729 and b0728	b0729 and b0728	b0729 and b0728	b0729 and b0728	b0729 and b0728
cyclic-AMP	0	0	0	0	0	0	0
beta-D-fructofuranose 1-phosphate	b3826	b2293	b3826	b3826	b3826	b3826	b2293
alpha-D-galactose 1-phosphate	0	0	0	0	0	0	0
sn-glycerol 3-phosphate	b3426	b3426	b3426	b3426	b2241 and b2242 and b2243	b3426	b3426

## Sheet: Second dominant concentration
				Growth condition:		Concentrations (g/L)
Metabolite:	Acetate	Fructose	Galactose	Glucose	Glycerol	Pyruvate	Succinate
ADP	4.52273	3.95594	3.71394	3.62799	3.42816	3.49425	2.9723
AMP	0.0612308	0.0714337	0.0730044	0.0758822	0.0678306	0.0737693	0.0726126
ATP	4.52273	3.95594	5.3677	3.62799	3.80906	3.49425	2.97654
L-glutamate	0.918462	1.43623	0.948511	1.59472	1.16909	0.930339	0.9988
L-glutamine	0.836705	1.56222	0.948511	1.37013	1.16909	0.994555	0.815009
L-asparagine	0.0299196	0.034898	0.0282187	0.0453167	0.028275	0.0263126	0.0289245
L-aspartate	0.988043	1.41986	0.88115	1.12029	1.0138	1.12455	1.08015
L-tyrosine	0.196565	0.216695	0.17532	0.239208	0.186058	0.194212	0.19283
L-arginine	0.0829747	0.111497	0.104682	0.134223	0.102552	0.0974194	0.105002
adenine	0.0556644	0.0796228	0.0407805	0.134223	0.0861434	0.0682875	0.0724619
L-phenylalanine	0.988043	0.835283	0.88115	0.671113	0.9215	0.930339	1.08015
GDP	0.131585	0.182049	0.15076	0.150515	0.180843	0.203594	0.14869
GMP	0.0551425	0.0714337	0.0730044	0.0758822	0.0678306	0.0737693	0.0726126
GTP	0.274843	0.456067	0.26034	0.716296	0.413137	0.328908	0.346492
NAD+	2.59187	4.66146	4.51498	3.68115	2.81285	7.8468	3.54024
NADH	3.74865	4.66146	2.94566	3.68115	3.18789	3.22643	2.95572
NADP+	2.43532	2.26774	2.22108	3.40208	2.7396	1.97345	3.20881
NADPH	2.43532	2.26774	2.22108	3.40208	2.7396	2.365	3.20881
1,3-bisphospho-D-glycerate	2.07002	3.95594	1.78597	3.62799	2.81285	1.94212	2.16934
2-dehydro-3-deoxy-D-gluconate 6-phosphate	0	0	0	0	0	0	0
beta-D-fructofuranose 6-phosphate	0.554904	0.595911	0.642657	0.6246	0.672446	0.68914	0.671892
glycerone phosphate	1.28202	1.2208	1.33629	0.481075	1.37859	1.41744	1.22477
beta-D-glucose 6-phosphate	0.226137	0.17638	0.202082	0.172762	0.213894	0.247464	0.168726
D-gluconate 6-phosphate	0.00574039	0	0.00486089	0.0116016	0.00654866	0.00587335	0.00418803
phosphoenolpyruvate	0.652317	1.25355	0.939408	0.995373	0.876085	0.449507	0.628204
pyruvate	1.38291	1.99057	1.71497	2.44524	1.55293	4.08785	1.88311
fructose 1,6-bisphosphate	0.46445	0.197797	0.518859	0.182064	0.31205	0.325775	0.358544
D-erythrose 4-phosphate	0.554904	0.554336	0.364112	0.617955	0.5948	0.68914	0.671892
D-ribose 5-phosphate	0.544467	0.554336	0.355009	0.560811	0.5948	0.68914	0.671892
D-ribulose 5-phosphate	0.0574039	0.0322523	0.0686351	0.0373431	0.0511294	0.0397822	0.0387167
D-sedoheptulose 7-phosphate	0.554904	0.554336	0.355009	0.617955	0.5948	0.68914	0.671892
D-xylulose 5-phosphate	0.203523	0.101796	0.329521	0.121332	0.164083	0.119347	0.155168
citrate	0.450534	0.137324	0.385958	0.128242	0.191918	0.198911	0.287739
2-oxoglutarate	2.57796	1.65041	0.975819	1.59472	1.29801	2.28199	1.68877
fumarate	0.17743	0.212915	0.309495	0.179406	0.219754	0.173851	0.161194
D-threo-isocitrate	6.15787	2.26774	3.64112	2.95024	2.7396	4.21315	4.56465
(S)-malate	0.831487	0.34646	0.380497	0.179406	0.369186	0.515289	0.665867
succinate	4.52273	1.74742	1.70768	1.02195	2.09498	3.49425	2.9723
cyclic-AMP	0	0	0	0	0	0	0
beta-D-fructofuranose 1-phosphate	0.0429659	0.0458587	0.0404164	0.0559482	0.0445367	0.044011	0.0316362
alpha-D-galactose 1-phosphate	0	0	0	0	0	0	0
sn-glycerol 3-phosphate	0.0175691	0.0206616	0.0205723	0.0168775	0.0969539	0.0123575	0.0188311

[truncated: 4 more sheets: Scond dominant reversibility, Data 3a, Data3b, Data 3c]
