# Supplementary material for: On the optimality of the enzyme–substrate relationship in bacteria
Source: PLoS Biol. 2021 Oct 26;19(10):e3001416. doi: 10.1371/journal.pbio.3001416 (PMC8547704; doi:10.1371/journal.pbio.3001416)
Supplement: S3 Data — (XLSX) [file pbio.3001416.s005.xlsx]

## Sheet: Fig.S1 Data 
	[S] (molar)	Km (molar)	ratio
AMP	0.000482217	0.000246631	1.95522
fructose 1,6-bisphosphate	0.00116096	2.97895e-05	38.972
alpha-D-galactose 1-phosphate	1.93043e-05	0.000606685	0.0318194
GMP	0.00017313	2.3e-05	7.52741
pyruvate	0.00140517	0.00128248	1.09567
(S)-malate	0.00168535	0.000548246	3.07407
succinate	0.0011853	4.62931e-05	25.6044
fumarate	0.000548261	0.000153417	3.57367
adenine	1.35217e-05	2.75014e-05	0.491675
L-tyrosine	8.36522e-05	8.717e-05	0.959644
L-phenylalanine	0.00011013	0.000295207	0.373062
L-aspartate	0.00139791	0.00140432	0.995436
L-glutamate	0.0306515	0.00112372	27.2768
L-glutamine	0.0024297	0.00048668	4.99239
L-asparagine	0.000374913	0.000257391	1.45659
L-arginine	0.00260083	6.34187e-05	41.0104
2-oxoglutarate	0.000636957	0.000514302	1.23849
citrate	0.00070287	0.000599347	1.17272
1,3-bisphospho-D-glycerate	5.07826e-05	5e-05	1.01565
phosphoenolpyruvate	0.000353174	5.26149e-05	6.71243
sn-glycerol 3-phosphate	0.000107391	0.000198797	0.540206
ADP	0.000604609	0.000203515	2.97083
ATP	0.00344913	0.000143193	24.0872
D-ribose 5-phosphate	0.000230217	0.00105018	0.219217
NADP+	1.13043e-05	0.000148906	0.0759162
NAD+	0.00211283	9.35332e-05	22.589
D-gluconate 6-phosphate	0.000278522	0.000492	0.566101
D-ribulose 5-phosphate	0.000658739	0.00035251	1.86871
beta-D-glucose 6-phosphate	0.000949174	0.000534	1.77748
D-sedoheptulose 7-phosphate	0.0035963	0.00139051	2.58632
D-erythrose 4-phosphate	2.66522e-05	0.000156134	0.170701
glycerone phosphate	0.0013203	0.000463966	2.84569
NADH	2.74348e-05	4.41572e-05	0.621299
GTP	0.00136822	5.21524e-05	26.235
GDP	0.000333565	3.41e-05	9.78197
D-xylulose 5-phosphate	0.000594609	0.00016	3.7163
NADPH	0.000113913	1.22269e-05	9.31661
