# Supplementary material for: On the optimality of the enzyme–substrate relationship in bacteria
Source: PLoS Biol. 2021 Oct 26;19(10):e3001416. doi: 10.1371/journal.pbio.3001416 (PMC8547704; doi:10.1371/journal.pbio.3001416)
Supplement: S4 Data — (XLSX) [file pbio.3001416.s006.xlsx]

## Sheet: Fig.S2a
dominant_pair	relative saturation	log10([S]/Km)	log10(m_E/m_S*[E]/Km)
asn/asnS	0.969878	1.08439	2.20217
phe/pheRS	0.974148	1.18323	3.14333
gdp/ndk	0.855338	0.397711	1.40989
gmp/guaC	0.742288	0.283404	0.926497
gtp/purA	0.979618	1.34993	1.6646
13dpg/pgk	0.988542	1.9359	4.43065
g6p/pgi	0.498772	-0.124411	0.575483
6pgc/gnd	0.380106	-0.640423	0.784397
ru5p-D/rpiA	0.284944	-0.988605	-0.310843
s7p/talB	0.852524	0.591722	0.920583
cit/acnB	0.325799	-0.945044	0.471576
fum/fumA	0.717382	0.31439	1.38294
mal-L/mdh	0.501055	-0.159208	1.52945
f1p/yfbT	0.184107	-1.6537	-0.691185
gal1p/galT	0.323578	-1.38883	-0.996716
adp/atpSyn	0.99901	0.791794	2.16278
asn/asnS	0.995686	1.26531	2.29471
phe/pheRS	0.980835	1.23422	3.30005
gdp/ndk	0.980529	0.65475	1.3056
gmp/guaC	0.724754	0.253755	1.03962
gtp/purA	1	1.63109	1.57503
g6p/pgi	0.622058	0.0606842	0.63602
6pgc/gnd	0.183361	-1.00564	0.917168
fdp/fbaA	0.868345	0.819253	1.51056
r5p/prs	1	-0.271139	1.23097
ru5p-D/rpiA	0.446676	-0.767298	-0.467229
s7p/talB	0.78549	0.439839	1.05
xu5p-D/tktA	0.727411	0.134658	1.18172
cit/acnB	0.138896	-1.3427	-0.0839953
fum/fumA	0.750921	0.378271	1.00274
mal-L/mdh	0.50698	-0.150528	1.19033
f1p/fruK	1	0.287338	0.472554
gal1p/galT	0.360649	-1.33969	-1.10501
adp/atpSyn	0.904164	0.54767	2.10242
asn/asnS	0.942972	0.946066	2.18444
phe/pheRS	0.949641	1.03115	3.28288
gdp/ndk	0.827198	0.348873	1.35009
gmp/guaC	0.879884	0.548365	0.996108
gtp/purA	0.972325	1.27974	1.58631
g6p/pgi	1	0.787828	0.668818
6pgc/gnd	1	-0.0174294	0.744861
fdp/fbaA	0.665187	0.298141	1.33474
ru5p-D/rpiA	0.39765	-0.825861	-0.37404
s7p/talB	0.864224	0.621569	1.00014
cit/acnB	0.15995	-1.2784	0.24338
fum/fumA	0.478138	-0.0891352	1.04344
mal-L/mdh	0.271403	-0.545285	1.1682
gal1p/galT	1	-0.860043	-0.0876581
adp/atpSyn	1	0.794897	2.1286
asn/asnS	0.990805	1.22563	2.32425
phe/pheRS	1	1.41985	3.28673
gdp/ndk	1	0.704095	1.12321
gmp/guaC	1	0.890069	1.05553
g6p/pgi	0.752517	0.263228	0.656441
6pgc/gnd	0.752366	-0.233683	1.07456
fdp/fbaA	0.866802	0.813421	1.44629
r5p/tktA	1	-0.770567	0.286894
ru5p-D/rpiA	1	-0.313992	-0.35937
s7p/talB	0.994385	1.11443	1.00236
xu5p-D/tktA	1	0.583534	1.2289
cit/acnB	0.197636	-1.18109	-0.122469
mal-L/mdh	0.501996	-0.157827	1.05983
gal1p/galT	0.350093	-1.35317	-0.944288
adp/atpSyn	0.918213	0.57886	2.23195
asn/asnS	0.974213	1.11056	2.22262
phe/pheRS	0.989754	1.31178	3.27855
gdp/ndk	0.887174	0.455975	1.33727
gmp/guaC	0.843024	0.469806	1.09909
gtp/purA	0.986408	1.42614	1.62293
g6p/pgi	0.395948	-0.287183	0.688497
6pgc/gnd	0.113156	-1.23138	0.890197
ru5p-D/rpiA	0.265375	-1.02255	-0.371138
s7p/talB	0.88549	0.679309	1.07115
cit/acnB	0.105654	-1.46619	0.0707068
fum/fumA	0.556957	0.0397446	1.03033
mal-L/mdh	0.336888	-0.420483	1.19633
f1p/yfbT	0.267671	-1.48677	-0.620462
gal1p/galT	0.40706	-1.28455	-0.912595
glyc3p/glpD	1	-0.761027	-0.161514
adp/atpSyn	0.946617	0.646276	2.31335
asn/asnS	1	1.30331	2.19685
phe/pheRS	0.98728	1.28898	3.30236
gdp/ndk	0.883141	0.448392	1.31329
gmp/guaC	0.591184	0.0412464	1.15357
gtp/purA	0.983961	1.39724	1.62998
13dpg/pgk	0.983436	1.77358	4.36088
6pgc/gnd	0.676852	-0.304352	0.843428
ru5p-D/rpiA	0.234539	-1.08097	-0.319313
s7p/talB	0.979488	1.03052	1.09752
xu5p-D/tktA	0.501079	-0.180803	1.27625
cit/acnB	1	-0.341738	0.281834
fum/fumA	0.71066	0.30199	1.17514
mal-L/mdh	0.364303	-0.372873	1.51645
gal1p/galT	0.413009	-1.27792	-0.815933
adp/atpSyn	0.995357	0.780482	2.25434
amp/adk	0.998519	1.1079	1.42209
asn/asnS	0.984037	1.17544	2.24097
phe/pheRS	0.995737	1.37185	3.24092
gdp/ndk	0.986438	0.669342	1.58282
gmp/guaC	0.942217	0.703267	1.11485
gtp/purA	0.999647	1.62443	1.57547
13dpg/pgk	0.993032	2.15385	4.33945
g6p/pgi	0.839183	0.413564	0.54666
6pgc/gnd	0.355479	-0.675907	0.885528
r5p/prs	0.959777	-0.298226	1.35481
ru5p-D/rpiA	0.436627	-0.778847	-0.409644
s7p/talB	1	1.15003	1.01346
xu5p-D/tktA	0.73428	0.144368	1.26524
cit/acnB	0.132815	-1.363	0.341553
fum/fumA	1	1.18571	1.28648
mal-L/mdh	1	0.649789	1.24378
f1p/yigL	1	-2.07946	-1.19085
gal1p/galT	0.617789	-1.09153	-1.00452

## Sheet: Fig.S2b
dominant_pair	relative saturation	log10([S]/Km)	log10(m_E/m_S*[E]/Km)
asn/asnS	0.969878	1.08439	2.20217
gdp/ndk	0.855338	0.397711	1.40989
gmp/guaC	0.742288	0.283404	0.926497
gtp/purA	0.979618	1.34993	1.6646
13dpg/pgk	0.988542	1.9359	4.43065
6pgc/gnd	0.380106	-0.640423	0.784397
ru5p-D/rpiA	0.284944	-0.988605	-0.310843
cit/acnB	0.325799	-0.945044	0.471576
fum/fumA	0.717382	0.31439	1.38294
mal-L/mdh	0.501055	-0.159208	1.52945
gal1p/galT	0.323578	-1.38883	-0.996716
asn/asnS	0.995686	1.26531	2.29471
phe/pheRS	0.980835	1.23422	3.30005
gdp/ndk	0.980529	0.65475	1.3056
gmp/guaC	0.724754	0.253755	1.03962
g6p/pgi	0.622058	0.0606842	0.63602
6pgc/gnd	0.183361	-1.00564	0.917168
fdp/fbaA	0.868345	0.819253	1.51056
ru5p-D/rpiA	0.446676	-0.767298	-0.467229
s7p/talB	0.78549	0.439839	1.05
cit/acnB	0.138896	-1.3427	-0.0839953
fum/fumA	0.750921	0.378271	1.00274
mal-L/mdh	0.50698	-0.150528	1.19033
f1p/fruK	1	0.287338	0.472554
gal1p/galT	0.360649	-1.33969	-1.10501
asn/asnS	0.942972	0.946066	2.18444
phe/pheRS	0.949641	1.03115	3.28288
gdp/ndk	0.827198	0.348873	1.35009
gtp/purA	0.972325	1.27974	1.58631
g6p/pgi	1	0.787828	0.668818
6pgc/gnd	1	-0.0174294	0.744861
fdp/fbaA	0.665187	0.298141	1.33474
ru5p-D/rpiA	0.39765	-0.825861	-0.37404
cit/acnB	0.15995	-1.2784	0.24338
mal-L/mdh	0.271403	-0.545285	1.1682
gal1p/galT	1	-0.860043	-0.0876581
adp/atpSyn	1	0.794897	2.1286
asn/asnS	0.990805	1.22563	2.32425
phe/pheRS	1	1.41985	3.28673
gdp/ndk	1	0.704095	1.12321
gmp/guaC	1	0.890069	1.05553
g6p/pgi	0.752517	0.263228	0.656441
6pgc/gnd	0.752366	-0.233683	1.07456
fdp/fbaA	0.866802	0.813421	1.44629
ru5p-D/rpiA	1	-0.313992	-0.35937
s7p/talB	0.994385	1.11443	1.00236
cit/acnB	0.197636	-1.18109	-0.122469
mal-L/mdh	0.501996	-0.157827	1.05983
gal1p/galT	0.350093	-1.35317	-0.944288
adp/atpSyn	0.918213	0.57886	2.23195
asn/asnS	0.974213	1.11056	2.22262
phe/pheRS	0.989754	1.31178	3.27855
gdp/ndk	0.887174	0.455975	1.33727
gmp/guaC	0.843024	0.469806	1.09909
gtp/purA	0.986408	1.42614	1.62293
g6p/pgi	0.395948	-0.287183	0.688497
6pgc/gnd	0.113156	-1.23138	0.890197
ru5p-D/rpiA	0.265375	-1.02255	-0.371138
s7p/talB	0.88549	0.679309	1.07115
cit/acnB	0.105654	-1.46619	0.0707068
fum/fumA	0.556957	0.0397446	1.03033
mal-L/mdh	0.336888	-0.420483	1.19633
gal1p/galT	0.40706	-1.28455	-0.912595
glyc3p/glpD	1	-0.761027	-0.161514
adp/atpSyn	0.946617	0.646276	2.31335
asn/asnS	1	1.30331	2.19685
phe/pheRS	0.98728	1.28898	3.30236
gdp/ndk	0.883141	0.448392	1.31329
gmp/guaC	0.591184	0.0412464	1.15357
gtp/purA	0.983961	1.39724	1.62998
13dpg/pgk	0.983436	1.77358	4.36088
6pgc/gnd	0.676852	-0.304352	0.843428
ru5p-D/rpiA	0.234539	-1.08097	-0.319313
s7p/talB	0.979488	1.03052	1.09752
cit/acnB	1	-0.341738	0.281834
fum/fumA	0.71066	0.30199	1.17514
mal-L/mdh	0.364303	-0.372873	1.51645
gal1p/galT	0.413009	-1.27792	-0.815933
adp/atpSyn	0.995357	0.780482	2.25434
asn/asnS	0.984037	1.17544	2.24097
phe/pheRS	0.995737	1.37185	3.24092
gdp/ndk	0.986438	0.669342	1.58282
gmp/guaC	0.942217	0.703267	1.11485
13dpg/pgk	0.993032	2.15385	4.33945
g6p/pgi	0.839183	0.413564	0.54666
6pgc/gnd	0.355479	-0.675907	0.885528
ru5p-D/rpiA	0.436627	-0.778847	-0.409644
s7p/talB	1	1.15003	1.01346
cit/acnB	0.132815	-1.363	0.341553
fum/fumA	1	1.18571	1.28648
mal-L/mdh	1	0.649789	1.24378
gal1p/galT	0.617789	-1.09153	-1.00452

## Sheet: Fig.S2c
dominant_pair	relative saturation	log10([S]/Km)	log10(m_E/m_S*[E]/Km)
asn/asnS	0.969878	1.08439	2.20217
gdp/ndk	0.855338	0.397711	1.40989
13dpg/pgk	0.988542	1.9359	4.43065
6pgc/gnd	0.380106	-0.640423	0.784397
ru5p-D/rpiA	0.284944	-0.988605	-0.310843
fum/fumA	0.717382	0.31439	1.38294
mal-L/mdh	0.501055	-0.159208	1.52945
gal1p/galT	0.323578	-1.38883	-0.996716
asn/asnS	0.995686	1.26531	2.29471
gdp/ndk	0.980529	0.65475	1.3056
6pgc/gnd	0.183361	-1.00564	0.917168
fdp/fbaA	0.868345	0.819253	1.51056
ru5p-D/rpiA	0.446676	-0.767298	-0.467229
mal-L/mdh	0.50698	-0.150528	1.19033
f1p/fruK	1	0.287338	0.472554
gal1p/galT	0.360649	-1.33969	-1.10501
asn/asnS	0.942972	0.946066	2.18444
gdp/ndk	0.827198	0.348873	1.35009
6pgc/gnd	1	-0.0174294	0.744861
fdp/fbaA	0.665187	0.298141	1.33474
ru5p-D/rpiA	0.39765	-0.825861	-0.37404
mal-L/mdh	0.271403	-0.545285	1.1682
gal1p/galT	1	-0.860043	-0.0876581
asn/asnS	0.990805	1.22563	2.32425
phe/pheRS	1	1.41985	3.28673
gdp/ndk	1	0.704095	1.12321
6pgc/gnd	0.752366	-0.233683	1.07456
fdp/fbaA	0.866802	0.813421	1.44629
ru5p-D/rpiA	1	-0.313992	-0.35937
mal-L/mdh	0.501996	-0.157827	1.05983
gal1p/galT	0.350093	-1.35317	-0.944288
asn/asnS	0.974213	1.11056	2.22262
gdp/ndk	0.887174	0.455975	1.33727
6pgc/gnd	0.113156	-1.23138	0.890197
mal-L/mdh	0.336888	-0.420483	1.19633
gal1p/galT	0.40706	-1.28455	-0.912595
glyc3p/glpD	1	-0.761027	-0.161514
asn/asnS	1	1.30331	2.19685
gdp/ndk	0.883141	0.448392	1.31329
13dpg/pgk	0.983436	1.77358	4.36088
6pgc/gnd	0.676852	-0.304352	0.843428
ru5p-D/rpiA	0.234539	-1.08097	-0.319313
fum/fumA	0.71066	0.30199	1.17514
mal-L/mdh	0.364303	-0.372873	1.51645
gal1p/galT	0.413009	-1.27792	-0.815933
asn/asnS	0.984037	1.17544	2.24097
gdp/ndk	0.986438	0.669342	1.58282
13dpg/pgk	0.993032	2.15385	4.33945
6pgc/gnd	0.355479	-0.675907	0.885528
ru5p-D/rpiA	0.436627	-0.778847	-0.409644
fum/fumA	1	1.18571	1.28648
mal-L/mdh	1	0.649789	1.24378
gal1p/galT	0.617789	-1.09153	-1.00452

## Sheet: Fig.S2d
dominant_pair	relative saturation	log10([S]/Km)	log10(m_E/m_S*[E]/Km)
asn/asnS	0.969878	1.08439	2.20217
gdp/ndk	0.855338	0.397711	1.40989
13dpg/pgk	0.988542	1.9359	4.43065
6pgc/gnd	0.380106	-0.640423	0.784397
ru5p-D/rpiA	0.284944	-0.988605	-0.310843
fum/fumA	0.717382	0.31439	1.38294
mal-L/mdh	0.501055	-0.159208	1.52945
gal1p/galT	0.323578	-1.38883	-0.996716
asn/asnS	0.995686	1.26531	2.29471
gdp/ndk	0.980529	0.65475	1.3056
6pgc/gnd	0.183361	-1.00564	0.917168
fdp/fbaA	0.868345	0.819253	1.51056
ru5p-D/rpiA	0.446676	-0.767298	-0.467229
mal-L/mdh	0.50698	-0.150528	1.19033
gal1p/galT	0.360649	-1.33969	-1.10501
asn/asnS	0.942972	0.946066	2.18444
gdp/ndk	0.827198	0.348873	1.35009
6pgc/gnd	1	-0.0174294	0.744861
fdp/fbaA	0.665187	0.298141	1.33474
mal-L/mdh	0.271403	-0.545285	1.1682
gal1p/galT	1	-0.860043	-0.0876581
asn/asnS	0.990805	1.22563	2.32425
gdp/ndk	1	0.704095	1.12321
6pgc/gnd	0.752366	-0.233683	1.07456
fdp/fbaA	0.866802	0.813421	1.44629
mal-L/mdh	0.501996	-0.157827	1.05983
gal1p/galT	0.350093	-1.35317	-0.944288
asn/asnS	0.974213	1.11056	2.22262
gdp/ndk	0.887174	0.455975	1.33727
6pgc/gnd	0.113156	-1.23138	0.890197
mal-L/mdh	0.336888	-0.420483	1.19633
gal1p/galT	0.40706	-1.28455	-0.912595
glyc3p/glpD	1	-0.761027	-0.161514
asn/asnS	1	1.30331	2.19685
gdp/ndk	0.883141	0.448392	1.31329
13dpg/pgk	0.983436	1.77358	4.36088
6pgc/gnd	0.676852	-0.304352	0.843428
ru5p-D/rpiA	0.234539	-1.08097	-0.319313
mal-L/mdh	0.364303	-0.372873	1.51645
gal1p/galT	0.413009	-1.27792	-0.815933
asn/asnS	0.984037	1.17544	2.24097
gdp/ndk	0.986438	0.669342	1.58282
6pgc/gnd	0.355479	-0.675907	0.885528
ru5p-D/rpiA	0.436627	-0.778847	-0.409644
fum/fumA	1	1.18571	1.28648
mal-L/mdh	1	0.649789	1.24378
gal1p/galT	0.617789	-1.09153	-1.00452
