# Supplementary material for: On the optimality of the enzyme–substrate relationship in bacteria
Source: PLoS Biol. 2021 Oct 26;19(10):e3001416. doi: 10.1371/journal.pbio.3001416 (PMC8547704; doi:10.1371/journal.pbio.3001416)
Supplement: S5 Data — (XLSX) [file pbio.3001416.s007.xlsx]

## Sheet: data S3a
dominant_pair	log10([S]/Km)	log10(m_E/m_S*[E]/Km)
asn/asnS	1.34993	1.6646
gdp/ndk	0.819253	1.51056
gtp/purA	0.287338	0.472554
13dpg/pgk	-0.0174294	0.744861
6pgc/gnd	-0.860043	-0.0876581
ru5p-D/rpiA	1.41985	3.28673
fum/fumA	0.704095	1.12321
mal-L/mdh	-0.313992	-0.35937
gal1p/galT	-0.761027	-0.161514
phe/pheRS	1.30331	2.19685
fdp/fbaA	1.03052	1.09752
s7p/talB	0.703267	1.11485
f1p/fruK	2.15385	4.33945
gmp/guaC	1.18571	1.28648
glyc3p/glpD	0.649789	1.24378

## Sheet: data S3b
dominant_pair	measured [S] log10(molar)	predicted [S] log10(molar)
asn/asnS	-3.11732	-3.66686
gdp/ndk	-2.91593	-3.018
gtp/purA	-3.35664	-3.53202
13dpg/pgk	-3.32546	-3.02704
6pgc/gnd	-4.2078	-3.62097
ru5p-D/rpiA	-3.94467	-3.72609
fum/fumA	-3.4634	-3.66529
mal-L/mdh	-3.16786	-3.33675
gal1p/galT	-2.91593	-2.48351
phe/pheRS	-3.33496	-3.55715
fdp/fbaA	-2.51464	-3.05757
s7p/talB	-3.93501	-4.14082
f1p/fruK	-4.14718	-4.13278
gmp/guaC	-2.33428	-2.92603
glyc3p/glpD	-1.95227	-2.03191
