# Supplementary material for: On the optimality of the enzyme–substrate relationship in bacteria
Source: PLoS Biol. 2021 Oct 26;19(10):e3001416. doi: 10.1371/journal.pbio.3001416 (PMC8547704; doi:10.1371/journal.pbio.3001416)
Supplement: S6 Data — (CSV) [file pbio.3001416.s008.csv]

						Growth condition:
			Acetate	Fructose	Galactose	Glucose	Glycerol	Pyruvate	Succinate
EcoCyc name	Gerosa et al. Name (short)	Molecular weight (Da)				Concentration (�mol/gCDW)
ADP	adp	424	0.8905	1.3807	0.787	1.3906	0.8456	0.9876	1.3452
AMP	amp	345	0.7179	1.1019	0.5657	1.1091	0.6928	0.7719	1.0864
ATP	atp	503	5.1628	7.4558	4.0886	7.933	4.7673	5.776	7.7226
L-glutamate	glu	146	50.8032	85.8333	33.1123	70.4984	61.249	68.3576	104.3242
L-glutamine	gln	146	5.1278	5.8731	1.9797	5.5883	4.3365	7.0154	9.5686
L-asparagine	asn	132	0.6229	0.9448	0.453	0.8623	0.6616	1.0312	0.7682
L-aspartate	asp	134	3.6013	3.4762	1.5042	3.2152	3.0285	2.6919	5.0537
L-tyrosine	tyr	181	0.2358	0.1281	0.1583	0.1924	0.4085	0.3767	0.2419
L-arginine	arg	175	34.8578	12.6901	2.2169	5.9819	5.9684	17.4026	8.2306
adenine	ade	135	0.0155	0.0129	0.0129	0.0311	0.0156	0.0248	0.0189
L-phenylalanine	phe	165	0.1469	0.1652	0.1035	0.2533	0.1975	0.1874	0.2268
GDP	gdp	440	0.3789	0.6848	0.3386	0.7672	0.4333	0.4258	0.7082
GMP	gmp	361	0.0985	0.092	0.1813	0.3982	0.1513	0.0564	0.259
GTP	gtp	519	1.7021	3.252	1.4481	3.1469	2.0286	1.898	3.2025
NAD+	nad	662	7.3239	3.8799	5.15	4.8595	4.3957	6.7505	7.1662
NADH	nadh	663	0.0503	1.0497	0.2898	0.0631	0.163	0.2018	0.0834
NADP+	nadp	740	0.0263	0.0195	0.0168	0.026	0.0203	0.0184	0.0256
NADPH	nadph	741	0.1674	0.2013	0.1378	0.262	0.1684	0.133	0.1828
1,3-bisphospho-D-glycerate	13dpg	262	0.0962	0.0867	0.1625	0.1168	0.0812	0.0662	0.1589
2-dehydro-3-deoxy-D-gluconate 6-phosphate	2ddg6p	255	0.0131	0.0198	0.0245	0.0265	0.0143	0.0315	0.0109
beta-D-fructofuranose 6-phosphate	f6p	259	0.4712	0.5669	0.2868	0.7727	0.4799	0.6627	1.3069
glycerone phosphate	dhap	168	1.5292	4.1022	1.0031	3.0367	4.0539	1.1062	1.341
beta-D-glucose 6-phosphate	g6p	258	0.8942	1.3694	7.3059	2.1831	0.6147	1.2891	3.0861
D-gluconate 6-phosphate	6pgc	273	0.2511	0.1083	1.054	0.6406	0.0644	0.5444	0.2314
phosphoenolpyruvate	pep	165	0.5633	0.9658	0.4054	0.8123	0.7182	0.397	1.9015
pyruvate	pyr	87	6.9351	1.7189	7.2445	3.2319	4.6476	NaN	8.2533
fructose 1,6-bisphosphate	fdp	336	0.6138	2.7063	0.8152	2.6702	2.387	0.3158	0.6677
D-erythrose 4-phosphate	e4p	198	0.0572	0.0346	0.056	0.0613	0.0483	0.0487	0.0547
D-ribose 5-phosphate	r5p	228	0.0881	0.1935	0.0941	0.5295	0.1186	0.0522	0.1818
D-ribulose 5-phosphate	ru5p-D	228	0.3205	0.5335	0.4662	1.5151	0.2964	0.2591	0.5195
D-sedoheptulose 7-phosphate	s7p	288	2.4824	1.7498	2.659	8.2715	3.0371	6.8182	8.978
D-xylulose 5-phosphate	xu5p-D	228	0.2856	0.4865	0.4321	1.3676	0.2801	0.2353	0.4975
citrate	cit	189	2.7839	1.1143	1.2921	1.6166	0.8385	11.1676	1.0634
2-oxoglutarate	akg	144	0.5795	1.1131	0.196	1.465	0.9517	0.8543	2.1508
fumarate	fum	114	1.389	1.6091	0.5485	1.261	0.738	1.3499	10.3282
D-threo-isocitrate	icit	189	0.095	0.0147	0.0369	0.0188	0.0188	0.562	0.0335
(S)-malate	mal-L	132	3.864	3.942	1.5884	3.8763	2.1172	2.3625	24.8905
succinate	succ	116	2.1541	2.0753	2.3828	2.7262	1.414	1.8568	NaN
cyclic-AMP	cAMP	328	0.0104	0.008	0.0074	0.004	0.0118	0.0085	0.0131
beta-D-fructofuranose 1-phosphate	f1p	258	0.0495	0.981	0.0482	0.2982	0.0727	0.0472	0.052
alpha-D-galactose 1-phosphate	gal1p	258	0.0409	0.0458	0.1382	0.0444	0.052	0.0528	0.0811
sn-glycerol 3-phosphate	glyc3p	170	0.5276	0.4897	0.578	0.247	2.7063	0.4625	0.7528
