# Supplementary material for: On the optimality of the enzyme–substrate relationship in bacteria
Source: PLoS Biol. 2021 Oct 26;19(10):e3001416. doi: 10.1371/journal.pbio.3001416 (PMC8547704; doi:10.1371/journal.pbio.3001416)
Supplement: S7 Data — (CSV) [file pbio.3001416.s009.csv]

						Growth condition:
			Acetate	Fructose	Galactose	Glucose	Glycerol	Pyruvate	Succinate
		Growth rate (1/h)	0.3	0.65	0.26	0.58	0.47	0.4	0.44
Gene	Bnumber	Molecular weight (Da)				Protein Mass (fg) / Cell
rpoC	b3988	155045.008	0.561	1.16	0.581	0.715	0.732	0.703	0.712
rpoB	b3987	150520.2758	0.665	1.32	0.705	0.989	0.937	0.928	0.964
acnB	b0118	93420.9457	3.54	1.36	2	1.18	1.67	2.54	3.03
purL	b2557	141295.8984	0.337	0.564	0.368	0.576	0.485	0.635	0.449
gltB	b3212	163176.3153	0.369	1.05	0.379	0.775	0.597	0.458	0.421
aceE	b0114	99587.94042	0.404	1.56	0.54	0.962	0.673	2.61	0.784
adhE	b1241	96048.64958	0.719	3.19	1.01	0.774	0.827	0.525	0.646
tufA	b3339	43238.30279	10.7	16.7	10.1	18.1	13.7	13.4	14.1
metE	b3829	84602.80905	2.45	5.46	1.64	7.25	4.05	2.62	2.7
groL	b4143	57274.67483	1.86	2.37	1.49	2.16	2.51	2.18	2.53
carB	b0033	117749.3328	0.296	0.723	0.327	0.869	0.558	0.361	0.51
pflB	b0903	85284.7241	0.799	1.08	0.818	0.654	0.83	0.929	0.94
dnaK	b0014	69054.47444	1.63	2.15	1.26	2.13	2.03	1.52	2.26
infB	b3168	79678.11829	0.253	0.468	0.242	0.403	0.374	0.352	0.337
ilvC	b3774	54016.26705	1.4	3.21	1.22	2.99	2.61	1.26	2.22
ppc	b3956	98982.23464	0.222	0.843	0.273	0.597	0.359	0.252	0.243
alaS	b2697	95954.64438	0.181	0.416	0.202	0.31	0.272	0.294	0.29
fusA	b3340	77514.47523	2.75	4.91	2.64	5.02	4.02	3.69	4.21
glyS	b3559	76746.96578	0.25	0.417	0.252	0.371	0.342	0.343	0.312
maeB	b2463	82346.78295	0.206	0.17	0.135	0.0641	0.155	0.172	0.199
rpsA	b0911	61102.7043	1.09	2.57	1.15	2.41	2.07	1.47	1.81
leuS	b0642	97153.28428	0.194	0.29	0.177	0.298	0.243	0.212	0.237
thrA	b0002	89045.79557	0.312	1.43	0.307	0.843	0.692	1.51	0.564
sucA	b0726	104977.5259	0.731	0.603	0.284	0.297	0.48	0.731	0.596
ileS	b0026	104212.5396	0.233	0.35	0.235	0.375	0.314	0.332	0.271
aldA	b1415	52221.71682	1.49	0.823	2.48	0.304	1.42	2.37	2.35
secA	b0098	101940.9335	0.0763	0.13	0.0748	0.12	0.105	0.134	0.105
aspS	b1866	65853.62132	0.165	0.283	0.153	0.248	0.201	0.176	0.215
pheT	b1713	87305.38731	0.408	0.86	0.561	0.728	0.677	0.685	0.613
valS	b4258	108105.6884	0.149	0.252	0.136	0.309	0.2	0.187	0.189
dppA	b3544	60237.23952	0.817	0.746	0.8	0.494	0.986	1.17	1.11
aceF	b0115	66036.77654	0.391	1.23	0.536	0.993	0.619	2.4	0.756
katG	b3942	79956.11435	0.356	0.389	0.524	0.292	0.422	0.486	0.432
gyrA	b2231	96885.40294	0.077	0.144	0.0652	0.121	0.114	0.0976	0.102
icd	b1136	45709.46787	2.28	1.8	1.65	2.56	1.87	2.69	2.13
atpD	b3732	50275.81931	1.34	2	1.21	2.02	2.21	2.55	2.16
pepN	b0932	98838.72264	0.199	0.242	0.161	0.213	0.233	0.218	0.217
pykF	b1676	50679.24536	0.375	0.995	0.516	0.749	0.598	0.287	0.417
aceA	b4015	47473.57659	19.1	2.63	15.4	2.22	5.91	3.84	9.58
fumA	b1612	60242.56175	0.478	0.275	0.209	0.135	0.252	0.329	0.442
putA	b1014	143707.3978	0.028	0.0325	0.0184	0.0306	0.0321	0.0286	0.0272
katE	b1732	84092.42396	0.288	0.157	0.465	0.165	0.26	0.161	0.295
htpG	b0473	71360.33894	0.158	0.245	0.138	0.248	0.234	0.184	0.25
tsf	b0170	30385.76806	0.404	0.894	0.418	1	0.763	0.641	0.622
ptsI	b2416	63503.89517	0.28	0.977	0.47	1.07	0.434	0.324	0.361
argG	b3172	49848.81733	0.198	0.49	0.238	0.689	0.356	0.277	0.317
glpK	b3926	56177.25025	0.0492	0.0396	0.0387	0.0463	2.6	0.0571	0.0532
pta	b2297	77105.88254	0.112	0.187	0.116	0.147	0.135	0.45	0.145
tig	b0436	48144.85133	0.886	1.7	0.912	1.99	1.46	1.15	1.5
bamA	b0177	90478.46722	0.175	0.285	0.189	0.305	0.284	0.295	0.235
pnp	b3164	77034.97797	0.3	0.518	0.286	0.406	0.419	0.375	0.402
pgi	b4025	61472.99513	0.298	0.473	0.353	0.47	0.459	0.263	0.322
sdhA	b0723	64363.08691	0.68	0.36	0.292	0.223	0.333	0.533	0.446
lon	b0439	87364.80487	0.0983	0.23	0.126	0.165	0.179	0.172	0.173
acs	b4069	72030.23532	0.788	0.298	1.18	0.119	0.474	0.656	1.1
ppsA	b1702	87361.60027	0.378	0.0881	0.255	0.168	0.269	0.607	0.509
guaA	b2507	58623.86483	0.136	0.291	0.126	0.377	0.226	0.16	0.239
mukB	b0924	170107.5558	0.0429	0.0901	0.0465	0.0561	0.0563	0.0598	0.0587
yjjK	b4391	62386.25685	0.165	0.319	0.19	0.266	0.283	0.234	0.294
gyrB	b3699	89875.87852	0.0788	0.15	0.0708	0.126	0.112	0.104	0.0921
rne	b1084	118106.8771	0.111	0.218	0.111	0.166	0.147	0.13	0.13
thrS	b1719	73948.79422	0.0793	0.137	0.0801	0.115	0.116	0.1	0.0969
pgk	b2926	41074.62371	2.03	3.14	2.04	2.73	2.34	1.92	1.9
gdhA	b1761	48532.35541	0.294	0.498	0.194	0.511	0.335	0.304	0.284
glyA	b2551	45269.96251	0.683	1.58	0.942	1.84	1.06	1.15	1.25
oppA	b1243	60842.91364	0.299	0.612	0.434	0.581	0.504	0.557	0.655
ftsZ	b0095	40280.55906	0.213	0.345	0.207	0.406	0.289	0.279	0.292
aceB	b4014	60217.52759	2.03	0.484	1.63	0.439	0.831	0.47	0.901
nuoG	b2283	100217.9683	0.145	0.246	0.151	0.155	0.244	0.222	0.238
cysI	b2763	63939.93503	0.167	0.287	0.142	0.32	0.271	0.205	0.186
polA	b3863	103035.5166	0.0602	0.0724	0.0564	0.0752	0.0758	0.0825	0.065
gapA	b1779	35492.2309	1.19	3.7	0.981	2.77	1.92	1.24	1.44
purH	b4006	57274.98651	0.108	0.268	0.13	0.259	0.226	0.246	0.208
tnaA	b3708	52721.57894	0.211	0.0613	0.122	0.0537	0.0915	0.0775	0.151
acnA	b1276	97597.74141	0.259	0.109	0.212	0.0965	0.131	0.127	0.191
nuoC	b2286	68174.53178	0.101	0.171	0.103	0.106	0.185	0.121	0.138
glnA	b3870	51852.71686	0.429	1.14	0.517	1.54	0.883	0.619	0.553
leuA	b0074	57244.09138	0.403	0.362	0.406	0.258	0.321	0.199	0.33
aldB	b3588	56252.47906	0.16	0.0425	0.274	0.055	0.0985	0.127	0.11
dld	b2133	64553.60212	0.072	0.0587	0.0551	0.0652	0.0597	0.0619	0.0647
glcB	b2976	80419.85713	0.317	0.0592	0.171	0.0377	0.102	0.0386	0.12
gltA	b0720	47965.89357	2.71	1.6	1.44	0.77	1.4	2.96	1.55
ahpF	b0606	56124.08085	0.205	0.285	0.138	0.227	0.216	0.17	0.222
ompA	b0957	37159.64679	4.6	5.64	4.51	7.38	6.35	4.37	5.5
glmS	b3729	66834.61906	0.184	0.464	0.234	0.447	0.4	0.31	0.371
proS	b0194	63634.68294	0.24	0.511	0.287	0.457	0.393	0.339	0.406
rplB	b3317	29824.00117	0.339	0.965	0.319	0.703	0.608	0.577	0.5
nrdA	b2234	82789.58209	0.0478	0.11	0.0596	0.077	0.0916	0.0995	0.0709
prlC	b3498	77100.625	0.139	0.169	0.132	0.173	0.154	0.132	0.138
iscS	b2530	45042.91969	0.709	1.09	0.676	1.02	0.923	0.735	0.644
glpD	b3426	56697.06997	0.0101	0.0164	0.0113	0.0127	0.56	0.00789	0.0125
atpA	b3734	55169.73662	1.01	1.75	1.08	1.33	1.65	1.77	1.83
cysJ	b2764	66210.86614	0.173	0.408	0.155	0.365	0.284	0.206	0.227
ftsH	b3178	70645.4092	0.145	0.267	0.172	0.262	0.246	0.233	0.205
rho	b3783	46956.59013	0.161	0.244	0.132	0.253	0.201	0.183	0.208
metK	b2942	41907.1862	0.247	0.594	0.343	0.87	0.475	0.472	0.42
guaB	b2508	51972.01166	0.349	0.656	0.28	0.97	0.479	0.38	0.576
copA	b0484	87799.79865	0.54	0.515	0.449	0.404	0.58	0.602	0.57
nusA	b3169	54819.06259	0.252	0.498	0.316	0.508	0.393	0.347	0.424
rpoA	b3295	36471.13747	0.691	0.833	0.605	0.883	0.896	0.785	0.67
lysS	b2890	57549.12811	0.149	0.276	0.128	0.245	0.191	0.147	0.186
metG	b2114	76188.10041	0.138	0.243	0.13	0.263	0.186	0.179	0.164
gnd	b2029	51431.30094	0.47	0.881	0.41	1.2	0.712	0.598	0.685
mglB	b2150	35672.35627	1.16	0.575	5.14	0.191	1.04	1.07	1.6
livJ	b3460	39033.9819	1.37	1.63	1.49	1.49	1.52	1.43	1.94
metH	b4019	135893.6125	0.0401	0.111	0.0519	0.095	0.0714	0.069	0.0773
mdh	b3236	32299.20422	6.42	4.06	2.67	2.85	3.54	6.92	3.84
typA	b3871	67295.47014	0.0892	0.274	0.124	0.337	0.184	0.161	0.161
ydgA	b1614	54636.91746	0.102	0.101	0.0838	0.11	0.109	0.083	0.093
fhuA	b0150	82113.29387	0.0797	0.126	0.104	0.119	0.121	0.111	0.121
ppiD	b0441	68089.75025	0.092	0.179	0.163	0.119	0.152	0.117	0.158
rnb	b1286	72427.22502	0.0737	0.16	0.0578	0.152	0.109	0.102	0.113
glnS	b0680	63419.78257	0.0625	0.103	0.0574	0.105	0.0889	0.0814	0.0681
fbaA	b2925	39104.59675	0.737	1.59	0.734	1.3	1.01	0.905	0.813
cysK	b2414	34450.28634	3.82	4.32	2.92	4.19	3.94	3.53	4.23
yeaG	b1783	74415.57277	0.0855	0.0672	0.142	0.0641	0.0871	0.0611	0.0685
cysN	b2751	52508.01953	0.06	0.141	0.0509	0.133	0.101	0.0873	0.074
prc	b1830	76597.69941	0.046	0.0643	0.0436	0.0643	0.0574	0.0574	0.0538
fadB	b3846	79525.42988	0.0807	0.0436	0.155	0.0229	0.0368	0.136	0.121
pgm	b0688	58306.46912	0.13	0.124	0.0961	0.13	0.146	0.158	0.112
talB	b0008	35179.30906	0.393	0.731	0.451	0.621	0.66	0.656	0.562
pepA	b4260	54826.96661	0.0646	0.111	0.0839	0.0979	0.107	0.108	0.0799
thrC	b0004	47066.2141	0.438	1.13	0.365	1.14	0.868	1.53	0.791
lpdA		50638.58341	0.762	1.19	0.758	1.06	0.867	2.04	1.2
yahK	b0325	37935.87879	0.175	0.0776	0.165	0.0928	0.111	0.0787	0.108
surA	b0053	47236.24996	0.0706	0.11	0.0929	0.122	0.102	0.0947	0.0932
rnr	b4179	92033.50406	0.0363	0.0679	0.0364	0.0383	0.0479	0.0461	0.0431
asnS	b0930	52519.41644	0.278	0.475	0.255	0.482	0.346	0.305	0.351
serS	b0893	48365.52218	0.157	0.224	0.113	0.203	0.171	0.17	0.168
malE	b4034	43342.36867	0.263	0.363	0.402	0.154	0.442	0.363	0.438
pyrB	b4245	34387.75071	0.43	0.614	0.579	0.508	0.672	0.377	0.724
ilvD	b3771	65471.83229	0.0548	0.132	0.0483	0.13	0.0772	0.108	0.0781
ydiJ	b1687	113157.9224	0.0393	0.0613	0.0286	0.0434	0.047	0.0469	0.0546
cirA	b2155	73832.34947	0.0287	0.106	0.022	0.0705	0.0581	0.0432	0.053
clpA	b0882	84136.91889	0.0499	0.0936	0.0456	0.074	0.0702	0.061	0.0537
degP	b0161	49305.44896	0.125	0.335	0.14	0.273	0.275	0.504	0.178
lptD	b0054	89597.20601	0.0439	0.053	0.0554	0.0779	0.0541	0.0529	0.0503
topA	b1274	97270.30707	0.0332	0.0662	0.0367	0.0573	0.0547	0.0435	0.0545
argS	b1876	64623.81965	0.0477	0.0885	0.0575	0.101	0.07	0.0622	0.0697
gltX	b2400	53763.78958	0.13	0.194	0.103	0.229	0.17	0.149	0.152
rpsB	b0169	26708.79452	0.58	1.63	0.741	1.29	1.05	0.734	1.1
bglX	b2132	83389.45193	0.0161	0.0175	0.0103	0.0218	0.0207	0.0218	0.0161
gatY	b2096	30774.55511	1.99	0.628	0.806	0.252	0.715	0.873	1.31
ptsG	b1101	50625.74752	0.047	0.267	0.054	0.233	0.0771	0.0624	0.0658
pyrC	b1062	38784.58103	0.155	0.276	0.195	0.289	0.225	0.239	0.285
argH	b3960	50268.64352	0.102	0.169	0.0851	0.241	0.15	0.111	0.107
asnB	b0674	62601.08381	0.101	0.16	0.0716	0.12	0.124	0.136	0.0811
aspC	b0928	43527.99762	0.568	0.663	0.484	0.505	0.629	0.594	0.717
sucC	b0728	41348.64135	1.35	0.795	0.531	0.427	0.801	1.27	1.17
sucD	b0729	29740.52945	1.25	0.592	0.407	0.342	0.629	0.961	0.803
clpX	b0438	46309.17173	0.121	0.245	0.131	0.25	0.204	0.155	0.15
hslU	b3931	49544.84377	0.0706	0.128	0.0616	0.112	0.111	0.081	0.105
mfd	b1114	129883.2773	0.0158	0.02	0.0112	0.0158	0.0135	0.0229	0.0168
pheS	b1714	36790.65689	0.162	0.269	0.19	0.31	0.247	0.228	0.211
accC	b3256	49271.30273	0.0856	0.145	0.0855	0.148	0.13	0.113	0.128
fabB	b2323	42568.05338	0.773	0.877	0.847	0.952	0.987	0.998	1
fadE	b0221	89149.78105	0.046	0.0292	0.0165	0.0128	0.0175	0.0597	0.0209
gatZ	b2095	47060.76941	0.919	0.341	0.548	0.11	0.226	0.492	0.454
purA	b4177	47297.28625	0.47	0.528	0.375	0.539	0.507	0.482	0.442
pyrG	b2780	60318.05938	0.039	0.0918	0.0477	0.0962	0.0757	0.0628	0.0748
trpE	b1264	57440.09143	0.0445	0.14	0.0781	0.104	0.126	0.0945	0.075
gltD	b3213	51964.01557	0.112	0.26	0.142	0.256	0.201	0.134	0.12
ilvB	b3671	60383.77314	0.141	0.165	0.0918	0.183	0.204	0.0764	0.171
maeA	b1479	63139.24904	0.0641	0.0536	0.0298	0.0554	0.0504	0.0503	0.0544
sdhB	b0724	26734.23452	0.315	0.183	0.137	0.11	0.148	0.232	0.26
gpmI		56140.28406	0.0429	0.34	0.088	0.248	0.154	0.0553	0.06
cusA	b0575	114616.0284	0.0707	0.147	0.0475	0.0678	0.086	0.0528	0.084
hflK	b4174	45499.07951	0.074	0.114	0.0679	0.102	0.114	0.106	0.0828
tolC	b3035	53690.18447	0.308	0.479	0.39	0.435	0.428	0.333	0.413
rplE	b3308	20270.69129	0.448	1.07	0.48	1.07	0.765	0.529	0.789
accA	b0185	35201.29042	0.114	0.183	0.136	0.224	0.18	0.17	0.153
plsB	b4041	91305.48655	0.0246	0.0389	0.027	0.0292	0.0288	0.0422	0.0265
pdxB	b2320	41323.77299	0.0261	0.0584	0.0387	0.0506	0.0443	0.0426	0.0464
serC	b0907	39739.97191	0.528	1.03	0.528	1.2	0.639	0.576	0.663
talA	b2464	35618.46965	0.0785	0.0584	0.153	0.0855	0.0807	0.0502	0.0656
xylA	b3565	49692.50395	0.0181	0.0198	0.0174	0.0215	0.0189	0.0161	0.0183
zwf	b1852	55651.32689	0.0578	0.14	0.111	0.114	0.108	0.0922	0.0805
lysC	b4024	48483.43931	0.106	0.263	0.0822	0.3	0.148	0.173	0.0889
tyrA	b2600	41997.8894	0.0604	0.126	0.044	0.0988	0.086	0.158	0.0411
fliY	b1920	29003.20238	0.439	0.554	0.456	0.549	0.549	0.382	0.425
sucB	b0727	43965.9951	0.751	0.46	0.252	0.383	0.406	0.726	0.525
pckA		59587.99575	0.702	0.24	0.534	0.114	0.524	0.852	0.828
pmbA	b4235	48321.3938	0.0704	0.0839	0.0528	0.104	0.086	0.0727	0.0677
ygfZ	b2898	36053.36943	0.0975	0.125	0.0991	0.0964	0.121	0.107	0.11
fepA	b0584	82038.47549	0.0178	0.0326	0.0148	0.0509	0.0248	0.0288	0.0275
fiu	b0805	81891.90875	0.0134	0.018	0.00813	0.0275	0.0151	0.00879	0.0173
ompT	b0565	35522.27435	0.511	0.58	0.438	0.82	0.565	0.461	0.638
uvrA	b4058	103784.5415	0.0181	0.0215	0.0242	0.0219	0.0203	0.0183	0.0193
idnO	b4266	27527.23456	0.0179	NA	0.0132	0.0275	0.0176	0.0203	0.0185
nadE	b1740	30599.77658	0.12	0.169	0.131	0.2	0.157	0.111	0.109
eno	b2779	45608.41069	1.46	3.98	1.97	2.74	2.01	1.48	1.78
tktA	b2935	72147.91979	0.319	0.44	0.195	0.465	0.406	0.44	0.446
deoD	b4384	25915.01852	0.0965	0.139	0.118	0.119	0.146	0.0941	0.14
dcp	b1538	77448.95692	0.0684	0.0643	0.0627	0.076	0.0685	0.0505	0.0528
pepB	b2523	46133.26021	0.205	0.26	0.197	0.242	0.265	0.208	0.256
argT	b2310	27956.24088	0.59	0.361	1.37	0.286	0.609	0.755	0.943
prpC	b0333	43057.02009	0.0112	0.0268	0.0747	0.0336	0.0215	0.0142	0.0197
sthA	b3962	51509.77384	0.112	0.0604	0.101	0.038	0.0873	0.0963	0.171
yqhD	b3011	42052.78947	0.0316	0.187	0.0246	0.0734	0.113	0.0319	0.0186
entF	b0586	141883.5654	0.00779	0.00759	0.00608	0.0101	0.00748	0.00753	0.00542
acrA	b0463	42153.07723	0.0873	0.151	0.107	0.17	0.143	0.136	0.127
ompF	b0929	39291.06024	1.37	1.76	1.29	1.57	2.39	1.79	1.87
bamC	b2477	36801.60236	0.0552	0.101	0.0738	0.107	0.0824	0.0851	0.0828
hisS	b2514	46982.01028	0.0764	0.13	0.0849	0.147	0.104	0.092	0.1
rplA	b3984	24696.286	0.479	1.07	0.513	1.17	0.841	0.622	0.763
fabI	b1288	27828.04478	0.134	0.166	0.107	0.232	0.177	0.185	0.158
lamB	b4036	49862.58108	0.0854	0.0988	0.096	0.0747	0.138	0.0999	0.126
malP	b3417	90447.61358	0.0235	0.0659	0.0266	0.0412	0.0412	0.0333	0.0357
pfkA	b3916	34801.68622	0.0482	0.115	0.0673	0.0837	0.0733	0.0468	0.0481
mtlA	b3599	67910.6114	0.0916	0.114	0.137	0.0643	0.146	0.0618	0.126
rbsB	b3751	30913.36533	0.7	0.551	1.2	0.259	0.955	1.38	1.13
purB	b1131	51492.59536	0.061	0.212	0.0782	0.165	0.128	0.129	0.168
argD	b3359	43721.10429	0.112	0.213	0.209	0.285	0.166	0.18	0.147
leuC	b0072	49832.04222	0.294	0.213	0.189	0.229	0.242	0.175	0.232
trpB	b1261	42937.58854	0.158	0.366	0.189	0.383	0.29	0.291	0.221
gcvP	b2903	104291.7423	0.0366	0.0866	0.0383	0.0584	0.0618	0.0374	0.0716
metL	b3940	88814.63109	0.0268	0.0575	0.0243	0.0506	0.0315	0.0252	0.026
gltI	b0655	33381.16628	0.254	0.252	0.293	0.274	0.328	0.318	0.287
mreB	b3251	36911.03451	0.136	0.223	0.162	0.201	0.215	0.195	0.184
gor	b3500	48723.63153	0.0619	0.0917	0.0785	0.0798	0.0806	0.0784	0.0865
nuoF	b2284	49242.93959	0.0417	0.0646	0.0479	0.0322	0.0702	0.0533	0.0661
hldD		34853.12923	0.132	0.155	0.139	0.168	0.145	0.132	0.137
ffh	b2610	49737.22258	0.0387	0.0678	0.0396	0.0764	0.0588	0.0514	0.043
secD	b0408	66572.67588	0.0331	0.0682	0.0339	0.0475	0.0467	0.0537	0.052
yncE	b1452	38571.4174	0.109	0.262	0.0969	0.222	0.192	0.207	0.205
cysP	b2425	37573.27827	0.167	0.198	0.154	0.244	0.199	0.214	0.194
lepA	b2569	66510.34926	0.0386	0.103	0.0543	0.0826	0.0724	0.107	0.0625
ompC	b2215	40325.36434	2.81	2.01	2.13	2.25	1.8	2.86	1.79
rhlB	b3780	47078.44805	0.0273	0.0446	0.0275	0.0388	0.0322	0.0325	0.0322
yhgF	b3407	85048.93743	0.0148	0.0349	0.013	0.0239	0.0191	0.0202	0.0231
rapA	b0059	109682.6916	0.0119	0.0175	0.00849	0.0153	0.0135	0.0098	0.011
rpsC	b3314	25949.15933	0.311	1.01	0.305	0.687	0.572	0.518	0.582
kbl	b3617	43071.72819	0.0104	0.0103	0.0062	0.0123	0.00771	0.00869	0.00903
deoB	b4383	44323.944	0.0977	0.0895	0.126	0.0745	0.0873	0.0756	0.0927
pykA	b1854	51306.66919	0.121	0.186	0.168	0.162	0.194	0.186	0.155
tpiA	b3919	26936.80958	0.345	0.418	0.331	0.333	0.334	0.305	0.28
glmM	b3176	47495.53374	0.0575	0.113	0.0734	0.0858	0.0871	0.0879	0.0751
manX	b1817	35007.49034	0.114	0.268	0.0909	0.133	0.164	0.0619	0.103
adk	b0474	23553.271	0.158	0.174	0.111	0.207	0.144	0.201	0.23
aroG	b0754	37967.50301	0.174	0.427	0.2	0.421	0.228	0.166	0.228
speA	b2938	73833.42148	0.0781	0.135	0.0909	0.159	0.135	0.121	0.0885
metF	b3941	33063.77233	0.122	0.234	0.119	0.241	0.185	0.106	0.127
idnD	b4267	37104.31248	0.00792	NA	0.00628	0.0169	0.0114	0.0105	0.00628
gabD	b2661	51669.60686	0.0921	0.0753	0.113	0.0616	0.0972	0.118	0.0789
ndh	b1109	47310.63259	0.0185	0.0889	0.0287	0.052	0.0349	0.0441	0.0323
lpoA		72761.97123	0.0369	0.0545	0.0411	0.0592	0.0583	0.0582	0.0537
prpD	b0334	53899.46277	0.0107	0.013	0.0794	0.00836	0.00639	0.00811	0.0153
yfhM	b2520	181455.4179	0.0161	0.0109	0.0096	0.00869	0.0147	0.0182	0.0127
dps	b0812	18665.72624	0.288	0.155	0.129	0.146	0.2	0.129	0.139
efeO	b1018	41094.01915	0.0194	0.0387	0.0205	0.0434	0.017	0.018	0.0355
dacC	b0839	43563.33921	0.0744	0.111	0.0948	0.0714	0.128	0.125	0.09
galU	b1236	32902.99162	0.0587	0.0904	0.0695	0.0885	0.0891	0.0569	0.0681
kdsA	b1215	30794.90121	0.137	0.147	0.119	0.135	0.164	0.127	0.122
prfC	b4375	59518.30682	0.0397	0.0601	0.0279	0.0815	0.0497	0.0469	0.0507
rpsD	b3296	23436.61845	0.259	0.602	0.281	0.53	0.519	0.402	0.411
rpsG	b3341	19988.68708	0.752	1.46	0.643	1.79	1.24	0.971	1.13
pssA	b2585	52750.76196	0.0247	0.0352	0.0287	0.0259	0.0339	0.0401	0.0367
btuB	b3966	68347.35227	0.0495	0.0592	0.0292	0.0767	0.0571	0.0555	0.0575
serA	b2913	44130.04277	0.342	0.563	0.301	0.832	0.444	0.447	0.317
fbaB	b2097	38067.15999	0.267	0.157	0.285	0.137	0.213	0.208	0.238
pgl	b0767	36266.85229	0.176	0.15	0.28	0.109	0.202	0.107	0.148
purT	b1849	42389.00585	0.0516	0.0964	0.0883	0.167	0.1	0.166	0.0872
asd	b3433	39974.477	0.552	0.716	0.309	0.914	0.593	0.547	0.411
gabT	b2662	45727.49283	0.0806	0.0685	0.112	0.0455	0.0983	0.116	0.0663
ggt	b3447	61711.22895	0.0157	0.0148	0.0216	0.0176	0.0286	0.0218	0.0226
pepQ	b3847	50126.32646	0.0902	0.119	0.122	0.103	0.114	0.106	0.122
proA	b0243	44584.18081	0.0508	0.079	0.0681	0.0699	0.0704	0.0591	0.0607
proB	b0242	39014.45918	0.0282	0.0457	0.025	0.044	0.0357	0.0388	0.0326
minD	b1175	29577.61181	0.13	0.126	0.106	0.136	0.135	0.162	0.116
yajO	b0419	36379.51751	0.033	0.0256	0.0377	0.0281	0.0349	0.0254	0.0257
cyoA	b0432	34870.5555	0.122	0.16	0.0514	0.151	0.128	0.254	0.145
agp	b1002	45635.85628	0.105	0.0689	0.121	0.038	0.0643	0.0689	0.0722
mdoG		57858.11706	0.0533	0.101	0.0604	0.0954	0.0893	0.0752	0.0758
corC		33259.53085	0.0193	0.0198	0.0186	0.0119	0.0183	0.0179	0.0172
phoP	b1130	25501.27781	0.125	0.124	0.0988	0.126	0.125	0.0959	0.128
bfr	b3336	18465.32013	0.252	0.0903	0.299	0.105	0.173	0.0907	0.147
grpE	b2614	21766.1539	0.153	0.209	0.127	0.213	0.213	0.164	0.172
glmU	b3730	49141.57527	0.0217	0.0435	0.021	0.0334	0.0347	0.0287	0.0293
cusB	b0574	44259.17524	0.141	0.281	0.141	0.171	0.24	0.0978	0.199
rplC	b3320	22211.83448	0.298	0.65	0.308	0.609	0.511	0.366	0.458
ispG	b2515	40640.36094	0.0241	0.0266	0.015	0.0398	0.0307	0.027	0.0217
pncB	b0931	45850.34614	0.028	0.0393	0.0274	0.0451	0.0429	0.0428	0.0358
bglA	b2901	55306.84905	0.0254	0.0284	0.0272	0.0339	0.0339	0.0367	0.0265
deoA	b4382	47159.0389	0.00744	0.00965	0.00963	0.0106	0.00726	0.00956	0.0106
udp	b3831	27123.83212	0.14	0.11	0.147	0.0777	0.147	0.119	0.119
upp	b2498	22500.97299	0.428	0.749	0.538	0.871	0.808	0.502	0.969
prs	b1207	34178.69451	0.313	0.499	0.292	0.422	0.447	0.444	0.555
argE	b3957	42302.47015	0.0562	0.129	0.0927	0.151	0.0968	0.0933	0.065
aspA	b4139	52304.53112	0.0678	0.0191	0.0276	0.00957	0.0388	0.0478	0.0682
dapD	b0166	29855.42579	0.227	0.502	0.201	0.545	0.362	0.342	0.246
hisG	b2019	33327.35988	0.0556	0.166	0.0936	0.223	0.156	0.0938	0.11
pepD	b0237	52864.14219	0.249	0.309	0.211	0.211	0.252	0.225	0.259
pepP	b2908	49766.1139	0.0573	0.0503	0.0694	0.051	0.0612	0.0621	0.0596
ilvI	b0077	62925.97681	0.0321	0.0463	0.0291	0.046	0.0493	0.0483	0.0319
hisJ	b2309	28447.63566	0.2	0.373	0.299	0.508	0.31	0.364	0.308
ackA	b2296	43245.07012	0.105	0.343	0.214	0.22	0.186	0.594	0.246
fumC	b1611	50438.71	0.0802	0.0561	0.17	0.0417	0.0475	0.0513	0.0789
atpG	b3733	31539.27915	0.0859	0.118	0.0813	0.121	0.126	0.146	0.116
fdoG	b3894	112549	0.00274	0.00366	0.00195	0.00244	0.00158	0.00311	0.0025
ydgH	b1604	33864.45084	0.0881	0.171	0.107	0.153	0.137	0.135	0.122
luxS	b2687	19385.61224	0.171	0.247	0.2	0.222	0.223	0.181	0.174
yfbU	b2294	19505.45171	0.0278	0.0578	0.0468	0.0399	0.0572	0.0342	0.0383
dkgA	b3012	31072.23036	0.0166	0.0202	0.0238	0.0169	0.0242	0.0136	0.0105
yjgR	b4263	54280.35703	0.0139	0.0122	0.025	0.0157	0.0204	0.0152	0.0191
metQ	b0197	29395.54573	0.6	1.03	0.748	1.46	1.09	0.9	0.878
galF	b2042	32790.12707	0.146	0.248	0.145	0.265	0.206	0.168	0.206
murA	b3189	44771.46454	0.0263	0.0401	0.0263	0.0483	0.0478	0.0397	0.0305
rfbB	b2041	40515.2662	0.0369	0.0601	0.0217	0.0679	0.0468	0.0365	0.0451
recA	b2699	37931.55831	0.0717	0.11	0.0921	0.0954	0.121	0.11	0.11
ligA	b2411	73542.28557	0.0263	0.0534	0.0316	0.0355	0.0375	0.0292	0.0476
srmB	b2576	49865.45062	0.0238	0.0315	0.0162	0.0249	0.026	0.0231	0.0222
tyrR	b1323	57601.71114	0.00731	0.0126	0.00918	0.0127	0.0147	0.0127	0.00771
map	b0168	29293.90197	0.0513	0.0793	0.05	0.0719	0.0644	0.0534	0.0628
rpsE	b3303	17574.31673	0.24	0.537	0.231	0.527	0.458	0.324	0.363
rpsF	b4200	15675.59882	0.227	0.364	0.191	0.454	0.316	0.261	0.258
miaB	b0661	53611.11073	0.028	0.0609	0.0307	0.0861	0.0538	0.0421	0.0578
rluC	b1086	35986.35384	0.00354	0.0062	0.00402	0.00909	0.00531	0.00511	0.00521
tyrS	b1637	47479.05081	0.0881	0.172	0.0963	0.18	0.127	0.105	0.115
gshA	b2688	58214.2673	0.0324	0.0381	0.0327	0.0531	0.041	0.0358	0.0315
hemL	b0154	45318.36911	0.116	0.202	0.131	0.219	0.191	0.162	0.156
ubiE	b3833	28037.26502	0.0266	0.0389	0.028	0.0433	0.0363	0.0378	0.0391
dxs	b0420	67555.79182	0.0236	0.0333	0.0251	0.0335	0.034	0.0345	0.0358
gcd	b0124	86673.81201	0.00403	0.00513	0.00536	0.00623	0.00314	0.00258	0.00383
mtlD	b3600	41095.47588	0.066	0.05	0.0705	0.0495	0.0687	0.0385	0.0582
tktB	b2465	72978.83065	0.117	0.0808	0.181	0.0913	0.112	0.0762	0.103
treA	b1197	63578.54018	0.0154	0.00587	0.0184	0.00695	0.0142	0.0112	0.0127
nagE	b0679	68284.89815	0.0439	0.0569	0.129	0.0302	0.0618	0.0754	0.0646
purD	b4005	45893.14698	0.0611	0.144	0.0609	0.161	0.115	0.159	0.102
pyrD	b0945	36733.3769	0.0375	0.0736	0.036	0.0942	0.0626	0.0429	0.0648
asnA	b3744	36609.75524	0.0325	0.0747	0.0221	0.107	0.0505	0.0626	0.0357
dapB	b0031	28720.56121	0.0772	0.109	0.051	0.147	0.0836	0.0789	0.0532
ilvA	b3772	56141.72101	0.00582	0.0157	0.0074	0.013	0.00933	0.014	0.01
tyrB	b4054	43492.11181	0.113	0.152	0.0863	0.128	0.0994	0.124	0.128
glnH	b0811	27155.19991	0.306	0.355	0.486	0.305	0.479	0.623	0.649
pntA	b1603	54570.52368	0.0542	0.261	0.0716	0.176	0.122	0.128	0.111
pntB	b1602	48673.51161	0.0675	0.289	0.0774	0.241	0.174	0.141	0.114
ghrB	b3553	35355.05266	0.05	0.0984	0.0616	0.105	0.0678	0.0819	0.0667
hldE		51000.70717	0.0359	0.0698	0.0525	0.0679	0.0627	0.0599	0.0565
acrB	b0462	113482.9154	0.0399	0.0759	0.0324	0.0532	0.0573	0.0583	0.0471
tolB	b0740	45909.17809	0.0663	0.107	0.0701	0.129	0.0965	0.0932	0.0798
crp	b3357	23607.36405	0.0949	0.094	0.125	0.0803	0.104	0.148	0.136
yceH	b1067	24144.21298	0.0294	0.0346	0.0295	0.0344	0.0328	0.0293	0.0255
ygiF	b3054	48340.9311	0.0162	0.0283	0.0186	0.0231	0.024	0.0232	0.0209
yheS	b3352	71781.04306	0.00412	0.00612	0.00232	0.00667	0.00593	0.00539	0.00367
frsA	b0239	46960.55542	0.0129	0.0151	0.0128	0.0193	0.0145	0.0142	0.00999
modA	b0763	27329.30548	0.0274	0.0382	0.0368	0.0343	0.0452	0.0366	0.036
ahpC	b0605	20730.40145	1.95	2.22	1.48	2.01	1.96	1.89	1.74
bcp	b2480	17604.6859	0.103	0.222	0.118	0.222	0.195	0.202	0.145
hscA	b2526	65594.0187	0.0293	0.0518	0.0247	0.0639	0.0463	0.0335	0.0353
sspA	b3229	24271.40368	0.128	0.194	0.137	0.19	0.17	0.153	0.172
trxB	b0888	34583.36117	0.121	0.207	0.116	0.255	0.163	0.193	0.148
degQ	b3234	47158.1467	0.055	0.075	0.077	0.0662	0.0887	0.0813	0.0706
dacA	b0632	44397.66983	0.0452	0.0876	0.0464	0.0994	0.0819	0.0742	0.0637
slt	b4392	73288.81952	0.0088	0.00881	0.00911	0.00974	0.0133	0.0126	0.00905
deaD	b3162	70484.62084	0.0182	0.0561	0.0181	0.0655	0.0369	0.0244	0.0328
malT	b3418	103035.8991	0.00407	0.00744	0.00344	0.00361	0.00728	0.00741	0.00759
nusG	b3982	20500.46283	0.0877	0.125	0.082	0.134	0.101	0.109	0.11
rpoD	b3067	70201.22445	0.0507	0.0709	0.0434	0.0755	0.0689	0.0701	0.0657
prfB	b2891	41207.29926	0.0782	0.108	0.0644	0.115	0.0933	0.0763	0.0859
ychF	b1203	39624.25951	0.0602	0.139	0.0693	0.182	0.14	0.111	0.109
fabH	b1091	33475.97062	0.0823	0.0878	0.0647	0.118	0.105	0.108	0.0677
thiI	b0423	54920.70831	0.00758	0.0245	0.00739	0.018	0.0108	0.00949	0.0129
galM	b0756	38148.75888	0.0716	0.081	0.196	0.0786	0.0924	0.0677	0.0802
gpmA	b0755	28520.74385	0.492	0.522	0.429	0.571	0.516	0.441	0.451
tabA	b4252	16836.60419	0.485	0.477	0.317	0.443	0.471	0.334	0.401
deoC	b4381	27698.32324	0.0393	0.0424	0.0401	0.0535	0.0385	0.0359	0.0323
purC	b2476	26959.72675	0.22	0.327	0.21	0.367	0.316	0.388	0.289
codA	b0337	47543.17582	0.112	0.234	0.117	0.242	0.231	0.174	0.286
aroF	b2601	38761.41858	0.0916	0.217	0.0717	0.134	0.127	0.273	0.0829
gcvT	b2905	40103.1916	0.0167	0.0375	0.017	0.0441	0.0328	0.0203	0.028
trpA	b1260	28688.02998	0.114	0.184	0.125	0.209	0.181	0.162	0.112
carA	b0032	41387.12046	0.204	0.517	0.237	0.636	0.4	0.275	0.381
livK	b3458	39335.87005	0.0724	0.151	0.111	0.173	0.152	0.12	0.157
edd	b1851	64579.78427	0.0033	NA	0.00267	0.00873	0.00447	0.00375	0.00278
ftsA	b0094	45283.45163	0.0435	0.0424	0.0293	0.043	0.0408	0.0406	0.0337
glpA	b2241	58903.37347	0.0015	0.00103	0.00225	0.00139	0.0465	0.00184	0.00153
hsdM	b4349	59251.50285	0.0104	0.0272	0.012	0.034	0.0222	0.0193	0.0221
ftsY	b3464	54461.90734	0.0624	0.0804	0.0606	0.104	0.0812	0.0795	0.0654
damX	b3388	46116.34117	0.0407	0.0545	0.048	0.0698	0.0504	0.0473	0.0423
yeeX	b2007	12751.74436	0.218	0.543	0.259	0.429	0.351	0.208	0.228
yicC	b3644	33136.27252	0.0349	0.0423	0.0377	0.0391	0.0413	0.0431	0.0403
ybiT	b0820	59802.32729	0.0136	0.0283	0.0126	0.034	0.0205	0.016	0.0191
ycfP	b1108	21194.6877	0.0258	0.0269	0.0321	0.0279	0.0284	0.0242	0.0267
der	b2511	54983.4506	0.0166	0.0212	0.0111	0.0244	0.0153	0.0176	0.0112
mlaC	b3192	23929.47447	0.0318	0.0553	0.0612	0.0623	0.0616	0.0526	0.0538
sodA	b3908	23064.63928	0.943	1.09	0.984	0.83	0.97	0.866	1.1
dnaJ	b0015	41056.47202	0.0337	0.0413	0.029	0.0469	0.0506	0.0402	0.0407
hflC	b4175	37608.49134	0.0453	0.0873	0.0536	0.0806	0.0881	0.0744	0.0653
yegQ	b2081	51142.48352	0.0144	0.0194	0.007	0.0225	0.0144	0.0102	0.0164
galE	b0759	37223.63088	0.0325	0.0388	0.327	0.0384	0.0375	0.0401	0.0377
glf	b2036	42920.75887	0.0433	0.0479	0.0212	0.0596	0.0465	0.0375	0.0408
cusC	b0572	50220.61396	0.099	0.152	0.117	0.123	0.153	0.0819	0.133
uvrB	b0779	76160.43622	0.0143	0.015	0.0189	0.017	0.0179	0.0142	0.0169
oxyR	b3961	34235.73131	0.0119	0.0257	0.0195	0.0225	0.0213	0.0241	0.0185
purR	b1658	38132.24798	0.0346	0.0479	0.0329	0.0523	0.0426	0.0501	0.0461
lysU	b4129	57772.14117	0.0257	0.0398	0.0241	0.0473	0.0378	0.0263	0.0285
rplF	b3305	18874.15082	0.268	0.671	0.315	0.567	0.511	0.377	0.461
tgt	b0406	42548.22854	0.0261	0.0371	0.0184	0.0598	0.0339	0.0248	0.0359
trpS	b3384	37396.06115	0.0574	0.0962	0.0511	0.113	0.0852	0.0758	0.0705
fabF	b1095	43000.55275	0.0882	0.162	0.139	0.137	0.153	0.113	0.157
fabG	b1093	25526.19579	0.107	0.166	0.107	0.198	0.148	0.142	0.178
folE	b2153	24796.90762	0.12	0.362	0.143	0.584	0.282	0.21	0.216
nadC	b0109	32723.94863	0.022	0.0356	0.0276	0.0343	0.0305	0.0324	0.0304
galK	b0757	41397.83668	0.0358	0.0343	0.328	0.0254	0.0406	0.0355	0.049
glk	b2388	34682.97956	0.0345	0.0878	0.0641	0.0286	0.0562	0.0359	0.0442
manA	b1613	42804.99234	0.064	0.0602	0.0332	0.065	0.0631	0.0604	0.0581
pfkB	b1723	32417.84255	0.0433	0.062	0.0598	0.0505	0.0454	0.042	0.0623
dhaK	b1200	38173.13622	0.0409	0.0407	0.0507	0.0478	0.151	0.0494	0.043
fbp	b4232	36792.64622	0.114	0.0549	0.0591	0.0577	0.0663	0.148	0.111
mglA	b2149	56361.45375	0.0107	0.0115	0.0499	0.00237	0.0159	0.0197	0.0233
ugpB	b3453	48400.01535	0.0131	0.00795	0.0249	0.00908	0.0139	0.0154	0.013
aroA	b0908	46048.45409	0.0487	0.126	0.0662	0.157	0.088	0.0778	0.0697
hisC	b2021	39317.28634	0.0426	0.0994	0.0942	0.144	0.105	0.0658	0.0716
hisD	b2020	46063.61695	0.0815	0.151	0.106	0.264	0.188	0.132	0.105
potD	b1123	38824.47978	0.109	0.196	0.133	0.215	0.186	0.158	0.201
ydcS	b1440	42250.08416	0.0204	0.00647	0.0563	0.00578	0.0223	0.0185	0.0209
gsiB	b0830	56416.73288	0.0257	0.0273	0.0305	0.0296	0.0292	0.0266	0.0276
pheA	b2599	43066.38398	0.0768	0.104	0.158	0.113	0.105	0.0809	0.0998
artI	b0863	26894.72093	0.099	0.0742	0.0819	0.0861	0.113	0.0929	0.0956
trpD	b1263	56816.25068	0.0494	0.124	0.0598	0.0967	0.104	0.0936	0.0571
leuB	b0073	39474.00703	0.475	0.329	0.503	0.301	0.33	0.196	0.289
gpr	b3001	38789.70115	0.0535	0.0164	0.0372	0.0108	0.0214	0.0363	0.0367
prr	b1444	50779.90527	0.0433	0.0274	0.172	0.0264	0.107	0.0998	0.161
yhdH	b3253	34683.88067	0.0583	0.0656	0.0814	0.0632	0.08	0.0771	0.0662
dcrB	b3472	19757.12484	0.0374	0.055	0.0344	0.0714	0.0584	0.051	0.0443
ydcL	b1431	24393.4873	0.0533	0.0602	0.127	0.0595	0.0868	0.0526	0.0751
gmhA		20783.61786	0.112	0.13	0.11	0.116	0.137	0.16	0.132
coaB		43392.67021	0.0161	0.0204	0.0132	0.0182	0.0177	0.0309	0.0132
wzzB		36414.16846	0.0509	0.0939	0.0646	0.099	0.0785	0.067	0.0875
uspE	b1333	35666.29663	0.0884	0.0825	0.108	0.0856	0.0978	0.103	0.0621
ompR	b3405	27318.15933	0.0319	0.0362	0.0427	0.0376	0.048	0.0508	0.037
ybeZ	b0660	38996.53281	0.0316	0.0447	0.0322	0.0475	0.0432	0.033	0.0353
ygaU	b2665	16035.27366	0.0816	0.0843	0.16	0.0494	0.0811	0.0759	0.0812
wrbA	b1004	20814.41143	0.285	0.177	0.281	0.183	0.233	0.145	0.2
mnmE	b3706	49182.62977	0.0186	0.0198	0.0193	0.0238	0.0193	0.0215	0.0199
rlmN	b2517	43039.98018	0.00978	0.0116	0.00599	0.0154	0.0126	0.0103	0.0142
ppk	b2501	80363.19065	0.00832	0.0122	0.00738	0.00806	0.00882	0.00753	0.00757
cysA	b2422	41015.48876	0.0384	0.0572	0.031	0.048	0.0564	0.0659	0.055
fkpA	b3347	28846.14416	0.138	0.29	0.142	0.272	0.23	0.224	0.199
hslO	b3401	32495.88996	0.0784	0.0898	0.0635	0.127	0.109	0.0896	0.0795
sufD	b1681	46775.93929	0.0149	0.0189	0.014	0.0196	0.017	0.0182	0.015
murE	b0085	53291.93557	0.0451	0.0385	0.0267	0.0453	0.0332	0.0445	0.0311
rfaF	b3620	38999.06083	0.00354	NA	0.00353	0.0123	0.0167	0.00604	0.00763
flu	b2000	106742.9816	0.0131	0.0577	0.0305	0.0105	0.00853	0.00847	0.00292
cysS	b0526	52150.62339	0.024	0.0495	0.0355	0.0477	0.033	0.0339	0.0293
frr	b0172	20607.85322	0.107	0.144	0.0895	0.193	0.142	0.134	0.121
infC	b1718	20533.04237	0.134	0.358	0.25	0.236	0.225	0.185	0.287
rpsH	b3306	14099.51014	0.215	0.525	0.235	0.519	0.428	0.317	0.362
selB	b3590	68806.64349	0.00326	0.00457	0.00364	0.00556	0.00499	0.00546	0.00406
fabD	b1092	32378.37752	0.109	0.123	0.0612	0.182	0.123	0.123	0.116
hemX	b3803	42918.90191	0.0306	0.0376	0.042	0.0418	0.0443	0.0429	0.0451
panB	b0134	28201.38237	0.124	0.104	0.0696	0.121	0.105	0.0977	0.0849
panC	b0133	31559.67743	0.0572	0.069	0.0539	0.0674	0.0712	0.0744	0.0546
gshB	b2947	35520.25741	0.0658	0.0751	0.0639	0.0754	0.0681	0.0633	0.0657
crr	b2417	18221.73165	0.518	0.887	0.754	1.01	0.751	0.621	0.597
glgC	b3430	48648.4803	0.0232	0.0222	0.0146	0.0194	0.0236	0.025	0.0172
uxuA	b4322	44791.5738	0.0258	0.0267	0.031	0.0294	0.0367	0.0247	0.0284
araF	b1901	35500.25494	0.00854	0.00171	0.02	0.00206	0.00524	0.00641	0.00962
fruB	b2169	39605.51132	0.00905	0.454	0.0122	0.0198	0.0169	0.00892	0.0109
gatC	b2092	48315.16646	0.194	0.164	0.0919	0.0466	0.184	0.22	0.26
amn	b1982	53943.36241	0.0352	0.0401	0.0314	0.0381	0.04	0.0403	0.0309
guaC	b0104	37341.7954	0.0403	0.0722	0.0452	0.071	0.0712	0.0755	0.0718
purF	b2312	56434.59517	0.0262	0.0581	0.0225	0.0722	0.037	0.0466	0.0376
ushA	b0480	60767.7396	0.0303	0.0298	0.0337	0.0367	0.0388	0.0318	0.0367
argB	b3959	27124.47333	0.106	0.247	0.124	0.288	0.174	0.176	0.163
aroD	b1693	27431.21147	0.0196	0.0361	0.0219	0.0401	0.0275	0.0277	0.0238
avtA	b3572	46662.96822	0.0282	0.0279	0.0192	0.0429	0.0288	0.0255	0.0212
metB	b3939	41506.48419	0.074	0.109	0.07	0.132	0.0928	0.06	0.0609
metC	b3008	43167.00941	0.0545	0.0629	0.0453	0.153	0.0721	0.0748	0.0461
selD	b1764	36645.68535	0.0409	0.0349	0.0238	0.0431	0.0405	0.0406	0.0348
cysD	b2752	35147.8827	0.0344	0.065	0.0245	0.0759	0.0498	0.043	0.0366
cysH	b2762	27940.45168	0.0328	0.0711	0.0381	0.0863	0.0729	0.0579	0.044
argA	b2818	49146.47652	0.0128	0.0261	0.00982	0.0271	0.0207	0.0201	0.0158
hisB	b2022	40234.25797	0.0577	0.129	0.0923	0.187	0.152	0.0986	0.0969
poxB	b0871	61953.54994	0.0447	0.0257	0.0526	0.0265	0.0287	0.0155	0.0274
glpQ	b2239	40799.26496	0.00626	0.0056	0.00284	0.0111	0.0422	0.00586	0.00436
atpH	b3735	19301.95116	0.182	0.282	0.169	0.247	0.255	0.296	0.264
frmA	b0356	39315.85811	0.0349	0.0321	0.0279	0.0359	0.0438	0.0346	0.0306
nfnB		23872.20471	0.0283	0.0392	0.0223	0.0596	0.0456	0.0395	0.0312
rmlA		32654.70736	0.022	0.0283	0.0143	0.0344	0.0338	0.0207	0.025
dksA	b0145	17498.7338	0.106	0.171	0.118	0.17	0.189	0.135	0.159
proQ	b1831	25858.62351	0.059	0.126	0.0603	0.0995	0.108	0.079	0.0925
arcA	b4401	27256.91436	0.138	0.152	0.27	0.152	0.179	0.136	0.193
relA	b2784	83805.0908	0.00727	0.0101	0.00654	0.00895	0.00823	0.0112	0.00668
uspF	b1376	15988.50332	0.0849	0.0588	0.135	0.0366	0.0891	0.125	0.108
uspG	b0607	15907.2748	0.0357	0.0235	0.0206	0.031	0.0287	0.0283	0.0267
yhcB	b3233	14933.50295	0.0734	0.0946	0.0808	0.135	0.128	0.122	0.0746
yifE	b3764	13107.43367	0.0712	0.143	0.0932	0.123	0.14	0.128	0.115
bamB	b2512	41843.31901	0.0456	0.0626	0.0491	0.0669	0.0643	0.0771	0.0559
yncB	b1449	37567.99556	0.0428	0.0276	0.0639	0.0413	0.0434	0.03	0.0307
hflX	b4173	48279.34506	0.0137	0.0275	0.0158	0.0192	0.024	0.0213	0.0183
hns	b1237	15512.02414	0.649	0.933	0.608	0.581	0.905	0.862	0.671
stpA	b2669	15319.95488	0.054	0.0916	0.0557	0.175	0.0636	0.0483	0.08
ydfG	b1539	27213.76185	0.0871	0.0993	0.0796	0.0855	0.107	0.0919	0.114
bamD	b2595	27793.80498	0.0295	0.0536	0.0292	0.0633	0.0501	0.0646	0.0416
rsgA	b4161	39150.93052	0.0128	0.0183	0.014	0.0243	0.0213	0.0202	0.0158
yniC	b1727	24296.69318	0.0146	0.0194	0.00984	0.0209	0.0173	0.0194	0.016
yfeX	b2431	33013.46217	0.0234	0.025	0.0171	0.0268	0.0291	0.0296	0.0213
cysQ	b4214	27140.68135	0.0371	0.0329	0.0498	0.0413	0.0388	0.0377	0.0307
phoU	b3724	27381.7359	0.00921	0.0151	0.016	0.0154	0.0221	0.0188	0.0157
fdhE	b3891	34706.33649	0.012	0.0143	0.0133	0.0215	0.0136	0.0169	0.0161
glnD	b0167	102307.94	0.019	0.025	0.0201	0.0214	0.024	0.0276	0.0307
grxB	b1064	24316.69694	0.077	0.0969	0.112	0.108	0.0807	0.0929	0.107
ppiA	b3363	20400.38325	0.0791	0.0612	0.0557	0.0873	0.0754	0.0759	0.0617
tpx	b1324	17806.20497	0.517	0.858	0.721	0.73	0.693	0.72	0.788
yghU	b2989	32353.38694	0.0535	0.0386	0.0698	0.0413	0.0559	0.0489	0.0516
sohB	b1272	39323.69358	0.0175	0.0404	0.0157	0.027	0.0266	0.0232	0.0227
ddlA	b0381	39273.26165	0.00631	0.00849	0.00407	0.00916	0.00593	0.00736	0.0064
mdtE	b3513	41147.45053	0.00179	0.000449	0.000473	0.000884	0.000672	0.000513	0.000499
rdgC	b0393	33953.48385	0.0158	0.0244	0.0211	0.0316	0.024	0.0254	0.0248
ihfA	b1712	11328.95837	0.0642	0.0874	0.0958	0.088	0.0942	0.0797	0.0745
cysB	b1275	36109.85116	0.0182	0.0216	0.0167	0.0314	0.0242	0.0203	0.0211
kdgR	b1827	29992.45783	0.0221	0.0354	0.0285	0.0272	0.0281	0.0272	0.0331
lrp	b0889	18857.02597	0.17	0.252	0.235	0.191	0.219	0.181	0.182
rplK	b3983	14847.87444	0.109	0.244	0.104	0.275	0.197	0.148	0.187
rplY	b2185	10668.70954	0.175	0.309	0.143	0.357	0.275	0.202	0.222
rpsI	b3230	14829.0118	0.11	0.205	0.102	0.217	0.196	0.144	0.143
accD	b2316	33282.06852	0.0474	0.109	0.0469	0.0918	0.0959	0.0772	0.0878
fadL	b2344	48493.51804	0.175	0.0512	0.265	0.038	0.107	0.198	0.172
psd	b4160	35893.65515	0.0539	0.0991	0.064	0.0966	0.0876	0.0899	0.0786
fadD	b1805	62274.45314	0.0235	0.0139	0.0232	0.0155	0.0156	0.0272	0.0246
yghA	b3003	31450.32209	0.00974	0.00278	0.0191	0.00781	0.00556	0.00484	0.00523
moaB	b0782	18635.49217	0.081	0.0751	0.0835	0.0792	0.077	0.0696	0.0596
ubiD	b3843	55550.30277	0.0261	0.029	0.0249	0.0225	0.0261	0.0334	0.0267
nagB	b0678	29737.06131	0.0348	0.0357	0.127	0.0272	0.0397	0.0278	0.0327
uxaC	b3092	53934.61332	0.015	0.0289	0.017	0.0128	0.0205	0.0161	0.0158
dhaM	b1198	51398.26995	0.00593	0.0199	0.00979	0.0291	0.0382	0.0111	0.00638
manZ	b1819	31264.58442	0.0126	0.0383	0.00979	0.0177	0.02	0.0109	0.0113
ytfQ	b4227	34304.83484	0.0302	0.0113	0.171	0.00565	0.0191	0.0244	0.0413
purU	b1232	31896.52381	0.0603	0.124	0.0499	0.122	0.0719	0.0537	0.0888
cpdB	b4213	70769.81696	0.0308	0.0215	0.0222	0.0158	0.0232	0.026	0.0336
argC	b3958	35911.41235	0.0497	0.0936	0.0485	0.102	0.0741	0.0641	0.0624
cysM	b2421	32625.48081	0.0465	0.064	0.0347	0.0831	0.0527	0.0528	0.063
pepT	b1127	44876.79994	0.0234	0.0205	0.021	0.0195	0.024	0.0208	0.0156
selA	b3591	50557.49581	0.00902	0.0188	0.0131	0.0152	0.0155	0.0181	0.0159
ybiB	b0800	35008.05566	0.035	0.0373	0.0422	0.0416	0.0288	0.0263	0.0265
dapA	b2478	31232.09735	0.118	0.256	0.12	0.186	0.197	0.172	0.209
dppF	b3540	37518.44931	0.0259	0.0343	0.0251	0.0192	0.0358	0.0399	0.0459
gss	b2988	70469.40032	0.00791	0.0191	0.00758	0.0215	0.00971	0.00798	0.00699
sufS	b1680	44387.51743	0.0304	0.0241	0.0253	0.0374	0.0271	0.0309	0.0182
trpC	b1262	49312.34103	0.0273	0.0666	0.039	0.0658	0.0504	0.0535	0.0381
dppD	b3541	35803.4273	0.0232	0.0346	0.0247	0.0218	0.0348	0.0393	0.0395
nuoE	b2285	18560.16361	0.0242	0.0331	0.028	0.0231	0.0431	0.0368	0.0418
ybiC	b0801	38854.31329	0.0634	0.0584	0.0227	0.105	0.0394	0.0457	0.0357
ydbC	b1406	30668.76971	0.0482	0.0175	0.045	0.0211	0.0307	0.0284	0.0295
atpF	b3736	17235.28982	0.157	0.262	0.15	0.257	0.285	0.322	0.253
hmp	b2552	43822.01281	0.00321	0.00943	0.00391	0.0108	0.00609	0.00616	0.00773
qorA	b4051	35132.52887	0.0947	0.0521	0.122	0.0508	0.0729	0.0653	0.0594
yidC	b3705	61468.37581	0.0496	0.111	0.0513	0.0859	0.0884	0.0861	0.0744
uspA	b3495	16038.13696	1.14	0.838	0.924	0.999	0.886	1.48	0.647
narL	b1221	23893.68135	0.044	0.0422	0.0471	0.0492	0.051	0.0413	0.0428
yaaA	b0006	29549.3024	0.0212	0.041	0.019	0.0394	0.0294	0.028	0.0264
yajQ	b0426	18314.5428	0.193	0.265	0.219	0.306	0.235	0.244	0.205
ybaB	b0471	11988.91312	0.0719	0.128	0.0684	0.137	0.117	0.11	0.109
ydcJ	b1423	50992.62968	0.00464	0.0037	0.00833	0.0036	0.0071	0.00422	0.00553
uup	b0949	72004.14163	0.0114	0.0188	0.0092	0.0186	0.0133	0.0127	0.0138
yejK	b2186	37781.14933	0.0301	0.0535	0.0383	0.0522	0.0418	0.0358	0.0486
ygdH	b2795	50921.20064	0.0154	0.0177	0.0167	0.0168	0.0195	0.0136	0.0189
yhbJ	b3205	32453.73402	0.00888	0.0127	0.0116	0.0125	0.0121	0.0119	0.0113
yhhX	b3440	38722.71557	0.0215	0.0262	0.0188	0.0273	0.0265	0.026	0.0229
hchA	b1967	31152.59493	0.063	0.0239	0.0436	0.0325	0.0311	0.0178	0.0273
lptB	b3201	26766.07681	0.0408	0.0581	0.0449	0.0727	0.0631	0.0629	0.0496
mqo	b2210	60173.82383	0.00467	0.0131	0.00279	0.0146	0.0012	0.0222	0.00288
rsmI	b3146	31310.56676	0.0127	0.0147	0.0116	0.0199	0.0153	0.0167	0.0121
ycaC	b0897	23067.81755	0.0671	0.0621	0.215	0.0722	0.102	0.118	0.128
nlpA	b3661	29387.44815	0.0592	0.0761	0.0462	0.0911	0.0759	0.0401	0.0517
sseA	b2521	30774.59912	0.0646	0.0505	0.0691	0.042	0.0584	0.0826	0.0688
ydeN	b1498	62745.09934	0.0141	0.00187	0.0277	0.00142	0.00406	0.0088	0.00981
pstS	b3728	36983.0841	0.0141	0.0233	0.0182	0.0187	0.0285	0.0261	0.0241
fhuC	b0151	28850.06916	0.0024	NA	0.00157	0.0074	0.00609	0.00151	0.00394
btuE	b1710	20438.34628	0.0414	0.0264	0.0448	0.0393	0.0402	0.025	0.0298
dsbC	b2893	25586.89691	0.0202	0.0271	0.0155	0.0604	0.0266	0.0455	0.0168
dsbA	b3860	23071.69653	0.0817	0.162	0.0774	0.159	0.165	0.138	0.124
sufB	b1683	54692.59648	0.0195	0.0283	0.0402	0.0242	0.0232	0.0248	0.0224
sufC	b1682	27547.12225	0.018	0.0293	0.0238	0.0287	0.0242	0.0283	0.0206
yliJ	b0838	23680.16535	0.0315	0.017	0.0243	0.0246	0.0234	0.0235	0.0133
gst	b1635	22835.83157	0.0325	0.022	0.0331	0.026	0.0298	0.0331	0.0233
fliC	b1923	51246.56095	0.000289	0.000838	0.00136	0.00026	0.00143	0.000344	0.00352
lpp	b1677	8300.2889	0.577	0.732	0.519	0.675	0.649	0.56	0.707
mrcB	b0149	88815.91013	0.00811	0.0203	0.00875	0.0134	0.0123	0.0183	0.0116
murC	b0091	53574.3631	0.0286	0.0354	0.0216	0.0387	0.0304	0.0353	0.0321
murF	b0086	47399.59944	0.0401	0.0245	0.0187	0.0418	0.0374	0.039	0.0207
pal	b0741	18794.22893	0.386	0.549	0.27	0.569	0.505	0.382	0.51
rsmH	b0082	34838.18791	0.0178	0.0254	0.0175	0.0216	0.0192	0.0249	0.0205
dnaB	b4052	52339.69889	0.0141	0.0142	0.00941	0.018	0.0111	0.0113	0.0112
hrpA	b1413	148917.1694	0.00499	0.0092	0.00447	0.00783	0.00567	0.00585	0.00585
xthA	b1749	30931.52872	0.0226	0.0226	0.024	0.0338	0.0259	0.0258	0.0245
nagC	b0676	44495.56096	0.00741	0.00951	0.0127	0.00915	0.00915	0.00768	0.00724
lexA	b4043	22325.88481	0.0178	0.0245	0.019	0.0208	0.0232	0.0164	0.0236
pspA	b1304	25459.21011	0.034	0.049	0.0263	0.0395	0.0581	0.0468	0.0358
fmt	b3288	34128.84631	0.0358	0.0376	0.0292	0.0405	0.0434	0.0431	0.0307
rplD	b3319	22054.85068	0.309	0.926	0.414	0.772	0.626	0.45	0.649
rplN	b3310	13514.43986	0.084	0.193	0.0926	0.159	0.159	0.0949	0.129
rplQ	b3294	14337.64689	0.147	0.463	0.206	0.438	0.351	0.241	0.306
rplX	b3309	11291.29914	0.345	0.904	0.402	0.934	0.675	0.532	0.641
rpsJ	b3321	11710.39634	0.314	0.651	0.299	0.774	0.553	0.44	0.484
rpsM	b3298	13073.26157	0.266	0.513	0.28	0.509	0.468	0.314	0.347
rimO	b0835	49532.38803	0.0092	0.0175	0.00605	0.0268	0.0147	0.0108	0.015
fadA	b3845	40831.62496	0.0565	0.0239	0.0873	0.0288	0.0344	0.0708	0.0653
hdhA	b1619	26743.57852	0.0161	0.00937	0.0141	0.00875	0.0104	0.00888	0.0113
fadI	b2342	46483.14049	0.0101	0.00719	0.00591	0.00174	0.00417	0.0118	0.00598
fadJ	b2341	77005.72935	0.0124	0.0043	0.00472	0.00309	0.00447	0.0138	0.00557
hemC	b3805	33812.80201	0.0076	0.0105	0.0105	0.0126	0.0245	0.0125	0.0111
hemY	b3802	45198.8272	0.00938	0.0121	0.0105	0.0108	0.0132	0.015	0.0127
nadA	b0750	38198.18573	0.014	0.0173	0.00613	0.0233	0.0144	0.0146	0.0112
folD	b0529	31006.32562	0.0632	0.0911	0.0579	0.0958	0.0818	0.0708	0.0713
entC	b0593	42886.87981	0.00518	0.0052	0.00141	0.0137	0.00432	0.00597	0.00399
ubiG	b2232	26520.48429	0.0429	0.038	0.0237	0.0588	0.0492	0.0383	0.0468
ghrA	b1033	35303.17335	0.0426	0.0629	0.0456	0.0598	0.0581	0.0496	0.0575
rpiA	b2914	22827.97901	0.0897	0.0864	0.0741	0.105	0.0927	0.0977	0.0825
ybhC	b0772	46035.84719	0.0609	0.0959	0.0534	0.105	0.0841	0.104	0.0848
lsrF	b1517	31854.09188	0.0141	0.00933	0.0132	0.00464	0.00355	0.00558	0.0134
suhB	b2533	29135.97683	0.0353	0.054	0.0287	0.0696	0.0475	0.0362	0.04
purM	b2499	36812.62949	0.0729	0.145	0.107	0.156	0.14	0.17	0.112
pyrF	b1281	26315.46192	0.0256	0.0663	0.0341	0.0658	0.0541	0.0414	0.0548
nrdA	b2234	82789.58209	0.000645	NA	0.00111	0.00386	0.00344	0.00119	0.0012
aroC	b2329	39094.99499	0.0336	0.0502	0.0398	0.0518	0.0448	0.0414	0.0439
dadA	b1189	47559.0476	0.0129	0.0205	0.00656	0.004	0.00682	0.0136	0.0107
dsdA	b2366	47852.13812	0.00226	0.00185	0.00119	0.0053	0.00232	0.00173	0.00127
leuD	b0071	22455.24259	0.248	0.205	0.195	0.191	0.194	0.136	0.235
potF	b0854	40795.98173	0.176	0.222	0.236	0.205	0.295	0.276	0.215
thrB	b0003	33583.89194	0.0212	0.0397	0.017	0.0331	0.0247	0.0469	0.0223
aroK	b3390	19508.09251	0.0287	0.0504	0.0262	0.0684	0.0396	0.0343	0.0421
ilvN	b3670	11080.60733	0.034	0.0295	0.0254	0.0198	0.0405	0.0117	0.0328
ltaE	b0870	36453.59645	0.0272	0.0206	0.0233	0.0191	0.0223	0.0202	0.0229
ygiS	b3020	60638.16307	0.0114	NA	0.00711	0.00477	0.00756	0.00967	0.0124
oppD	b1246	37145.94441	0.00516	0.008	0.00512	0.00888	0.00878	0.0102	0.00942
artJ	b0860	26794.65139	0.139	0.262	0.18	0.416	0.227	0.196	0.172
ppa	b4226	19673.02389	0.183	0.301	0.231	0.273	0.247	0.219	0.263
cydA	b0733	58149.04843	0.0413	0.0661	0.0382	0.0333	0.05	0.0327	0.0424
cyoB	b0431	74300.34181	0.105	0.165	0.0451	0.118	0.115	0.215	0.135
fadH	b3081	72614.31572	0.0222	0.00919	0.0136	0.00515	0.0136	0.0197	0.0135
yggX	b2962	10927.41601	0.0293	0.0617	0.0458	0.0625	0.0506	0.0483	0.0414
csiD	b2659	37318.85063	0.0156	0.00355	0.00906	0.00346	0.014	0.016	0.00898
ybeL	b0643	18767.35743	0.0144	0.017	0.0277	0.0168	0.0199	0.016	0.0198
mdoB		85422.54757	0.00772	0.0159	0.00625	0.011	0.0125	0.016	0.0142
yhiI	b3487	38786.71563	0.0139	0.0119	0.00786	0.0115	0.0117	0.0121	0.0134
cusS	b0570	53686.03324	0.0234	0.0246	0.0213	0.0194	0.0223	0.0234	0.0226
rcsB	b2217	23637.75191	0.0602	0.119	0.0668	0.109	0.0818	0.0746	0.0807
ybiS	b0819	33286.1605	0.089	0.172	0.102	0.192	0.142	0.142	0.147
yceI	b1056	20881.61917	0.0489	0.0484	0.036	0.0726	0.0725	0.0678	0.0414
yihI	b3866	19029.67039	0.0232	0.0331	0.0245	0.0371	0.031	0.0317	0.0316
ydiU	b1706	54329.86646	0.00271	NA	0.00272	0.0063	0.00608	0.00303	0.00443
yibQ	b3614	35312.38878	0.00388	NA	0.00158	0.00737	0.00322	0.00066	0.00281
osmY	b4376	21042.86046	0.21	0.221	0.168	0.367	0.182	0.0928	0.114
yccU	b0965	14673.74948	0.0367	0.0641	0.126	0.045	0.0437	0.0238	0.072
yhbO	b3153	18828.85417	0.0105	0.00643	0.0206	0.009	0.00889	0.00766	0.0061
yidA	b3697	29684.23219	0.00813	0.0178	0.00864	0.0252	0.0151	0.00804	0.0124
yieF	b3713	20344.58726	0.0902	0.0471	0.0655	0.057	0.0562	0.065	0.0503
yafV	b0219	28888.47765	0.00547	NA	0.00226	0.0105	0.00417	0.00274	0.00292
ycbX	b0947	40600.63921	0.00829	0.0193	0.013	0.0143	0.0163	0.0133	0.0148
yrdA	b3279	20214.2959	0.00957	0.0348	0.0197	0.0282	0.0205	0.0183	0.0211
cueO	b0123	56501.41538	0.0609	0.0616	0.0682	0.097	0.0934	0.0731	0.0753
elbB	b3209	22948.79863	0.069	0.0595	0.0631	0.0486	0.0662	0.0679	0.0674
entB	b0595	32515.26281	0.00535	0.00968	0.00666	0.0131	0.00884	0.0109	0.00898
mlaD	b3193	19546.14199	0.0171	0.0339	0.0209	0.0356	0.0315	0.0325	0.0364
fur	b0683	16766.34053	0.106	0.18	0.125	0.181	0.16	0.156	0.151
can	b0126	25062.79563	0.0884	0.137	0.0876	0.152	0.107	0.106	0.096
modF	b0760	54484.31679	0.011	0.0225	0.0113	0.021	0.0175	0.0116	0.0144
sbp	b3917	36618.84053	0.0672	0.101	0.0395	0.0825	0.0756	0.0341	0.0377
znuA	b1857	33738.19213	0.00534	0.0136	0.00696	0.0243	0.0122	0.00741	0.0141
hscB	b2527	20107.15818	0.0123	0.0123	0.00794	0.0282	0.0178	0.0162	0.00849
yqjG	b3102	37344.61414	0.00815	0.00316	0.0102	0.00664	0.00553	0.00425	0.00472
msrB	b1778	15423.22096	0.0396	0.0274	0.0322	0.0333	0.0377	0.0441	0.0388
ydcP	b1435	72638.30677	0.000169	NA	0.000124	0.00328	0.00108	0.000454	0.00144
mrcA	b3396	93559.40765	0.00378	0.0146	0.0032	0.00479	0.0029	0.00518	0.0109
ompX	b0814	18572.91003	0.19	0.386	0.218	0.692	0.254	0.169	0.166
slyB	b1641	15574.05822	0.259	0.346	0.233	0.365	0.357	0.33	0.264
mdtA	b2074	44419.35351	0.00841	0.0106	0.00816	0.00932	0.00895	0.0062	0.00756
mscS	b2924	30858.6734	0.084	0.175	0.0925	0.146	0.156	0.151	0.16
greA	b3181	17612.06622	0.0478	0.0779	0.0434	0.0716	0.0711	0.0582	0.0621
rpoS	b2741	37930.72627	0.0072	0.00924	0.00902	0.0138	0.0117	0.00478	0.00608
pcnB	b0143	53819.05532	0.00119	0.00394	0.00192	0.00387	0.00294	0.00247	0.00304
rplJ	b3985	17682.37957	0.435	0.965	0.466	1.01	0.83	0.574	0.705
rplM	b3231	15990.53156	0.358	0.82	0.375	0.836	0.651	0.487	0.59
rplS	b2606	13107.18035	0.0622	0.187	0.0531	0.12	0.114	0.0918	0.0965
rsuA	b2183	25831.22795	0.0351	0.0635	0.035	0.0648	0.0539	0.0391	0.0478
glyQ	b3560	34734.16	0.0527	0.0928	0.061	0.0957	0.0703	0.0661	0.0827
osmE	b1739	11994.89181	0.137	0.0617	0.234	0.0918	0.106	0.0751	0.0944
ucpA	b2426	27814.33763	0.0179	0.00892	0.0131	0.00562	0.0124	0.0149	0.0248
bioB	b0775	38605.23075	0.00598	0.0155	0.00688	0.0235	0.0119	0.00469	0.0143
lipA	b0628	36030.34041	0.0272	0.05	0.0259	0.0262	0.0328	0.0514	0.0496
ribC	b1662	23412.01845	0.0242	0.0289	0.0187	0.029	0.0238	0.0184	0.021
fre	b3844	26207.32303	0.0274	0.0361	0.0311	0.028	0.0313	0.033	0.0379
glgP	b3428	93096.09715	0.0254	0.0251	0.0205	0.0208	0.0225	0.0294	0.0181
nagA	b0677	40905.11211	0.0258	0.0282	0.108	0.0192	0.0276	0.0268	0.0319
nagD	b0675	27127.68109	0.0317	0.0567	0.0401	0.0571	0.0463	0.0471	0.0482
xylB	b3564	52566.57799	0.00336	0.00364	0.00387	0.00419	0.0039	0.00364	0.00352
yeaD	b1780	32627.64631	0.0808	0.193	0.0601	0.117	0.113	0.0745	0.0915
glgX	b3431	73512.46612	0.0135	0.00772	0.0116	0.0135	0.0116	0.0121	0.00946
malK	b4035	40946.59286	0.00639	0.0077	0.00867	0.00593	0.00889	0.0108	0.00945
rbsA	b3749	54988.72377	0.00337	0.00412	0.00466	0.00166	0.00489	0.0104	0.00622
xylF	b3566	35693.7284	0.0112	0.00612	0.0233	0.00557	0.0082	0.0122	0.0125
cdd	b2143	31501.89874	0.0128	0.0104	0.0103	0.0134	0.011	0.00974	0.0122
hpt	b0125	20084.39054	0.0177	0.0391	0.0225	0.0428	0.028	0.0251	0.0304
udk	b2066	24319.5763	0.00552	0.00992	0.00564	0.00777	0.00826	0.00692	0.0084
nrdB	b2235	43471.70663	0.0272	0.0345	0.0221	0.0324	0.0284	0.0293	0.0266
pyrI	b4244	17091.87674	0.346	0.513	0.558	0.541	0.586	0.341	0.677
argI	b4254	36865.4917	0.0206	0.0283	0.017	0.0493	0.0253	0.0172	0.0226
metA	b4013	35686.96076	0.0292	0.0748	0.0495	0.159	0.0543	0.0479	0.0658
speD	b0120	30347.05278	0.0227	0.0531	0.025	0.0897	0.0417	0.0289	0.0396
ygiC	b3038	44979.1626	0.0164	0.0314	0.014	0.0288	0.033	0.0344	0.0243
gatD	b2091	37348.25439	0.0673	0.0255	0.0448	0.00796	0.0383	0.0378	0.0569
ilvH	b0078	17947.67665	0.0269	0.0576	0.0383	0.0457	0.0371	0.0398	0.0418
livG	b3455	28390.87056	0.00798	0.0169	0.0122	0.00956	0.0144	0.0113	0.0169
oppF	b1247	37155.62253	0.00131	0.00399	0.00217	0.00352	0.00325	0.00369	0.00429
ycdX	b1034	26855.38893	0.0068	0.0104	0.00666	0.0107	0.0099	0.0123	0.00771
ftsN	b3933	35753.37745	0.00735	0.0146	0.0114	0.0102	0.0101	0.0106	0.00926
mrp	b2113	39894.51587	0.0467	0.0805	0.0484	0.0872	0.0618	0.0602	0.0632
mnmG	b3741	69459.73837	0.00577	0.0117	0.00718	0.00965	0.00886	0.00754	0.0102
iscU	b2529	13821.84619	0.156	0.283	0.178	0.216	0.207	0.158	0.147
lldD	b3605	42682.9454	0.0215	0.0185	0.0284	0.0105	0.0193	0.0155	0.0256
nuoB	b2287	25021.38614	0.0111	0.0145	0.00889	0.0127	0.0215	0.0158	0.0119
atpC	b3731	15040.73788	0.178	0.319	0.176	0.253	0.3	0.322	0.282
frdA	b4154	65911.64933	0.0115	0.00716	0.00703	0.004	0.0067	0.00703	0.0242
ydbK	b1378	128725.189	0.0101	0.0177	0.00835	0.014	0.0129	0.00869	0.0139
wbbI	b2034	37715.06647	0.0238	0.0472	0.022	0.0494	0.0353	0.0352	0.0355
yaeH	b0163	15068.91436	0.0486	0.0524	0.0544	0.0427	0.0635	0.0546	0.0496
gluQ		34827.85594	0.00154	NA	0.000943	0.00275	0.00253	0.00269	0.00268
ampD	b0110	20505.15669	0.00399	NA	0.00342	0.00569	0.00361	0.00412	0.00438
yfeW	b2430	47704.04158	0.000551	NA	0.000876	0.00114	0.0015	0.00123	0.00283
tatB	b3838	18391.55204	0.0135	0.0201	0.0181	0.0198	0.0179	0.0207	0.019
spy	b1743	18169.28381	0.0243	0.0188	0.023	0.0128	0.0188	0.026	0.0161
arcB	b3210	87909.64099	0.00801	0.0079	0.00726	0.00723	0.00741	0.00973	0.00808
cstA	b0598	75037.56526	0.243	0.154	0.235	0.0449	0.264	0.264	0.307
ybgF	b0742	28196.1354	0.0378	0.0238	0.0144	0.0648	0.0468	0.0429	0.0174
ycfD	b1128	42534.03822	0.0448	0.0473	0.0505	0.058	0.0609	0.045	0.0489
yfgM	b2513	22144.4226	0.0183	0.0287	0.0184	0.0373	0.0266	0.027	0.0245
ppsR	b1703	31173.13955	0.0161	0.0143	0.0157	0.0151	0.0146	0.0238	0.0226
ydhF	b1647	33636.33205	0.0295	0.0179	0.0193	0.0165	0.0161	0.0152	0.0127
actP	b4067	59140.38198	0.033	0.00861	0.0666	0.00397	0.0243	0.0264	0.062
ysgA	b3830	29388.78696	0.0703	0.047	0.0565	0.0333	0.0545	0.046	0.0579
ftnA	b1905	19393.38241	0.0277	0.0438	0.0261	0.104	0.0423	0.0367	0.0302
cbpA	b1000	34415.7121	0.0114	0.00408	0.00708	0.00748	0.00705	0.00548	0.00582
ppiB	b0525	18123.88314	0.0461	0.0888	0.0517	0.0694	0.0771	0.0613	0.0649
slyD	b3349	20821.68491	0.372	0.462	0.295	0.68	0.528	0.504	0.409
ybbN	b0492	31753.32557	0.0804	0.105	0.0697	0.142	0.119	0.0964	0.0935
glnE	b3053	108332.1443	0.00455	0.0118	0.00861	0.00446	0.00641	0.00665	0.00697
clpP	b0437	23153.61161	0.238	0.236	0.165	0.339	0.276	0.244	0.202
osmC	b1482	15060.65425	0.286	0.139	0.603	0.19	0.204	0.151	0.201
gcp	b3064	35967.52524	0.00521	0.00862	0.0056	0.0119	0.00627	0.00534	0.00674
kdsB	b0918	27579.08508	0.0133	0.0252	0.0146	0.025	0.0186	0.0208	0.0215
nlpD	b2742	40106.35568	0.0121	0.0168	0.016	0.0229	0.0213	0.0214	0.0144
rfaG	b3631	42239.46311	0.00124	NA	0.000463	0.00346	0.00215	0.00065	0.00157
rlmL	b0948	78786.50342	0.00971	0.0121	0.00403	0.0133	0.00957	0.0128	0.00821
ruvB	b1860	37132.36379	0.0105	0.00999	0.00743	0.0145	0.0106	0.0111	0.0094
nudE	b3397	21121.78293	0.0113	0.017	0.0122	0.0197	0.0157	0.0192	0.0191
nusB	b0416	15661.27427	0.022	0.0469	0.0298	0.0282	0.0252	0.0248	0.0353
rnc	b2567	25516.29773	0.0198	0.0297	0.0193	0.0277	0.0251	0.0209	0.0246
cobB	b1120	26681.42664	0.0217	0.0348	0.024	0.0263	0.0308	0.0281	0.0342
rpoN	b3202	53938.38989	0.0161	0.019	0.0167	0.0267	0.0212	0.0204	0.016
rpoZ	b3649	10212.37872	0.0892	0.157	0.117	0.155	0.125	0.116	0.166
yegW	b2101	28241.68027	0.00191	NA	0.00164	0.00303	0.00181	0.00253	0.00315
fruR	b0080	37957.71142	0.0163	0.0175	0.0151	0.00934	0.0159	0.0202	0.0202
efp	b4147	20560.41097	0.274	0.538	0.333	0.613	0.497	0.423	0.516
rplI	b4203	15741.46941	0.356	0.836	0.364	0.912	0.678	0.519	0.523
rplL	b3986	12269.50186	0.495	0.993	0.488	1.26	0.829	0.657	0.721
rpmB	b3637	8982.86292	0.0625	0.178	0.0697	0.146	0.0906	0.0757	0.155
rpmD	b3302	6519.63478	0.0368	0.0952	0.0413	0.0898	0.0791	0.045	0.0618
rsmC	b4371	37583.10489	0.0194	0.0387	0.0249	0.0415	0.0314	0.0261	0.0304
dusA	b4049	36768.40073	0.004	0.00602	0.00465	0.0121	0.00658	0.00703	0.00623
yeiP	b2171	21500.97054	0.0549	0.103	0.0701	0.126	0.104	0.0761	0.0781
yfiF	b2581	37743.03444	0.0432	0.0817	0.0613	0.0706	0.0686	0.0548	0.0657
dxr	b0173	43341.90222	0.00235	NA	0.00125	0.0052	0.00419	0.0052	0.00391
entA	b0596	26215.26623	0.00227	0.00653	0.00249	0.00617	0.00382	0.00519	0.00609
coaA	b3974	36319.00734	0.00875	0.0131	0.0108	0.0166	0.0149	0.0173	0.0163
folC	b2315	45359.43089	0.013	0.02	0.0104	0.0275	0.021	0.0179	0.0182
hemB	b0369	35583.87097	0.0194	0.0236	0.0201	0.026	0.0221	0.0223	0.0206
moeA	b0827	44021.5614	0.0318	0.031	0.0301	0.0394	0.0314	0.0321	0.024
pdxA	b0052	35073.53746	0.00827	0.00926	0.00752	0.0107	0.00967	0.0102	0.00827
ribA	b1277	21804.17238	0.00696	0.00914	0.00482	0.0112	0.0093	0.00985	0.00667
ribE	b0415	16128.57221	0.136	0.151	0.0844	0.197	0.15	0.138	0.15
epd	b2927	37258.20669	0.00344	0.00436	0.00172	0.00692	0.00684	0.00507	0.00289
fruK	b2168	33716.33963	0.00133	0.138	0.00478	0.00316	0.00468	0.00233	0.00469
malQ	b3416	78435.23777	0.00381	0.0101	0.00559	0.00841	0.00799	0.00564	0.00545
prpB	b0331	32096.4598	0.00135	0.00212	0.0455	0.00121	0.0006	0.00112	0.0059
treC	b4239	63779.12148	0.000515	0.00147	0.00207	0.000408	0.000857	0.000917	0.000774
yniA	b1725	32420.23286	0.0196	0.0103	0.025	0.0105	0.0178	0.0158	0.0187
idnK	b4268	20972.68635	0.000197	NA	0.000182	0.000514	0.000416	0.000634	0.000404
rbsK	b3752	32252.84507	0.00657	0.00672	0.0074	0.00351	0.00962	0.00935	0.00881
add	b1623	36356.7357	0.00712	0.014	0.0362	0.0153	0.0124	0.00748	0.0146
apt	b0469	19828.64708	0.032	0.0632	0.0224	0.101	0.0588	0.0436	0.0481
ndk	b2518	15435.78265	0.442	0.48	0.368	0.299	0.444	0.393	0.76
pyrH	b0171	25935.5313	0.019	0.0236	0.0204	0.0306	0.0272	0.0247	0.0292
hisA	b2024	25998.573	0.0298	0.0464	0.0334	0.0915	0.0705	0.0568	0.0425
hisH	b2023	21620.82603	0.0159	0.0377	0.0283	0.0566	0.0441	0.0317	0.0308
proC	b0386	28108.48308	0.0218	0.0171	0.0312	0.0256	0.021	0.0188	0.0188
sdaB	b2797	48703.47312	0.00124	0.00277	0.00151	0.00303	0.00171	0.0015	0.00205
speC	b2965	79347.93229	0.00449	0.00814	0.00442	0.0113	0.0122	0.0135	0.00605
usg	b2319	36323.47208	0.0157	0.0215	0.0171	0.0275	0.0196	0.0151	0.0173
ilvE	b3770	34054.10848	0.0709	0.166	0.0655	0.148	0.107	0.111	0.111
dcyD	b1919	35113.19951	0.0372	0.0424	0.0398	0.0575	0.0459	0.0404	0.0391
ddpA	b1487	57587.18518	0.00413	0.0017	0.0127	0.00151	0.00357	0.00423	0.00942
gadC	b1492	55022.52596	0.0128	0.000995	0.00164	0.00565	0.0029	0.00289	0.00131
speB	b2937	33517.55834	0.0501	0.0519	0.046	0.0714	0.123	0.0511	0.0444
tdh	b3616	37196.83116	0.0388	0.0153	0.0165	0.0112	0.0148	0.0163	0.0241
yceF	b1087	21659.17378	0.0867	0.0867	0.146	0.0842	0.112	0.0742	0.0817
fdx	b2525	12304.8297	0.0423	0.0567	0.0336	0.056	0.0517	0.0421	0.0422
gldA	b3945	38669.68853	0.00362	0.00111	0.00329	0.00344	0.00228	0.00272	0.00158
nirB	b3365	93044.21918	0.000519	0.000787	0.00036	0.000469	0.000518	0.000509	0.000496
ybdH	b0599	39049.32603	0.0299	0.0408	0.0222	0.0472	0.0426	0.0236	0.0323
yebF	b1847	12935.55867	0.031	0.0245	0.0338	0.0369	0.037	0.0215	0.0348
yedD	b1928	14955.68129	0.0284	0.0474	0.0333	0.0414	0.0375	0.0315	0.0364
ygiM		23044.13941	0.00571	0.00944	0.0107	0.0104	0.00789	0.0135	0.0102
gpmB		24032.25041	0.0122	0.0187	0.0126	0.0146	0.0144	0.0151	0.0221
iciA		33432.49089	0.0228	0.0347	0.0293	0.0347	0.0303	0.0347	0.0247
grcA		14257.42275	0.03	0.0309	0.0204	0.0213	0.0336	0.0842	0.0296
mrr	b4351	33481.23996	0.0022	0.00274	0.00114	0.0019	0.00316	0.00331	0.00265
secY	b3300	48462.18023	0.0283	0.0597	0.0279	0.0524	0.0452	0.0505	0.0448
exbD	b3005	15498.88005	0.00365	0.00872	0.00404	0.00948	0.00727	0.00614	0.00673
secB	b3609	17248.23475	0.332	0.362	0.25	0.479	0.339	0.339	0.292
glnG	b3868	52204.25517	0.00351	0.00584	0.00727	0.0112	0.00555	0.00445	0.00436
baeR	b2079	27620.56338	0.00754	0.00998	0.00898	0.0127	0.00829	0.00603	0.00696
cpxR	b3912	26277.7507	0.0416	0.0499	0.0594	0.0407	0.0342	0.05	0.0481
rstA	b1608	26668.97888	0.00776	0.0418	0.00724	0.0108	0.00977	0.011	0.00831
spoT	b3650	79274.2376	0.00211	0.00287	0.0013	0.00182	0.00194	0.0026	0.00123
cusR	b0571	25360.46757	0.0373	0.0413	0.0459	0.0391	0.0446	0.0313	0.0366
qseB	b3025	24644.06256	0.00171	NA	0.00124	0.00288	0.00246	0.0011	0.00176
elaB	b2266	11280.81214	0.198	0.0951	0.233	0.136	0.153	0.117	0.126
ybgI	b0710	26857.71166	0.2	0.222	0.216	0.193	0.231	0.191	0.212
ydcF	b1414	29668.99626	0.00979	0.011	0.0152	0.0118	0.0104	0.0146	0.0083
yebC	b1864	26387.9	0.0169	0.0301	0.019	0.0347	0.0256	0.0215	0.0239
ygiN	b3029	11506.80837	0.0109	0.011	0.00755	0.0117	0.0101	0.00916	0.00951
lptA	b3200	20096.38618	0.0262	0.0359	0.0392	0.0361	0.0363	0.0348	0.0332
rodZ	b2516	36151.39435	0.0611	0.112	0.0993	0.0926	0.0916	0.0977	0.0974
truD	b2745	39049.19045	0.00933	0.0111	0.00485	0.0151	0.011	0.0104	0.00951
yqfB	b2900	11879.8891	0.0211	0.0162	0.0129	0.0138	0.0176	0.0215	0.0155
ydaL	b1340	21481.0823	0.000934	NA	0.000757	0.00202	0.00175	0.00145	0.00167
mdaB	b3028	21858.93304	0.016	0.0285	0.0114	0.0162	0.021	0.0161	0.0192
modE	b0761	28245.76234	0.00418	0.00458	0.0035	0.00633	0.00446	0.00472	0.00291
ydjN	b1729	48612.51547	0.0588	0.172	0.0655	0.18	0.0795	0.112	0.103
yecA	b1908	25005.14471	0.0283	0.0153	0.0242	0.0333	0.0238	0.0261	0.0153
yedE	b1929	44381.3142	0.00402	0.00557	0.00312	0.00172	0.00612	0.00515	0.00635
yigB	b3812	27086.85052	0.00705	0.00733	0.00519	0.0111	0.009	0.0112	0.00943
dkgB	b0207	29400.44699	0.0037	0.00505	0.00293	0.00442	0.00641	0.0036	0.00385
rlmM	b2806	41860.12425	0.00421	0.0068	0.00454	0.00847	0.00581	0.00628	0.0043
yjiA	b4352	35619.19065	0.0124	0.0129	0.00972	0.00974	0.0159	0.032	0.0137
yhiR	b3499	31903.75488	0.00615	0.0115	0.00756	0.016	0.00985	0.00776	0.00889
entE	b0594	59057.1205	0.00473	0.00995	0.00494	0.00905	0.00567	0.00847	0.0112
corA	b3816	36548.54499	0.0118	0.018	0.0213	0.0168	0.0201	0.0212	0.013
mgtA	b4242	99384.84487	0.0028	0.0109	0.0134	0.0108	0.0128	0.018	0.0135
metN	b0199	37746.71445	0.0345	0.0843	0.0503	0.0683	0.068	0.0656	0.048
yibN	b3611	15568.47178	0.0225	0.0445	0.032	0.0355	0.0398	0.0369	0.0333
yqjH	b3070	28835.53263	0.0198	0.0233	0.0166	0.0208	0.0202	0.0184	0.021
groS	b4142	10362.57251	0.21	0.258	0.167	0.255	0.319	0.236	0.349
nfuA	b3414	20966.31212	0.0764	0.142	0.0776	0.131	0.115	0.103	0.103
ptrA	b2821	107622.6732	0.00506	0.00609	0.00508	0.0087	0.00619	0.00855	0.00405
yhfA	b3356	14489.33748	0.00913	0.0104	0.0095	0.0105	0.01	0.00991	0.00877
yggG	b2936	26807.19132	0.0145	0.0263	0.0289	0.0202	0.0234	0.0217	0.0253
ddlB	b0092	32800.79555	0.0271	0.0287	0.0243	0.0278	0.0257	0.0281	0.0252
gutQ	b2708	33991.64548	0.00321	0.00267	0.002	0.00309	0.00358	0.00343	0.00272
lolB	b1209	23517.96895	0.00962	0.011	0.00965	0.01	0.0113	0.00834	0.0115
mipA	b1782	27795.47595	0.087	0.112	0.062	0.154	0.108	0.0916	0.12
skp	b0178	17659.27147	0.111	0.228	0.193	0.241	0.157	0.172	0.19
yeeZ	b2016	29643.15127	0.00994	0.0135	0.0111	0.0161	0.0106	0.0117	0.00747
ycjG	b1325	34633.89513	0.00815	NA	0.00667	0.00589	0.00554	0.00539	0.00528
spr	b2175	21008.75296	0.0534	0.0843	0.0657	0.0622	0.084	0.113	0.124
dnaA	b3702	52500.23299	0.00441	0.00685	0.00402	0.00578	0.00669	0.0051	0.00574
dnaN	b3701	40542.71128	0.0259	0.035	0.0266	0.0388	0.036	0.0312	0.026
nfo	b2159	31441.66786	0.00645	0.0137	0.0128	0.0107	0.0103	0.0107	0.0118
ssb	b4059	18945.23563	0.0655	0.127	0.0792	0.114	0.102	0.106	0.095
ihfB	b0912	10626.51305	0.0606	0.0794	0.0788	0.0946	0.0805	0.0775	0.0653
parC	b3019	83760.44139	0.00861	0.0193	0.00777	0.0174	0.0132	0.0151	0.0124
fadR	b1187	26933.91284	0.00662	0.00983	0.00834	0.00831	0.00962	0.00997	0.00885
rob	b4396	33105.8406	0.0063	0.00433	0.00482	0.00561	0.00656	0.00534	0.00358
slyA	b1642	16324.93091	0.0188	0.0173	0.0137	0.0213	0.0181	0.0213	0.021
yjdC	b4135	21899.03054	0.0204	0.0106	0.0173	0.0189	0.0196	0.0192	0.00998
galR	b2837	37052.69803	0.00229	NA	0.00159	0.00397	0.00417	0.00296	0.00141
iscR	b2531	17307.89682	0.122	0.15	0.0957	0.221	0.204	0.187	0.0994
mprA	b2684	20532.28755	0.0193	0.038	0.0124	0.037	0.026	0.0277	0.0311
uidR	b1618	21766.99841	0.00267	NA	0.00274	0.00501	0.00191	0.00274	0.00352
miaA	b4171	35025.15434	0.00349	0.00406	0.00212	0.00467	0.00376	0.00488	0.00216
rbfA	b3167	15126.78278	0.0249	0.0281	0.0229	0.0385	0.0307	0.0263	0.0252
rplO	b3301	14953.31259	0.0842	0.28	0.0853	0.173	0.153	0.128	0.123
rplV	b3315	12200.75881	0.374	0.926	0.393	1.01	0.827	0.59	0.667
rpmE	b3936	7847.90539	0.0748	0.172	0.0955	0.106	0.128	0.0981	0.105
truB	b3166	35047.11747	0.00315	0.00312	0.00193	0.00446	0.00403	0.00459	0.0022
mnmA	b1133	40915.58427	0.0172	0.0203	0.00984	0.034	0.0223	0.0166	0.0134
rimM	b2608	20574.28939	0.0129	0.0192	0.0113	0.0265	0.0176	0.0149	0.0164
rlmB	b4180	26521.8074	0.00945	0.0141	0.00893	0.0207	0.0179	0.0147	0.00855
rluD	b2594	37080.22944	0.0195	0.0121	0.00973	0.0241	0.0124	0.0164	0.0108
speG	b1584	21855.10936	0.00211	0.00303	0.00191	0.00328	0.00274	0.00306	0.00224
truA	b2318	30362.46389	0.00152	NA	0.00104	0.00229	0.00161	0.0292	0.00216
yjgF	b4243	13585.13216	0.22	0.187	0.156	0.209	0.203	0.181	0.247
fabA	b0954	18938.6743	0.0317	0.0692	0.0519	0.065	0.0667	0.0436	0.0711
fabZ	b0180	17003.89284	0.0789	0.159	0.104	0.139	0.119	0.0937	0.113
azoR	b1412	21626.28299	0.0225	0.0401	0.0149	0.0288	0.027	0.0148	0.029
yciK	b1271	27897.0141	0.00644	0.0129	0.00986	0.0148	0.0114	0.0102	0.00794
kduD	b2842	27034.84392	0.00113	NA	0.00103	0.00233	0.00129	0.00163	0.00139
pdxJ	b2564	26349.544	0.0279	0.069	0.06	0.0282	0.033	0.0342	0.0707
cmoA	b1870	27740.85535	0.012	0.0149	0.0114	0.0256	0.0183	0.0125	0.0121
panE	b0425	33831.33232	0.000669	NA	0.000299	0.00142	0.00343	0.000622	0.00122
ribB	b3041	23320.5293	0.00893	0.0108	0.0102	0.0144	0.0244	0.018	0.00865
glgA	b3429	52771.06546	0.0365	0.042	0.0298	0.029	0.0342	0.0373	0.0283
glpT	b2240	50258.70958	0.00426	0.00454	0.0043	0.00446	0.0344	0.00705	0.00528
otsA	b1896	53559.78131	0.0222	0.0167	0.0167	0.0177	0.0181	0.0135	0.0114
dhaL	b1199	22599.29494	0.0019	0.00213	0.00198	0.00355	0.00829	0.00169	0.00126
fruA	b2167	57463.64429	0.0115	0.321	0.0167	0.0165	0.0158	0.0114	0.0133
gatB	b2093	10197.27069	0.654	0.205	0.329	0.109	0.298	0.229	0.435
gatA	b2094	16878.77273	0.635	0.223	0.192	0.159	0.378	0.344	0.374
yiaO	b3579	35929.55891	0.000215	NA	9.8E-05	0.000569	0.000356	0.00156	0.000538
cmk	b0910	24713.0717	0.0219	0.0297	0.027	0.039	0.0296	0.0271	0.0268
gpt	b0238	16941.77839	0.0712	0.0837	0.0473	0.0952	0.1	0.0952	0.0839
purK	b0522	39418.26516	0.00598	0.0208	0.00832	0.0149	0.0108	0.0139	0.0148
iadA	b4328	41040.22097	0.00793	0.00986	0.00412	0.0152	0.00812	0.00696	0.00994
rihA	b0651	33783.39389	0.0122	0.0134	0.00806	0.00805	0.015	0.0126	0.0173
rihC	b0030	32521.71177	0.0114	0.00464	0.00742	0.00229	0.0115	0.0137	0.0139
aroB	b3389	38838.30699	0.0137	0.0168	0.0157	0.0197	0.0162	0.0175	0.0159
aroH	b1704	38692.6325	0.00639	0.0163	0.00956	0.0193	0.0106	0.00876	0.012
dapE	b2472	41224.8347	0.00348	0.00647	0.00276	0.00504	0.00412	0.00373	0.00474
hisF	b2025	28418.56168	0.0132	0.0356	0.0262	0.0485	0.0395	0.0282	0.0263
lysA	b2838	46130.41262	0.0283	0.0735	0.0289	0.0556	0.0546	0.0418	0.0554
solA	b1059	40858.33116	0.0232	0.0377	0.0245	0.0552	0.0362	0.0361	0.0328
speE	b0121	32282.72207	0.0169	0.0307	0.0245	0.0557	0.029	0.0226	0.0263
nanA	b3225	32554.82139	0.00502	0.0045	0.00217	0.00441	0.0094	0.00664	0.00815
livF	b3454	26275.61303	0.00451	0.00868	0.00983	0.00958	0.0123	0.0113	0.00973
potA	b1126	42982.98678	0.00967	0.0168	0.00941	0.0178	0.0131	0.00812	0.0144
puuA	b1297	53125.22576	0.0249	0.00838	0.0223	0.0108	0.00744	0.00539	0.00861
yehX	b2129	34384.89123	0.00158	NA	0.00526	0.00673	0.00951	0.00696	0.0063
yiiD	b3888	37052.70236	0.00958	0.00971	0.0107	0.00825	0.00929	0.0101	0.0103
ftsE	b3463	24405.87198	0.00585	0.0153	0.0112	0.0101	0.0108	0.0117	0.0125
ftsK	b0890	146553.5019	0.0031	0.0073	0.00232	0.00802	0.00616	0.00471	0.00566
minE	b1174	10210.47912	0.0347	0.0508	0.0391	0.0349	0.0487	0.0494	0.0516
mukF	b0922	50529.6168	0.00292	0.0029	0.00236	0.00451	0.00454	0.00377	0.00311
fic	b3361	22927.44971	0.00723	NA	0.00744	0.0108	0.00638	0.00497	0.00312
fldA	b0684	19706.53052	0.182	0.312	0.234	0.283	0.261	0.227	0.255
galT	b0758	39602.51619	0.00671	0.00722	0.052	0.00991	0.00967	0.0113	0.00761
fucO	b2799	40600.70263	0.0142	0.00337	0.0128	0.00279	0.00561	0.00686	0.00897
hyaB	b0973	66193.03	7.51E-05	0.000115	8.12E-05	0.000125	0.000133	0.000124	6.28E-05
puuC	b1300	53367.43457	0.00248	0.0147	0.00241	0.0102	0.00641	0.00517	0.00619
ldhA	b1380	36493.43166	0.0221	0.0111	0.0167	0.0343	0.0314	0.0331	0.0139
yfiQ	b2584	97907.95641	0.00397	0.00321	0.00715	0.0028	0.00385	0.00713	0.00523
ykgC	b0304	48195.91189	0.00166	0.00168	0.00446	0.00145	0.0014	0.0011	0.00206
orn	b4162	20784.47498	0.013	0.0192	0.016	0.0176	0.0142	0.0132	0.0172
appA	b0980	47009.32358	0.000397	0.000565	0.000671	0.000709	0.000431	0.000541	0.000493
ivy	b0220	16843.30219	0.0388	0.026	0.0335	0.0477	0.03	0.0373	0.0293
yhhA	b3448	16595.39276	0.00439	0.00314	0.00799	0.00296	0.00323	0.00299	0.00282
yiaF	b3554	25628.95569	0.0465	0.059	0.043	0.073	0.0526	0.0501	0.0526
yfcD	b2299	20344.90063	0.0358	0.0343	0.0293	0.0479	0.0406	0.0394	0.0294
mdoH		96856.94256	0.00687	0.0117	0.0065	0.0136	0.00686	0.0124	0.0132
wecB		42199.90669	0.00257	0.00476	0.00201	0.00816	0.00392	0.00372	0.00362
mdoD		62699.58932	0.00579	0.00754	0.00399	0.0097	0.00977	0.00895	0.00682
mtnN		24320.56199	0.0547	0.101	0.0872	0.088	0.0806	0.0795	0.0834
lolD	b1117	25404.21205	0.0123	0.0216	0.0103	0.0211	0.0171	0.0176	0.0157
hsdR	b4350	133993.5805	0.00108	0.00137	0.00145	0.000937	0.00145	0.00122	0.0027
yadG	b0127	34607.32501	0.00778	0.011	0.00752	0.0156	0.0145	0.00686	0.0156
msbA	b0914	64401.5979	0.00874	0.0183	0.00727	0.0162	0.0125	0.0125	0.0107
tatA	b3836	9640.02352	0.0156	0.0313	0.0222	0.0397	0.0288	0.0287	0.0231
exbB	b3006	26252.84497	0.0199	0.0587	0.0162	0.0357	0.0304	0.032	0.0376
lepB	b2568	35919.47649	0.00488	0.00884	0.00597	0.00876	0.00814	0.00784	0.00649
secF	b0409	35341.59237	0.0545	0.0329	0.0159	0.0273	0.0319	0.029	0.0281
ptsP	b2829	83644.74272	0.00516	0.00938	0.00436	0.00587	0.00578	0.00527	0.00751
rcsD	b2216	100291.5654	0.00535	0.00888	0.00672	0.00542	0.00603	0.00655	0.00602
yjiY	b4354	77255.23221	0.000651	0.0024	0.00128	0.00179	0.00175	0.133	0.00141
kdpE	b0694	25328.48452	0.00146	NA	0.00136	0.00249	0.00109	0.000886	0.00107
ybdK	b0581	41643.68948	0.00585	0.00666	0.00821	0.00368	0.00574	0.00325	0.00506
ycaO	b0905	65592.12147	0.00992	0.0279	0.00803	0.0476	0.0199	0.013	0.0213
ycgL	b1179	11221.80465	0.00126	0.00236	0.00178	0.00237	0.00193	0.00189	0.00134
yciF	b1258	18567.66099	0.0213	0.00512	0.0295	0.00832	0.011	0.00659	0.00743
ydeI	b1536	14094.21224	0.00227	0.000946	0.0038	0.00257	0.00177	0.00132	0.000666
ydhS	b1668	60698.9436	0.00811	0.00208	0.00514	0.00426	0.00524	0.00325	0.00292
yeaK	b1787	17821.38202	0.012	0.0125	0.00999	0.013	0.0115	0.0115	0.00825
yebE	b1846	23654.40951	0.0139	0.0335	0.0148	0.0189	0.0362	0.0646	0.0138
yegP	b2080	11998.96227	0.00695	0.00574	0.0174	0.0077	0.00731	0.00537	0.00632
yggE	b2922	26600.77371	0.0298	0.0381	0.0417	0.0419	0.0381	0.0306	0.0411
ygiW	b3024	13984.04637	0.0397	0.0376	0.0513	0.0388	0.066	0.037	0.0392
yihD	b3858	10248.426	0.0272	0.0234	0.0152	0.0427	0.0258	0.0287	0.0212
cusF	b0573	12225.27043	0.429	0.706	0.314	0.599	0.796	0.392	0.578
queF	b2794	32549.27527	0.00152	0.00384	0.00169	0.00318	0.00344	0.00277	0.00267
rcnR	b2105	10109.49097	0.00563	0.00376	0.00474	0.00829	0.00661	0.0073	0.00488
rimP	b3170	16622.51589	0.0105	0.0142	0.00772	0.0168	0.014	0.00984	0.0098
yjgA	b4234	21328.29513	0.00555	0.00481	0.00463	0.00589	0.00532	0.00394	0.00421
yqiC	b3042	11251.07678	0.0166	0.0236	0.017	0.0284	0.0245	0.019	0.0201
zapB	b3928	9610.79805	0.135	0.129	0.0658	0.173	0.139	0.124	0.0696
yfgC	b2494	53856.32464	0.0153	0.02	0.025	0.0158	0.0167	0.0188	0.0207
eco	b2209	18162.39088	0.00604	0.00354	0.00239	0.00647	0.0041	0.00404	0.00602
sspB	b3228	18233.05384	0.00618	0.00662	0.00459	0.0107	0.0084	0.00916	0.00706
ybfF	b0686	28401.48347	0.0085	0.00812	0.00585	0.00961	0.00972	0.0113	0.00975
ybhA	b0766	30164.13345	0.00725	0.0166	0.00395	0.0176	0.0127	0.011	0.0153
yfcE	b2300	20091.35787	0.0157	0.0224	0.02	0.0302	0.0195	0.0203	0.0196
yfcH	b2304	32660.18647	0.00792	0.00547	0.012	0.00516	0.00605	0.007	0.00594
yggS	b2951	25753.32927	0.00545	0.00645	0.0047	0.00889	0.00821	0.00754	0.00583
yhhW	b3439	26244.93963	0.00349	0.00474	0.00784	0.00354	0.00526	0.00329	0.00449
yhjJ	b3527	55474.62001	0.00602	0.00727	0.00995	0.0107	0.00759	0.013	0.00424
obgE	b3183	43240.69916	0.0209	0.0254	0.0214	0.03	0.0222	0.022	0.0234
puuD	b1298	27977.37842	0.00199	0.00218	0.000936	0.00529	0.00163	0.00156	0.00165
rlmI	b0967	44310.82805	0.00677	0.0257	0.00936	0.0127	0.0113	0.0103	0.0123
yajL	b0424	20745.93029	0.0111	0.0169	0.0113	0.0127	0.013	0.0124	0.0125
ypfJ	b2475	31422.2905	0.00508	0.00416	0.00732	0.00659	0.00711	0.0053	0.00501
yraP	b3150	19997.67198	0.0162	0.0209	0.0211	0.025	0.0263	0.0272	0.0184
yhaK	b3106	25861.24008	0.00081	NA	0.000368	0.00142	0.000772	0.000812	0.00127
yigL	b3826	29670.75492	0.0247	0.0339	0.0222	0.0421	0.0304	0.0281	0.0309
mviM	b1068	33642.19711	0.00217	0.00142	0.00171	0.00219	0.00281	0.00328	0.00155
cysC	b2750	22289.51644	0.0175	0.0222	0.0101	0.0309	0.0201	0.0176	0.0167
pitA	b3493	53336.39574	0.00814	0.0213	0.011	0.0185	0.0135	0.0223	0.0166
sodB	b1656	21234.51493	0.151	0.157	0.0981	0.149	0.162	0.148	0.206
sodC	b1646	17651.97126	0.00786	0.00694	0.0211	0.0101	0.00872	0.00715	0.0057
fklB	b4207	22184.50613	0.0662	0.132	0.0681	0.161	0.123	0.132	0.118
pflA	b0902	28167.96651	0.00619	0.00579	0.00593	0.00884	0.00721	0.00643	0.00524
clpB	b2592	95507.92428	0.0216	0.0187	0.0114	0.0189	0.0209	0.018	0.0165
yfcF	b2301	24292.47047	0.0034	0.00415	0.0044	0.00771	0.00463	0.00292	0.00361
yibF	b3592	22512.80566	0.0157	0.0226	0.023	0.0238	0.0234	0.0237	0.0206
trxA	b3781	11781.10045	0.218	0.494	0.403	0.41	0.357	0.34	0.349
hypB	b2727	31526.76539	0.00122	0.00137	0.00111	0.00124	0.000811	0.000911	0.00131
sppA	b1766	67159.17675	0.00433	0.0106	0.00388	0.00587	0.00574	0.00768	0.0049
tar	b1886	59888.55652	0.000103	0.000665	0.000945	0.000151	0.000531	0.00042	0.000214
cfa	b1661	43862.65146	0.0029	0.00236	0.00184	0.00517	0.00185	0.00185	0.00181
dadX	b1190	38801.9209	0.00912	0.00231	0.00119	0.00179	0.00324	0.00929	0.00308
rfbD	b2040	32655.66505	0.0275	0.0379	0.0176	0.0413	0.0312	0.0258	0.037
slp	b3506	20932.71853	0.082	0.0203	0.0207	0.0192	0.0162	0.0105	0.026
yhjG	b3524	74393.2067	0.00337	0.00237	0.00672	0.00198	0.00253	0.00294	0.00265
yiaD	b3552	22165.52748	0.0022	0.00862	0.00237	0.0127	0.00585	0.00795	0.005
mscM	b0577	123871.753	0.00319	0.00272	0.00347	0.00294	0.0031	0.00517	0.00201
tonB	b1252	26059.99904	0.00226	0.00611	0.00274	0.00466	0.00372	0.00422	0.00411
dgoD	b4478	42477.7743	0.000278	0.000845	0.0476	0.000659	0.000396	0.000239	0.000821
ydhQ	b1664	42831.72841	0.00487	0.00609	0.00335	0.00604	0.00659	0.00533	0.00537
yajG	b0434	20918.82524	0.0826	0.133	0.0855	0.159	0.141	0.141	0.129
kefA	b0465	127117.3538	0.00069	0.00197	0.000473	0.00139	0.000858	0.00123	0.000684
ycfH	b1100	29772.09642	0.00163	0.00182	0.000853	0.00213	0.00137	0.00136	0.00126
mutS	b2733	95169.13824	0.00352	0.00569	0.00243	0.00615	0.00458	0.00741	0.00256
seqA	b0687	20284.49411	0.0273	0.0468	0.0293	0.0457	0.0343	0.0334	0.0338
insH	b0259	39284.07353	0.00186	NA	0.00125	0.00367	0.00257	0.00342	0.00369
mug	b3068	18643.80808	0.00416	0.00528	0.00614	0.00747	0.00641	0.00527	0.0053
recJ	b2892	63330.91448	6.01E-05	NA	8.8E-05	0.000535	0.000546	0.000283	0.000369
yqgE	b2948	20654.80682	0.00637	0.0136	0.00608	0.0141	0.0102	0.00905	0.00906
metJ	b3938	12115.13483	0.0139	0.0134	0.011	0.0199	0.0131	0.0129	0.0119
nanK	b3222	29607.46552	0.000456	0.00118	0.000324	0.000328	0.0006	0.00078	0.000575
mntR	b0817	17611.22461	0.00267	0.0039	0.00198	0.00434	0.00321	0.00375	0.00347
nrdR	b0413	17199.80889	0.00467	0.00676	0.00321	0.00603	0.00704	0.00632	0.00401
yagI	b0272	27802.74063	0.000592	NA	0.000821	0.00171	0.00143	0.000528	0.000825
pth	b1204	21051.07365	0.0111	0.0181	0.00926	0.0256	0.0162	0.0167	0.0156
rpsS	b3316	10405.70428	0.136	0.351	0.131	0.328	0.237	0.177	0.21
rpsU	b3065	8476.71577	0.141	0.319	0.151	0.4	0.292	0.217	0.23
trmD	b2607	28386.44362	0.00313	0.00214	0.00155	0.00573	0.00441	0.00343	0.00234
rluA	b0058	24826.72331	0.00258	NA	0.00274	0.00487	0.00458	0.00233	0.00338
yciO	b1267	23178.95771	0.0278	0.0298	0.0375	0.0272	0.0313	0.0274	0.025
rng	b3247	55311.45087	0.00533	0.00791	0.00421	0.00781	0.00729	0.00576	0.00533
accB	b3255	16658.41639	0.0382	0.0659	0.0459	0.0712	0.0609	0.0559	0.0624
yqeF	b2844	40975.11436	0.00316	0.00277	0.00547	0.0013	0.00322	0.0032	0.00634
garR	b3125	30389.81841	0.00125	0.00107	0.00109	0.00134	0.00173	0.00117	0.00154
bioA	b0774	47286.45536	0.00981	0.0078	0.00682	0.0109	0.00711	0.00652	0.00831
folP	b3177	30577.67761	0.00745	0.00895	0.00524	0.0113	0.00846	0.00774	0.00958
menB	b2262	31594.51617	0.0257	0.0247	0.0267	0.0293	0.0279	0.0244	0.0302
moaC	b0783	17437.96509	0.00451	0.00951	0.00583	0.00915	0.00586	0.00561	0.00644
pdxH	b1638	25511.16439	0.0101	0.0147	0.00969	0.0128	0.0128	0.0128	0.0137
ribF	b0025	34694.52422	0.00574	0.00979	0.00659	0.00922	0.00889	0.00812	0.00668
hemF	b2436	34282.78379	0.00191	NA	0.00117	0.0066	0.00194	0.00256	0.00162
ribD	b0414	40294.80788	0.00707	0.00929	0.0077	0.013	0.0118	0.012	0.011
amyA	b1927	56585.35938	0.0106	0.0153	0.0156	0.0102	0.0172	0.00934	0.0147
eda	b1850	22251.88875	0.0869	0.132	0.0753	0.134	0.0805	0.0942	0.101
sgcX	b4305	40570.68839	0.000345	0.000362	0.000239	0.000328	0.000353	0.000245	0.00018
yagH	b0271	60768.44307	0.00126	0.00211	0.00142	0.00249	0.0025	0.00264	0.00184
kgtP	b2587	47003.44462	0.00875	0.0102	0.0114	0.00971	0.00726	0.0106	0.0105
garD	b3128	56348.07443	0.000954	0.000365	0.000668	0.000837	0.000796	0.000946	0.000836
glpX	b3925	35811.62041	0.00401	0.00926	0.00635	0.0111	0.0158	0.00597	0.00768
kdgK	b3526	33923.04409	0.0309	0.0254	0.0211	0.0308	0.027	0.0286	0.0158
lsrB	b1516	36643.90248	0.00992	0.00552	0.0177	0.00519	0.00395	0.00608	0.0163
malS	b3571	75646.94856	0.000366	NA	0.000421	0.00289	0.000502	0.000465	0.000564
ptsH	b2415	9095.72664	0.144	0.403	0.187	0.375	0.204	0.19	0.23
proP	b4111	54792.07555	0.00487	0.0205	0.00946	0.0244	0.00841	0.00421	0.0104
ptsN	b3204	17930.42797	0.0212	0.0264	0.0717	0.0256	0.0268	0.0247	0.0399
yjeF	b4167	54598.23236	0.00641	0.00521	0.0108	0.00436	0.00586	0.0053	0.00638
gmk	b3648	23560.01565	0.0076	0.0144	0.0109	0.0171	0.0114	0.00907	0.0108
tmk	b1098	23750.43554	0.0036	0.00301	0.00193	0.00803	0.00435	0.0049	0.00275
ppx	b2502	58081.15167	0.00283	0.00466	0.00137	0.00297	0.00348	0.00281	0.00204
rdgB	b2954	21007.85524	0.0112	0.0163	0.00959	0.0236	0.0164	0.0159	0.0155
cysE	b3607	29280.00172	0.0191	0.0283	0.0201	0.0194	0.0258	0.0234	0.0234
ansA	b1767	37085.75937	0.0172	0.0277	0.0155	0.0341	0.0193	0.0168	0.0192
yagE	b0268	33277.40786	0.00535	0.00448	0.00591	0.00231	0.00729	0.0044	0.00512
alaA	b2290	45470.38651	0.0045	0.00473	0.00448	0.00759	0.00827	0.00531	0.00564
alaC	b2379	46168.71805	0.00728	0.00548	0.00593	0.00714	0.00593	0.00518	0.00606
astC	b1748	43619.9979	0.00569	0.00375	0.00995	0.00321	0.00415	0.00468	0.00972
glnQ	b0809	26696.11147	0.0329	0.0382	0.0367	0.0309	0.0445	0.0491	0.0496
iaaA	b0828	33354.63774	0.00441	0.0037	0.00322	0.00371	0.00358	0.00415	0.00362
mppA	b1329	59844.8587	0.00718	0.00767	0.0084	0.0067	0.00945	0.00929	0.0104
proV	b2677	44117.13409	0.000178	0.000223	0.000291	0.00211	0.000358	0.000431	0.000274
ydcT	b1441	36999.06605	0.00136	0.0012	0.00249	0.00147	0.00251	0.00169	0.00233
envC	b3613	46548.42826	0.00271	0.00411	0.00771	0.00438	0.00315	0.00345	0.00551
fdoH	b3893	33060.8989	0.000854	4.07E-05	0.000271	0.000228	0.000197	0.000133	0.000227
gpsA	b3608	36320.64479	0.0185	0.0131	0.0108	0.0197	0.0182	0.0195	0.0154
nuoI	b2281	20506.12496	0.00832	0.0102	0.00848	0.01	0.016	0.0121	0.0122
nemA	b1650	39474.11065	0.00358	0.00395	0.00138	0.0065	0.00573	0.00366	0.00351
cydC	b0886	62862.68065	0.00538	0.0115	0.00487	0.00802	0.0107	0.0108	0.00642
cydD	b0887	64997.28515	0.0036	0.00851	0.00207	0.00649	0.0056	0.00769	0.00414
crl	b0240	15626.98076	0.0162	0.0401	0.0247	0.0509	0.0341	0.0334	0.0349
malM	b4037	31905.64602	0.0177	0.0255	0.0298	0.0127	0.0405	0.0306	0.0308
tus	b1610	35743.13016	0.000362	NA	0.000313	0.00108	0.00161	0.000296	0.000824
ybjP	b0865	18961.46217	0.0569	0.0417	0.0627	0.0423	0.0623	0.0445	0.0423
yqjC	b3097	13879.22512	0.00409	NA	0.00287	0.0116	0.00542	0.00487	0.00738
lasT		25225.08769	0.00106	0.00215	0.00175	0.00292	0.00219	0.0011	0.00161
engB		23528.17928	0.0276	0.0402	0.039	0.0476	0.039	0.0371	0.0427
JW58		37809.31919	0.00127	0.00281	0.00273	0.00294	0.00349	0.0041	0.00317
ygdL		28525.62512	0.00191	NA	0.00115	0.00226	0.00185	0.00217	0.00152
emrA	b2685	42691.61954	0.000601	0.00191	0.000613	0.00314	0.000804	0.00141	0.00112
sapF	b1290	30533.06637	0.000622	NA	0.000671	0.00151	0.00145	0.000103	0.000746
ybhG	b0795	36375.63323	0.00293	0.00607	0.00283	0.0049	0.00359	0.00382	0.00438
yidR	b3689	46139.8176	0.00445	0.00858	0.00777	0.00823	0.00699	0.00472	0.00762
cpxP	b4484	18935.33096	0.0155	0.0109	0.00955	0.0103	0.0233	0.0466	0.0127
apaH	b0049	31258.68847	0.00262	0.00161	0.00187	0.00297	0.00212	0.00236	0.00207
rseB	b2571	35709.28651	0.00392	0.00629	0.00817	0.00541	0.00502	0.0053	0.00549
glnL	b3869	38514.26871	0.000667	0.002	0.00187	0.00423	0.00156	0.00083	0.00112
mazF	b2782	12072.17366	0.00323	NA	0.00142	0.00456	0.00144	0.00533	0.00131
uspC	b1895	15604.9098	0.00503	NA	0.00212	0.00674	0.00351	0.0145	0.00254
uspD	b3923	16264.49707	0.00983	0.00749	0.0118	0.00864	0.00683	0.00539	0.00584
narP	b2193	23542.38514	0.00569	0.0107	0.00835	0.00982	0.00978	0.00845	0.0125
yebR	b1832	18092.23628	0.0268	0.108	0.0375	0.0316	0.0322	0.0279	0.0354
ybaK	b0481	17064.22625	0.00935	0.0173	0.0131	0.0147	0.00904	0.00832	0.0142
yciE	b1257	18931.47424	0.0123	0.00534	0.0129	0.00971	0.00819	0.00742	0.011
yeaH	b1784	49343.80506	0.00378	0.00152	0.00464	0.00167	0.00268	0.00117	0.0022
yeeN	b1983	25833.16003	0.0438	0.0535	0.0281	0.09	0.0487	0.0469	0.0398
mtfA	b1976	30242.07969	0.0344	0.0285	0.0391	0.0216	0.034	0.0352	0.0503
ycbB	b0925	67751.73072	0.00418	NA	0.00266	0.00734	0.0048	0.00441	0.00274
yiiM	b3910	25308.67636	0.0027	0.00262	0.00431	0.0031	0.00274	0.00205	0.00267
yjaG	b3999	22580.06443	0.00223	0.00291	0.00254	0.00374	0.00381	0.00321	0.00231
ynhG	b1678	36041.90682	0.0173	0.0212	0.0216	0.0309	0.0147	0.0112	0.0161
yigZ	b3848	21725.16451	0.00155	NA	0.00129	0.00389	0.00173	0.00758	0.00172
yjbQ	b4056	15627.90316	0.004	NA	0.00395	0.00519	0.0031	0.00219	0.0028
yjjX	b4394	18183.33845	0.00709	NA	0.00647	0.0125	0.00863	0.0062	0.00859
yacF	b0102	28255.84769	0.00861	0.0181	0.0135	0.0138	0.0126	0.00978	0.0137
yihX	b3885	22699.37437	0.00802	0.00379	0.00644	0.00492	0.00645	0.00991	0.00574
aphA	b4055	26069.23615	0.00382	0.00157	0.00302	0.00365	0.0036	0.00413	0.00352
hfq	b4172	11141.57168	0.0201	0.0282	0.0226	0.028	0.0309	0.0265	0.0301
tam	b1519	28969.46744	0.00883	0.00336	0.0145	0.00464	0.00824	0.0052	0.00628
tldD	b3244	51314.11743	0.019	0.0182	0.0179	0.0316	0.0204	0.017	0.0118
ybhB	b0773	17056.26895	0.00696	0.0078	0.0117	0.00895	0.00785	0.0074	0.00911
yceA	b1055	39737.51048	0.000667	0.00218	0.000728	0.00444	0.00185	0.00133	0.00273
yebT	b1834	94893.78059	0.00211	0.00311	0.00191	0.0016	0.00159	0.00237	0.00264
yeiR	b2173	36072.87079	0.00127	0.00264	0.000982	0.00327	0.00158	0.00144	0.0017
yejM	b2188	67235.66157	0.00304	0.00611	0.00273	0.00268	0.00406	0.00405	0.00388
yfbT	b2293	22975.10218	0.0302	0.0364	0.0245	0.0465	0.0422	0.0306	0.021
ygjR	b3087	36173.29961	0.0143	0.00984	0.017	0.0112	0.015	0.0171	0.0145
glcG	b2977	13710.13226	0.0467	0.00292	0.0101	0.00338	0.00672	0.00283	0.00583
kefG	b3351	20926.61292	0.00225	NA	0.00153	0.00399	0.00343	0.00217	0.00208
murQ	b2428	31182.14441	0.00345	0.00313	0.00332	0.00202	0.00556	0.00352	0.00477
nlpI	b3163	33581.82179	0.0138	0.0131	0.0125	0.0167	0.0134	0.0155	0.0161
queC	b0444	25479.74638	0.00816	0.00872	0.00561	0.013	0.00963	0.0122	0.00724
ravA	b3746	56335.57098	0.0036	0.00429	0.00219	0.00307	0.00401	0.00361	0.00308
ycbL	b0927	23750.94389	0.0266	0.0304	0.0148	0.0332	0.0242	0.024	0.0178
yceD	b1088	19284.5742	0.0147	0.0308	0.0137	0.0376	0.027	0.0204	0.0254
ycjY	b1327	33619.49098	0.000561	NA	0.00139	0.00268	0.00223	0.00081	0.00177
ymdB	b1045	18850.61192	0.00324	0.00173	0.00397	0.00215	0.00213	0.00185	0.00158
yqaB	b2690	20748.53598	0.00181	0.000638	0.000483	0.00549	0.00237	0.00386	0.000574
yjeE	b4168	16824.38456	0.0182	0.0251	0.0214	0.0255	0.0248	0.0217	0.0197
mhpF	b0351	33403.16874	0.00428	NA	0.00317	0.0142	0.00534	0.00454	0.00756
ycgM	b1180	23678.10998	0.00495	0.00639	0.0141	0.00405	0.0071	0.00533	0.00666
fhuE	b1102	81164.0738	0.00218	0.00132	0.0016	0.00251	0.00152	0.00161	0.00125
pstB	b3725	28990.77068	0.00203	0.0038	0.00233	0.00545	0.00566	0.00572	0.00376
ybaL	b0478	59367.2376	0.00582	0.0113	0.00778	0.00851	0.0121	0.00815	0.00821
zntA	b3469	76773.84377	0.000567	0.00188	0.000622	0.00148	0.000824	0.00124	0.000379
grxC	b3610	9113.62373	0.0712	0.0841	0.119	0.0645	0.0934	0.0806	0.0691
ibpA	b3687	15746.08541	0.00615	0.0105	0.00441	0.0095	0.00948	0.00538	0.00995
msrA	b4219	23282.05418	0.0206	0.025	0.0318	0.0266	0.0267	0.0253	0.0192
pcm	b2743	23225.31917	0.00575	0.00763	0.00894	0.00724	0.00709	0.00756	0.00951
ppiC	b3775	10207.4459	0.0155	0.0256	0.0208	0.0184	0.0221	0.0173	0.0205
smpB	b2620	18239.66906	0.00627	0.0118	0.0066	0.01	0.0104	0.00978	0.00785
degS	b3235	37539.88162	0.00454	0.00605	0.00329	0.00459	0.00479	0.00554	0.00427
grxD	b1654	12852.46558	0.0604	0.104	0.109	0.137	0.0906	0.0701	0.0908
ycbZ	b0955	65759.22598	0.00354	0.0046	0.00312	0.00421	0.00418	0.0039	0.00337
ygcF	b2777	24995.63713	0.00393	0.00834	0.00372	0.00799	0.00624	0.00492	0.00494
asmA	b2064	68902.09792	0.00365	0.00428	0.00301	0.00281	0.00382	0.00443	0.00392
ftsI	b0084	63819.49979	0.00157	0.0015	0.000946	0.00122	0.00146	0.00264	0.00156
lolA	b0891	22465.15845	0.024	0.0192	0.0142	0.0267	0.0256	0.0247	0.0132
lpxA	b0181	28044.39864	0.0297	0.0518	0.0391	0.0454	0.0468	0.0471	0.0456
lpxB	b0182	42337.17116	0.00163	0.00209	0.00196	0.00218	0.00214	0.00234	0.00137
mpl	b4233	49824.11217	0.0176	0.0205	0.0159	0.0292	0.0235	0.0224	0.0212
murG	b0090	37772.88165	0.00464	0.00728	0.00443	0.00577	0.00571	0.00685	0.00611
tsx	b0411	33549.87653	0.035	0.0699	0.0277	0.074	0.0419	0.0404	0.0591
wbbK	b2032	43142.63685	0.00299	0.00287	0.00185	0.0044	0.00433	0.0036	0.00228
kdsD	b3197	35155.07892	0.00377	0.00343	0.0026	0.0049	0.00542	0.00527	0.0034
macA	b0878	40580.94339	0.0017	0.0038	0.00342	0.00218	0.00297	0.00307	0.0025
mlaA	b2346	28005.73403	0.00732	0.0109	0.00808	0.016	0.0114	0.00956	0.0101
osmF	b2131	32571.10535	0.00519	0.00761	0.0154	0.0064	0.00736	0.00576	0.0101
rfaC	b3621	35503.6634	0.00142	NA	0.000542	0.00365	0.00211	0.00196	0.00273
rffG	b3788	39710.89535	0.000963	0.00161	0.000338	0.00272	0.00191	0.00143	0.00144
rsmG	b3740	23398.35848	0.0105	0.0125	0.00709	0.0159	0.01	0.00826	0.00923
wzzE	b3785	39445.94306	0.0073	0.00836	0.00419	0.00915	0.00765	0.00793	0.00802
helD	b0962	77909.49086	0.0044	0.00611	0.00253	0.00497	0.00473	0.00474	0.0044
hupA	b4000	9511.17791	1.17	1.87	1.45	2.1	2.14	1.98	1.92
ung	b2580	25659.18035	0.00279	0.00344	0.00197	0.00482	0.00275	0.00254	0.00254
nudC	b3996	29651.80095	0.00378	0.00583	0.00503	0.00722	0.00537	0.00382	0.0042
parE	b3030	70181.74399	0.00242	0.00461	0.00179	0.00459	0.0044	0.00333	0.00274
xseA	b2509	51782.2337	0.00311	0.00598	0.0029	0.00298	0.00325	0.00298	0.00507
gntR	b3438	36380.82496	0.0278	0.0378	0.035	0.0349	0.037	0.0255	0.0318
mhpR	b0346	31284.44117	0.00458	0.00237	0.00379	0.000592	0.00132	0.00306	0.00509
rsd	b3995	18213.43979	0.00862	0.00903	0.014	0.00722	0.0119	0.0134	0.0136
allR	b0506	29233.2666	0.00549	0.00939	0.00609	0.00998	0.00745	0.00573	0.00744
ascG	b2714	36903.04607	0.000804	NA	0.000855	0.00102	0.00184	0.00144	0.00124
hdfR	b4480	31708.40875	0.00256	NA	0.00129	0.00384	0.00342	0.00263	0.00328
rpoE	b2573	21664.26101	0.00612	0.0104	0.0086	0.014	0.00981	0.0131	0.00931
mak	b0394	32461.33074	0.0122	0.0107	0.0138	0.0108	0.0173	0.0117	0.0142
def	b3287	19298.2689	0.00946	0.0169	0.0102	0.0284	0.0108	0.00991	0.0145
prmA	b3259	31838.89513	0.00632	0.00734	0.00697	0.0106	0.00656	0.00534	0.00659
queA	b0405	39388.02367	0.0113	0.0189	0.0107	0.0272	0.0152	0.00896	0.015
rplP	b3313	15253.44869	0.407	1.13	0.443	0.839	0.764	0.543	0.671
rplR	b3304	12743.92073	0.055	0.117	0.0616	0.13	0.104	0.0731	0.0877
rplU	b3186	11539.18454	0.0571	0.183	0.0827	0.141	0.12	0.0761	0.121
rpsK	b3297	13818.36297	0.114	0.262	0.119	0.247	0.21	0.181	0.186
rpsL	b3342	13710.49079	0.0468	0.117	0.0695	0.0529	0.0792	0.0533	0.062
rpsP	b2609	9166.93958	0.421	1.1	0.55	0.991	0.789	0.532	0.791
rpsT	b0023	9660.30985	0.174	0.433	0.178	0.463	0.338	0.256	0.291
prmB	b2330	34961.46662	0.0416	0.0502	0.0362	0.0816	0.0551	0.0665	0.0357
raiA	b2597	12758.61652	0.0471	0.0686	0.0461	0.0456	0.0789	0.0532	0.0723
rsmA	b0051	30382.61031	0.00559	0.009	0.00373	0.0127	0.00865	0.00704	0.0074
tehB	b1430	22498.4033	0.00648	0.00746	0.00549	0.00838	0.00605	0.00547	0.00576
rimN	b3282	20736.68585	0.012	0.0145	0.0105	0.0143	0.0119	0.00897	0.0127
ispE	b1208	30887.82837	0.00811	0.00816	0.00615	0.00954	0.0113	0.00973	0.00872
ispF	b2746	16868.82668	0.0328	0.0448	0.0317	0.0416	0.0434	0.0344	0.0474
bioD	b0778	24106.3701	0.0126	0.00847	0.00671	0.0176	0.00807	0.00837	0.00658
bioF	b0776	41550.25394	0.00676	0.00769	0.00455	0.00498	0.00579	0.00916	0.0052
folA	b0048	17969.89353	0.00528	0.00788	0.0052	0.0088	0.00887	0.00847	0.00688
folX	b2303	14055.38764	0.0149	0.0321	0.0156	0.0276	0.0281	0.0196	0.0231
hemN	b3867	52677.67322	0.00477	0.00817	0.0061	0.00676	0.0066	0.00666	0.00646
nadB	b2574	60281.35972	0.000966	0.00366	0.00098	0.00297	0.00206	0.0028	0.0017
btuD	b1709	27046.14549	0.00211	NA	0.00217	0.00282	0.00748	0.00206	0.00537
moaE	b0785	16952.51163	0.00758	0.00838	0.00618	0.0129	0.00867	0.00845	0.00577
rimK	b0852	32398.03235	0.00121	NA	0.000906	0.00266	0.00396	0.00232	0.00254
alsB	b4088	32871.13079	0.00105	0.000872	0.00213	0.00103	0.00216	0.00254	0.00129
rbsD	b3748	15264.79589	0.0146	0.00943	0.0362	0.00449	0.0111	0.0152	0.017
rpe	b3386	24520.63986	0.006	NA	0.00539	0.0213	0.00993	0.0106	0.0105
yhjE	b3523	47159.43524	0.00833	0.0513	0.0153	0.0366	0.035	0.0143	0.0284
yphF	b2548	35018.23833	0.000246	NA	0.000705	0.0014	0.000413	0.000338	0.000482
nrdD	b4238	79954.12102	0.00418	0.00255	0.0036	0.004	0.00632	0.00348	0.00286
nupC	b2393	43429.29651	0.00515	0.0123	0.000693	0.00878	0.00505	0.00408	0.00368
purE	b0523	17751.20248	0.0754	0.0831	0.061	0.106	0.0564	0.0679	0.0721
nrdE	b2675	80410.27706	0.00109	0.00172	0.00242	0.00192	0.00159	0.00187	0.00114
hinT	b1103	13214.88763	0.0451	0.046	0.047	0.0437	0.0472	0.0342	0.0464
tadA	b2559	18687.39382	0.000579	NA	0.00055	0.000819	0.000474	0.000312	0.00178
glnB	b2553	12399.5981	0.0176	0.0271	0.0183	0.0263	0.0312	0.0272	0.0248
gloA	b1651	14892.51473	0.0298	0.0586	0.032	0.0486	0.0602	0.0391	0.0443
hisI	b2026	22723.48932	0.0164	0.0572	0.0274	0.0718	0.0492	0.0335	0.0379
hisP	b2306	28617.07416	0.00285	0.00521	0.00565	0.00677	0.00524	0.0059	0.00518
proX	b2679	35981.90441	0.0168	0.014	0.0168	0.047	0.0188	0.0242	0.0259
puuE	b1302	44682.75437	0.00033	0.00499	0.00327	0.00307	0.00168	0.0016	0.00148
ybdR	b0608	44129.68183	0.000771	NA	0.000453	0.00138	0.000724	0.000595	0.000409
mukE	b0923	26939.5778	0.0102	0.00964	0.00784	0.0152	0.0121	0.0129	0.0108
ytfE	b4209	24848.55698	0.000298	0.00013	0.000185	0.00026	0.000166	0.000139	0.000143
dctA	b3528	45388.7442	0.0156	0.00552	0.0183	0.00278	0.00734	0.00951	0.0428
fpr	b3924	27715.30712	0.00614	0.00572	0.00533	0.00847	0.00593	0.00679	0.00491
prkB	b3355	32305.49054	0.0132	0.0138	0.0124	0.00927	0.0156	0.0163	0.011
ydjA	b1765	20028.12237	0.0552	0.0714	0.0461	0.067	0.068	0.0624	0.0593
hemG	b3850	21194.86359	0.00271	0.00353	0.00252	0.00371	0.00534	0.00505	0.00271
bisC	b3551	85778.27471	0.00167	0.00635	0.00338	0.00439	0.0035	0.00251	0.00362
dmsA	b0894	90323.09785	0.00013	0.000194	0.000212	0.000209	0.00035	0.000295	0.000273
frdB	b4153	27087.16048	0.0062	0.00763	0.00539	0.00741	0.00689	0.00946	0.0125
yibA	b3594	31835.55097	0.00102	NA	0.000871	0.00165	0.00353	0.000444	0.000431
glgS	b3049	7868.60495	0.000223	NA	4.92E-05	0.000355	0.00013	0.000154	0.000186
hha	b0460	8604.45853	0.000711	0.000628	0.000256	0.00283	0.00158	0.000902	0.000391
pliG	b1178	14878.71052	0.00711	0.00419	0.00669	0.012	0.0103	0.00806	0.00666
rcsF	b0196	14136.20807	0.0111	0.0153	0.0114	0.0183	0.0142	0.0176	0.0134
ybiU	b0821	47281.55224	0.0016	0.00276	0.00171	0.00439	0.00256	0.00231	0.00172
ydcY	b1446	8776.45239	0.00332	0.00529	0.0031	0.00554	0.00401	0.00336	0.00336
yecJ	b4537	9098.77479	0.00338	0.0127	0.00242	0.00695	0.00582	0.00573	0.0083
yggN	b2958	26394.56679	0.00465	0.00456	0.00468	0.00748	0.00543	0.00645	0.0046
yibL	b3602	13669.27463	0.0265	0.053	0.0453	0.0349	0.0621	0.0433	0.0656
yrfF	b3398	79421.84741	0.00397	0.00579	0.00297	0.00545	0.00434	0.00353	0.00516
cptA		66549.84405	0.00177	0.00611	0.00158	0.00586	0.00434	0.00334	0.00426
wecC		45791.59224	0.00301	0.00633	0.00181	0.00842	0.00522	0.00459	0.00521
sapD	b1291	37618.44779	0.00012	NA	0.00017	0.00146	0.000613	0.000443	0.000438
tolQ	b0737	25563.37328	0.00631	0.00977	0.00583	0.0114	0.0102	0.00898	0.007
cpxA	b3911	51573.93701	0.00341	0.00589	0.00403	0.00386	0.00406	0.00573	0.00451
fnr	b1334	27931.33827	0.0151	0.032	0.0178	0.0282	0.0291	0.0185	0.0354
dosC	b1490	53126.63208	0.0015	0.00105	0.00206	0.000653	0.000915	0.00102	0.00177
evgA	b2369	22657.79834	0.00247	0.00316	0.000843	0.00196	0.000634	0.00169	0.00174
uvrY	b1914	23859.35674	0.00257	0.00493	0.00214	0.00487	0.00464	0.00363	0.0031
erfK	b1990	34371.6386	0.00625	0.00546	0.00876	0.00395	0.00521	0.00337	0.00515
iscA	b2528	11530.68237	0.014	0.0342	0.0148	0.0278	0.0228	0.0141	0.0241
yagU	b0287	22933.93416	0.0112	0.0138	0.00995	0.0248	0.0145	0.0106	0.0125
ybaY	b0453	19401.25324	0.153	0.103	0.188	0.149	0.0964	0.0727	0.102
ybcJ	b0528	7366.85319	0.00291	0.00624	0.00373	0.00499	0.00529	0.00426	0.00476
ybeD	b0631	9803.11355	0.0517	0.0531	0.0336	0.0672	0.0472	0.0745	0.0467
yciI	b1251	10577.40472	0.0311	0.0411	0.0261	0.0372	0.0338	0.0292	0.031
yeaO	b1792	13359.93617	0.00726	0.00312	0.00389	0.00489	0.00344	0.00457	0.00247
yecM	b1875	21173.77695	0.00569	0.0071	0.00531	0.00988	0.00818	0.00853	0.00652
yehS	b2124	17943.51142	0.000541	0.000677	0.000348	0.000984	0.00111	0.000713	0.000458
acpH	b0404	22928.39888	0.0003	NA	0.0007	0.000832	0.00113	0.000537	0.000765
chbG	b1733	27738.11735	0.000801	NA	0.000758	0.00181	0.00089	0.00238	0.000965
yjbJ	b4045	8302.08165	0.00685	0.00543	0.0103	0.00626	0.00596	0.00543	0.00448
yjbR	b4057	13492.97324	0.0124	0.00982	0.0189	0.00931	0.0108	0.0115	0.011
yqjD	b3098	11026.85535	0.189	0.196	0.391	0.173	0.285	0.166	0.218
yciW	b1287	42175.50636	0.00478	0.00525	0.00388	0.00492	0.00486	0.00467	0.00524
ygfY	b2897	10522.17255	0.00322	NA	0.00256	0.00332	0.00404	0.00575	0.0113
zapA	b2910	12568.40402	0.00937	0.0159	0.0128	0.017	0.0132	0.013	0.0149
gph	b3385	27353.99481	0.0188	0.0209	0.0139	0.0335	0.0263	0.0235	0.0198
yafJ	b0223	28599.20568	0.00256	0.00297	0.00322	0.00281	0.00268	0.00241	0.00213
ycdY	b1035	20693.05671	0.0105	0.0163	0.00755	0.0233	0.018	0.014	0.0146
ydeJ	b1537	18291.23947	0.000993	0.000255	0.00116	0.000366	0.000285	0.000285	0.000266
ydgJ	b1624	38215.63903	0.00514	0.0077	0.0093	0.00334	0.00598	0.00694	0.00837
yedP	b1955	30402.39167	0.00375	0.00192	0.00706	0.00199	0.00291	0.00225	0.0029
yhbS	b3156	18504.27117	0.0191	0.0179	0.0228	0.0193	0.0216	0.0257	0.0171
csdE	b2811	15912.30672	0.0034	0.00506	0.00402	0.00517	0.00456	0.0036	0.00394
gloB	b0212	28398.34858	0.0169	0.00975	0.0116	0.0133	0.013	0.0112	0.0135
sfsA	b0146	26194.26751	0.000632	NA	0.00055	0.00187	0.000879	0.000414	0.000825
ytfJ	b4216	20389.71435	0.00144	0.00152	0.00109	0.0015	0.00204	0.00208	0.0019
yhiN	b3492	43695.37296	0.000661	NA	0.000738	0.00381	0.000978	0.00175	0.00308
yjcO	b4078	25045.28681	0.00109	NA	0.000728	0.00531	0.00122	0.00115	0.00105
ygaD	b2700	17552.71915	0.0026	0.00294	0.0032	0.00253	0.00359	0.00298	0.00241
yecD	b1867	20421.60864	0.00164	0.00131	0.00215	0.000613	0.00551	0.0013	0.00112
ydiI	b1686	14917.66901	0.00574	0.00724	0.00455	0.00776	0.00661	0.00688	0.00539
yigI	b3820	17133.75136	0.0031	0.00293	0.0028	0.00303	0.00261	0.00382	0.0033
cutC	b1874	26726.4102	0.0018	0.00153	0.00155	0.00342	0.00242	0.00234	0.00257
fecB	b4290	33107.56426	0.000226	NA	0.000148	0.0006	0.000151	0.000384	0.000199
modC	b0765	39059.97064	0.000418	0.000328	0.00045	0.000417	0.000511	0.000992	0.000361
ychN	b1219	12666.68706	0.0596	0.0194	0.0262	0.0425	0.0258	0.0434	0.021
trkA	b3290	50318.37257	0.00423	0.0027	0.00228	0.00355	0.00364	0.00304	0.00213
yddB	b1495	89209.54745	0.000166	NA	0.000253	0.000212	0.000209	0.000183	0.000926
fecE	b4287	28154.54722	8.15E-05	NA	6.51E-05	0.000645	0.000285	0.000224	0.000215
zur	b4046	19223.57739	0.00288	0.0029	0.00435	0.00224	0.00327	0.00439	0.00274
dsbG	b0604	27459.24651	0.00289	0.0069	0.00406	0.00594	0.00555	0.00395	0.00529
htpX	b1829	31884.55363	0.0135	0.0219	0.0104	0.0239	0.0209	0.0245	0.0161
ibpB	b3686	16065.15753	0.000267	0.00078	0.000403	0.000542	0.000565	0.000337	0.000571
fkpB	b0028	16052.92141	0.0408	0.0466	0.0331	0.0335	0.0361	0.0313	0.0324
radA	b4389	49422.57371	0.00199	0.00473	0.00286	0.00321	0.00272	0.00353	0.00272
yeaZ	b1807	25146.67925	0.00262	0.00172	0.000771	0.00439	0.00185	0.00217	0.00114
lpxC	b0096	33916.22523	0.00507	0.00565	0.00748	0.0074	0.00646	0.00616	0.00612
mreC	b3250	39487.79943	0.0017	0.00257	0.00147	0.00338	0.00418	0.00334	0.00181
mscL	b3291	14929.15587	0.027	0.0332	0.0421	0.0349	0.0384	0.027	0.0269
murI	b3967	30964.21429	0.00325	0.00365	0.0026	0.00344	0.00261	0.00319	0.0027
rlpA	b0633	37486.83992	0.0114	0.0208	0.011	0.0181	0.0145	0.0185	0.0173
yeaY	b1806	20889.78297	0.00176	0.00267	0.00561	0.00255	0.00207	0.00319	0.00212
lptE	b0641	21325.06865	0.00601	0.0101	0.00916	0.0109	0.00835	0.00904	0.0071
ytfB	b4206	23472.89561	0.00633	0.00655	0.00658	0.00757	0.00891	0.00941	0.00497
qorB	b4211	29697.29065	0.00842	0.0141	0.00986	0.0132	0.0115	0.00945	0.0118
ytfM	b4220	64738.07628	0.00264	0.00292	0.00313	0.00388	0.0031	0.00254	0.00241
dinJ	b0226	9381.99717	0.00305	0.00276	0.00224	0.00404	0.00216	0.00218	0.00198
hupB	b0440	9201.98388	0.444	0.398	0.388	0.641	0.585	0.635	0.494
mutL	b4170	67863.65578	0.00118	0.00132	0.000768	0.000907	0.00173	0.00187	0.00123
uvrD	b3813	81920.30694	0.0044	0.00484	0.00414	0.00417	0.00487	0.00402	0.00405
xseB	b0422	8928.51546	0.00945	0.0123	0.0103	0.0136	0.0105	0.0094	0.0143
nudF	b3034	23634.09928	0.00418	0.00479	0.00521	0.00544	0.0049	0.00457	0.00374
ogt	b1335	19148.91391	0.000693	NA	0.000788	0.0018	0.00158	0.00158	0.00112
rhlE	b0797	49940.79918	0.000202	9.05E-06	7.61E-06	0.00204	0.000167	5.3E-05	8.36E-06
nudK	b2467	21717.06677	0.0378	0.0904	0.0436	0.0898	0.0774	0.0567	0.0638
cspC	b1823	7379.75048	0.479	0.776	0.41	0.721	0.659	0.471	0.66
cspD	b0880	7945.88707	0.0359	0.0329	0.0482	0.0165	0.0585	0.0586	0.0817
cspE	b0623	7440.80325	0.0887	0.259	0.113	0.212	0.213	0.205	0.213
glcC	b2980	28790.28432	0.00203	0.000622	0.00192	0.000885	0.00107	0.00258	0.00248
lrhA	b2289	34553.72226	0.000755	0.00177	0.00192	0.00101	0.00206	0.00271	0.00261
nanR	b3226	29488.0806	0.00384	0.00583	0.00463	0.00571	0.00453	0.00498	0.00539
nikR	b3481	15066.51645	0.00637	0.0229	0.0186	0.0135	0.0184	0.0214	0.0186
paaX	b1399	35254.60123	0.00149	0.00192	0.0023	0.000647	0.00106	0.00151	0.00232
pdhR	b0113	29389.36331	0.00255	0.0042	0.00114	0.00499	0.00234	0.0158	0.00177
yeiE	b2157	32685.2267	0.00357	0.00227	0.00156	0.00663	0.00401	0.00248	0.00149
agaR	b3131	29536.09198	0.0014	0.00168	0.00108	0.00145	0.00145	0.0013	0.00119
yihW	b3884	28471.68182	0.00205	0.00221	0.00235	0.00186	0.00287	0.00293	0.00223
lldR	b3604	29129.87064	0.000215	NA	0.000261	0.000837	0.00107	0.000727	0.000687
mngR	b0730	28237.64919	0.00141	NA	0.000506	0.00251	0.00112	0.00125	0.000805
ygaV	b2667	10571.51605	0.00154	NA	0.000937	0.0025	0.00155	0.00101	0.00156
zntR	b3292	16151.02009	0.000434	NA	0.000129	0.000705	0.000666	0.000791	0.000593
cca	b3056	46419.98726	0.00398	0.00344	0.00428	0.00493	0.00287	0.00349	0.00336
infA	b0884	8226.3118	0.0261	0.0409	0.0286	0.0614	0.0331	0.0285	0.0354
prfA	b1211	40474.19405	0.00658	0.00532	0.00479	0.0155	0.0147	0.0117	0.00535
rna	b0611	29580.708	0.0018	0.00332	0.00642	0.00248	0.00245	0.00176	0.00187
rplT	b1716	13470.66136	0.0366	0.147	0.0335	0.08	0.0748	0.0591	0.0642
rplW	b3318	11174.21232	0.0152	0.0495	0.0193	0.0348	0.0325	0.0222	0.0284
rpmA	b3185	9100.87084	0.142	0.399	0.179	0.352	0.284	0.183	0.271
rpmC	b3312	7250.97238	0.3	0.587	0.312	0.637	0.473	0.378	0.409
rpmF	b1089	6424.42095	0.119	0.247	0.0972	0.284	0.197	0.149	0.174
rpmG	b3636	6349.6092	0.108	0.244	0.113	0.295	0.192	0.143	0.162
rpsN	b3307	11555.25364	0.0894	0.229	0.0954	0.193	0.146	0.108	0.149
rpsO	b3165	10244.49567	0.322	1.06	0.484	0.563	0.477	0.385	0.655
rpsQ	b3311	9680.27267	0.0909	0.163	0.124	0.0672	0.154	0.0954	0.0959
hpf	b3203	10725.60191	0.0527	0.0308	0.045	0.0412	0.0436	0.0408	0.0382
rluB	b1269	32673.39599	0.00347	0.00594	0.00303	0.00617	0.00425	0.00327	0.00423
rsmB	b3289	48299.01648	0.00286	0.00283	0.00171	0.00469	0.004	0.00314	0.00173
trmH	b3651	25308.74949	0.000509	0.000243	0.000108	0.00103	0.000557	0.000615	0.000342
yoaB	b1809	12467.33865	0.0286	0.0452	0.0292	0.0384	0.0312	0.0285	0.0335
ispD	b2747	25703.19589	0.00199	0.00175	0.00127	0.00287	0.00215	0.00228	0.00122
tesB	b0452	31928.35792	0.0101	0.0131	0.01	0.0127	0.0103	0.013	0.00961
acpP	b1094	8616.21013	0.218	0.441	0.367	0.414	0.413	0.352	0.425
caiD	b0036	28154.48043	0.000552	NA	0.000431	0.00278	0.000548	0.000448	0.00103
yfjG	b2619	17697.12318	0.000185	NA	0.000141	0.000959	0.000312	0.000331	0.00022
ispH	b0029	34734.93615	0.00686	0.0109	0.00532	0.0129	0.0119	0.0104	0.00776
cls	b1249	54768.54586	0.000868	0.00212	0.000674	0.000933	0.00085	0.000803	0.00104
mog	b0009	21191.02051	0.00169	0.000657	0.00047	0.00166	0.00153	0.0017	0.000632
pdxK	b2418	30810.14428	0.00756	0.00412	0.00424	0.00264	0.0074	0.00618	0.00433
ubiC	b4039	18747.04431	0.00373	0.00307	0.0022	0.00481	0.0044	0.00342	0.00341
bioC	b0777	28240.51128	0.000171	NA	0.000152	0.000289	0.000689	0.000481	0.000485
birA	b3973	35271.8493	0.000502	0.00135	0.00079	0.00109	0.000969	0.00127	0.00114
moeB	b0826	26683.37614	0.00288	NA	0.00138	0.00416	0.00157	0.00191	0.00245
rraA	b3929	17331.58603	0.0281	0.0363	0.0365	0.0449	0.0348	0.0434	0.0324
thiD	b2103	28597.62787	0.000545	NA	0.000275	0.00132	0.00266	0.0012	0.000976
ygfA	b2912	21073.86529	0.000206	NA	0.000215	0.00124	0.000375	0.000398	0.000504
visC	b2906	44198.77605	0.000923	0.00157	0.000759	0.00123	0.00143	0.00143	0.00136
fucI	b2802	64916.88897	0.00219	0.000303	0.000217	0.000273	0.000544	0.000508	0.000545
glpF	b3927	29742.55109	0.00347	0.00382	0.00382	0.00226	0.0637	0.00407	0.00252
nanE	b3223	24040.45142	0.00106	0.00102	0.00195	0.000884	0.00205	0.00189	0.00179
srlB	b2704	13277.66827	6.98E-05	0.000206	6.5E-05	0.00021	8.99E-05	0.000165	0.000192
diaA	b3149	21074.66913	0.00675	0.00744	0.00497	0.0102	0.00766	0.00796	0.0046
glgB	b3432	84265.77174	0.0093	0.0122	0.00977	0.0106	0.0109	0.0115	0.0105
melA	b4119	50606.23389	0.00191	0.000379	0.0108	0.00101	0.00106	0.00121	0.00165
nagZ	b1107	37552.86975	0.00504	0.00686	0.00555	0.00816	0.00651	0.00587	0.00603
ugpC	b3450	39480.50397	0.00173	0.00139	0.00206	0.00188	0.00163	0.00137	0.0039
xylG	b3567	56416.741	0.000195	3.87E-05	5.73E-05	8.7E-05	0.000139	7.24E-05	5.28E-05
yihT	b3881	31944.38205	0.00037	NA	0.000899	0.00103	0.000513	0.000342	0.000917
codB	b0336	43603.22932	0.00421	0.0249	0.00644	0.0153	0.013	0.0115	0.0255
purN	b2500	23205.81467	0.00911	0.0144	0.00939	0.0177	0.0112	0.0135	0.0105
thyA	b2827	30442.15787	0.0104	0.022	0.00836	0.0193	0.0179	0.014	0.0176
nrdF	b2676	36402.07787	0.00229	0.00156	0.00137	0.00258	0.00212	0.00174	0.00108
argF	b0273	36785.42997	0.00242	0.00328	0.00146	0.00912	0.00317	0.00196	0.00222
aroL	b0388	19120.78656	0.0128	0.0138	0.00828	0.0216	0.0114	0.0181	0.0133
gcvR	b2479	20737.48421	0.00823	0.0134	0.00817	0.0112	0.0111	0.0132	0.00829
glpB	b2242	45310.44439	0.000475	0.000881	0.000563	0.000271	0.0194	0.00021	0.00121
pepE	b4021	24536.95979	0.0124	0.004	0.00471	0.00569	0.00796	0.00819	0.00873
sdaC	b2796	46856.86755	0.0044	0.00541	0.00532	0.00514	0.00521	0.00261	0.00549
serB	b4388	35002.29891	0.00264	0.00838	0.00404	0.0109	0.00699	0.00527	0.005
sstT	b3089	43431.39854	0.0091	0.0125	0.0075	0.00416	0.00674	0.00642	0.0104
putP	b1015	54290.62984	0.00428	0.00493	0.00605	0.00695	0.00546	0.00761	0.00736
artP	b0864	26986.97225	0.0179	0.0309	0.0312	0.0264	0.024	0.0251	0.033
dapF	b3809	30171.18908	0.0108	NA	0.00804	0.0181	0.0118	0.00916	0.0115
eutB	b2441	49353.63876	0.00228	0.00295	0.00223	0.00264	0.00324	0.00222	0.00275
glnP	b0810	24330.54365	0.00152	0.00296	0.00161	0.00138	0.00238	0.00363	0.00265
gmhB	b0200	21262.52226	0.00964	0.0112	0.00873	0.0112	0.00983	0.00882	0.00772
mmuM	b0261	33383.85831	0.00482	0.00593	0.00545	0.00838	0.00495	0.00461	0.00344
patA	b3073	49611.49687	0.00289	0.00281	0.0021	0.00282	0.00462	0.00189	0.00228
potG	b0855	41885.69734	0.00261	0.00632	0.00318	0.00303	0.00527	0.00579	0.00518
yecC	b1917	27641.8973	0.0108	0.0195	0.0131	0.0172	0.0154	0.012	0.0131
minC	b1176	24741.87589	0.00534	0.00595	0.00319	0.00702	0.00478	0.00483	0.0039
zipA	b2412	36434.29823	0.0748	0.0827	0.075	0.0631	0.0746	0.0591	0.08
feaB	b1385	53647.30106	0.00202	0.00196	0.00361	0.000674	0.00207	0.00193	0.00266
narG	b1224	140382.5073	0.000222	0.000268	0.00112	3.77E-05	0.000339	0.000382	0.0011
tas	b2834	38457.6131	0.00931	0.0121	0.0113	0.0155	0.0141	0.00921	0.00711
ugpQ	b3449	27374.04865	0.00909	0.00904	0.009	0.00885	0.0114	0.00891	0.0106
yccX	b0968	10275.2359	0.00418	0.00336	0.0064	0.00201	0.00514	0.0038	0.0031
fumB	b4122	60049.35305	0.000186	NA	0.000147	0.00153	0.000465	0.000236	0.00129
hybA	b2996	35961.55914	0.00753	NA	6.79E-06	0.00883	0.00202	0.000307	0.00081
nfsA	b0851	26765.85039	0.00466	0.0018	0.00185	0.00939	0.00747	0.00702	0.00262
yhbW	b3160	37087.72888	0.0034	0.00297	0.00175	0.0068	0.00601	0.00306	0.00225
aroM	b0390	24883.21341	0.00796	0.00407	0.00711	0.00441	0.00489	0.00417	0.00342
hdeB	b3509	12016.98866	0.0349	0.00206	0.0121	0.0015	0.002	0.00142	0.00299
mcbA	b0806	8872.51866	0.0705	NA	0.0501	0.1	0.0714	0.076	0.0766
msyB	b1051	14232.26887	0.151	0.0995	0.229	0.0938	0.155	0.0838	0.123
yaeP	b4406	7191.57041	0.0157	0.0149	0.02	0.0179	0.0188	0.0164	0.0101
yahO	b0329	9871.13374	0.112	0.0614	0.246	0.066	0.117	0.0674	0.104
yaiA	b0389	7258.62835	0.00346	0.00384	0.0098	0.00426	0.00587	0.00347	0.00532
yccJ	b1003	8501.16875	0.0285	0.0269	0.0312	0.0362	0.0419	0.025	0.0103
yceB	b1063	20468.68601	0.00855	0.00672	0.00597	0.0127	0.00785	0.0105	0.00675
ydhR	b1667	11262.77341	0.052	0.0498	0.0486	0.0545	0.0587	0.0492	0.0535
yejG	b2181	12499.09734	0.0011	NA	0.000714	0.00197	0.00171	0.00143	0.00119
yfcL	b2325	9975.83693	0.00344	0.00373	0.00235	0.00746	0.00323	0.00294	0.00319
yffR	b2449	14526.36854	0.000438	NA	0.000476	0.00129	0.0013	0.00353	0.00132
yhfZ	b3383	33465.22267	0.000151	NA	0.000202	0.00216	0.000705	0.000253	0.000614
yicH	b3655	62216.07131	0.00635	0.00888	0.00587	0.0072	0.00771	0.00935	0.00624
ymjA	b1295	9297.38439	0.00485	0.00467	0.00526	0.0047	0.00425	0.00529	0.00525
ynaE	b1375	10084.51033	0.000139	NA	0.000165	0.000523	6.9E-05	0.000217	0.000122
gppA		54818.60416	0.00189	0.00355	0.00282	0.00549	0.00275	0.00355	0.00329
glsA		32864.53833	0.0193	0.0032	0.0017	0.00301	0.00122	0.000935	0.00298
mlc		44270.25484	0.00151	0.00117	0.00139	0.00142	0.00154	0.00194	0.00177
msbB		37368.31401	0.00308	0.00303	0.00429	0.00439	0.00418	0.00292	0.00335
gyrI		18051.78217	0.0147	NA	0.0114	0.015	0.0133	0.0107	0.00845
lpoB		22483.39362	0.0196	0.022	0.0164	0.0263	0.027	0.0212	0.0189
nmpC		40259.36801	0.000722	NA	0.000247	0.00113	0.000989	0.000663	0.00256
trmB		27271.69709	0.0116	0.018	0.0127	0.0201	0.0154	0.0117	0.0146
ygiD		28855.4597	0.00484	NA	0.00208	0.00996	0.00346	0.00224	0.00204
ampC	b4150	41511.40147	0.000579	0.000358	0.000381	0.00134	0.00077	0.000755	0.000626
hsdS	b4348	51345.41367	0.000474	0.00116	0.000242	0.00164	0.00121	0.00107	0.000927
ampH	b0376	41804.34894	0.00181	NA	0.00142	0.00253	0.00167	0.000855	0.00178
ldcA	b1192	33528.2494	0.00468	0.00483	0.00495	0.00597	0.00461	0.00442	0.00451
secG	b3175	11339.85638	0.0206	0.0438	0.0236	0.0466	0.0374	0.0349	0.0334
tatC	b3839	28839.23798	0.00738	0.0202	0.0105	0.0102	0.0113	0.011	0.0127
secE	b3981	13616.70772	0.00185	0.0044	0.00166	0.00344	0.00432	0.00298	0.00295
aceK	b4016	67637.38354	0.0053	0.000335	0.00295	0.000348	0.00181	0.000977	0.00104
csrA	b2696	6833.64357	0.0148	0.0117	0.00738	0.0216	0.0129	0.0146	0.00974
yedV	b1968	50800.08527	0.000229	0.00109	0.000323	0.00059	0.000251	0.000243	0.000488
torR	b0995	26198.75434	4.94E-05	NA	1.84E-05	4.27E-05	1.12E-05	0.000225	0.000284
yedW	b1969	24984.16633	0.000219	NA	0.000174	0.000406	0.000233	0.000689	0.000654
hdeD	b3511	20871.55879	0.00101	7.03E-05	8.38E-05	7.13E-05	9.57E-07	5.76E-05	2.27E-05
ybiX	b0804	25494.79515	0.000348	0.000996	0.000335	0.000607	0.000425	0.000537	0.000955
ycaR	b0917	6832.52157	0.0116	0.0244	0.0155	0.0222	0.0215	0.0174	0.0213
yfcZ	b2343	10292.70137	0.0299	0.0348	0.0214	0.0328	0.0352	0.0334	0.0379
ygfB	b2909	21198.07347	0.0222	0.0246	0.0202	0.0342	0.0265	0.03	0.0236
yggL	b2959	12854.35611	0.038	0.0726	0.0757	0.0623	0.0607	0.0537	0.0757
ygiB	b3037	23446.17182	0.00416	0.00373	0.00444	0.00494	0.00602	0.00472	0.00361
yheO	b3346	26785.62808	0.023	0.0143	0.0135	0.0232	0.0206	0.0185	0.0117
yidB	b3698	13760.1239	0.0101	0.0132	0.0177	0.0117	0.0149	0.0152	0.0112
yigP	b3834	22120.7998	0.00143	0.00109	0.000692	0.0015	0.00116	0.00148	0.000755
frmR	b0357	10293.31707	0.0033	0.0049	0.00418	0.00625	0.00638	0.00454	0.00477
iscX	b2524	7708.63154	0.0209	NA	0.017	0.0334	0.0189	0.0179	0.0202
mraZ	b0081	17356.92635	0.00442	0.0034	0.00456	0.00426	0.00393	0.00468	0.00272
rlmH	b0636	17312.14939	0.000659	0.000923	0.000466	0.00162	0.000956	0.000867	0.000799
rsmE	b2946	26943.02532	0.00337	0.0064	0.00526	0.0061	0.00632	0.00518	0.00567
yiiS	b3922	10751.22245	0.00702	0.00566	0.00672	0.0061	0.00763	0.00396	0.00491
yoaH	b1811	6532.1961	0.000676	NA	0.000363	0.000913	0.00097	0.000509	0.000742
yfjF	b2618	10764.80442	0.0015	0.00271	0.00131	0.00227	0.0016	0.00131	0.00199
adhP	b1478	35339.05905	0.00409	0.000802	0.000422	0.00154	0.00153	0.00171	0.00053
dcuA	b4138	45702.83333	0.0129	0.0217	0.0104	0.0151	0.0192	0.0212	0.0114
era	b2566	33770.76018	0.00119	0.00424	0.0025	0.00255	0.002	0.00208	0.00389
sgcQ	b4303	29317.84306	5.92E-06	5.88E-05	5.3E-05	4.99E-05	3.72E-06	2.44E-05	5.84E-05
ybiV	b0822	30375.58356	0.00335	0.00625	0.00329	0.00683	0.00384	0.00388	0.00409
yeiG	b2154	31221.06729	0.00775	0.00799	0.00717	0.0067	0.00868	0.00705	0.00879
yfaY	b2249	44179.54703	0.00527	0.0091	0.00611	0.00942	0.00669	0.00574	0.00518
yidQ	b3688	11799.78067	0.00474	0.00516	0.0051	0.00957	0.00546	0.00614	0.0048
cpdA	b3032	30900.59204	0.00876	0.0112	0.0122	0.00873	0.011	0.011	0.01
frmB	b0355	31386.32333	0.00206	NA	0.000926	0.00271	0.00231	0.000511	0.00165
gsiA	b0829	69052.40957	0.00105	0.00144	0.000756	0.000807	0.00055	0.000694	0.000978
kdsC	b3198	19966.50451	0.00588	0.00885	0.00923	0.00673	0.00629	0.00558	0.00913
lptF	b4261	40313.6055	0.00436	0.00709	0.00588	0.00489	0.00531	0.00469	0.00481
lptG	b4262	39574.75967	0.0028	0.00904	0.0064	0.00583	0.00458	0.00618	0.0065
mlaB	b3191	10655.59462	0.00602	0.0146	0.00704	0.011	0.0106	0.00918	0.00878
paaY	b1400	21293.07482	0.00047	0.000558	0.00111	0.000262	0.000379	0.000367	0.000932
phnP	b4092	27811.84565	0.000347	NA	0.000788	0.00236	0.000395	9.1E-05	0.00046
ybhL	b0786	25866.72353	0.00175	0.00308	0.00245	0.00281	0.00292	0.00203	0.00229
ycaK	b0901	23003.28556	0.000389	NA	0.000244	0.00172	0.00108	1.06E-05	7.88E-05
yegH	b2063	59394.42857	0.00123	0.00186	0.000746	0.00213	0.00175	0.0021	0.00108
purP	b3714	46816.92074	0.00511	0.00723	0.0025	0.0071	0.00597	0.00942	0.00436
yheT	b3353	38452.34105	0.000203	NA	9.6E-05	0.00118	0.000502	0.00022	0.000297
yieH	b3715	24630.19975	0.000161	NA	0.000101	0.000874	0.000289	0.000289	0.000501
yrfG	b3399	25364.60422	0.000629	NA	0.000847	0.00259	0.00182	0.0012	0.00148
ftsP	b3017	51807.45381	0.00143	0.00503	0.00467	0.00314	0.00212	0.00216	0.00361
mlaF	b3195	29060.05549	0.00178	0.00176	0.00198	0.00331	0.00257	0.00277	0.00212
psuG	b2165	32871.36329	0.00146	0.00172	0.00245	0.000387	0.00224	0.00159	0.00399
ybbP	b0496	89256.82047	0.00202	0.00137	0.00122	0.00157	0.00267	0.004	0.000492
yojI	b2211	61495.78074	0.000342	0.00129	0.000263	0.000249	0.000297	0.000704	0.000428
fecA	b4291	85250.95044	0.000582	0.00017	0.000458	0.000222	0.000274	0.000568	0.000528
pspE	b1308	11450.0187	0.00669	0.00297	0.00204	0.00221	0.00541	0.00832	0.00643
fepB	b0592	34243.99555	0.00398	0.00341	0.00178	0.00435	0.00391	0.00497	0.00265
fhuD	b0152	32958.97238	0.00115	NA	0.000785	0.0025	0.00165	0.00176	0.00255
kch	b1250	46015.20671	0.0028	0.0055	0.00361	0.00417	0.00364	0.00231	0.0052
kefC	b0047	67734.07836	0.000394	0.000376	0.000272	0.000251	0.000442	0.000295	0.000494
tauA	b0365	34227.12229	0.000177	0.000385	0.000186	0.000294	0.000358	0.000378	0.000218
yffB	b2471	13573.86528	0.000295	0.000529	4.36E-05	0.000284	0.000141	6.22E-05	0.000701
yfgD	b2495	13372.08984	0.0236	0.0501	0.026	0.0498	0.0366	0.0395	0.0337
yncD	b1451	77194.68595	0.000206	0.000248	0.000346	0.000754	0.000272	0.000231	0.000728
znuC	b1858	27832.0003	0.000356	NA	0.000297	0.00102	0.00029	9.62E-05	0.000234
ygaP	b2668	18608.89687	0.0103	0.0234	0.019	0.0149	0.0139	0.0155	0.0184
yjbB	b4020	59411.01621	7.07E-05	0.000116	1.84E-05	0.000299	0.000356	0.000123	0.00015
ynjE	b1757	48180.13471	0.00323	0.00186	0.00325	0.00134	0.00204	0.00233	0.00326
nirD	b3366	12258.15819	9.71E-05	3.27E-05	9.8E-05	0.0002	7.99E-05	9.55E-05	0.000183
hypE	b2730	35052.30286	0.000439	0.000809	0.00128	0.00094	0.000681	0.000576	0.000929
yegD	b2069	49322.42938	0.000557	0.000552	0.00021	0.00177	0.000408	0.000268	0.000279
hslV	b3932	19062.96341	0.00927	0.0158	0.0107	0.0148	0.0125	0.0109	0.0132
fliG	b1939	36735.21149	6.74E-05	0.000241	0.000163	0.000337	0.000651	0.000146	0.000611
yifL	b4558	7154.68883	0.0215	0.0348	0.022	0.0327	0.0319	0.0355	0.0284
cheW	b1887	18054.53266	3.74E-05	0.000143	0.000121	0.000161	0.000224	5.85E-05	0.000114
tsr	b4355	59388.25188	3.18E-05	6.59E-05	1.05E-05	7.78E-06	1.5E-05	2.79E-05	0.000117
flgE	b1076	42001.46398	0.000211	NA	0.000678	0.00278	0.0027	0.00137	0.00382
fliM	b1945	37807.78601	6.62E-06	NA	2.05E-05	9.02E-05	0.000435	2.36E-05	0.000229
amiA	b2435	31374.88364	0.000887	0.00548	0.00192	0.00397	0.00418	0.00389	0.00373
blc	b4149	19821.07031	0.00272	0.00166	0.00255	0.00163	0.00233	0.00157	0.00209
lpxD	b0179	35997.37746	0.00287	0.00345	0.00259	0.00509	0.00569	0.00433	0.00421
mltA	b2813	40367.13776	0.000863	0.00184	0.0018	0.00164	0.0011	0.0012	0.00218
murB	b3972	37809.27369	0.00111	0.00221	0.00126	0.00347	0.0024	0.00261	0.00151
murD	b0088	46925.84164	0.00536	0.00571	0.00371	0.00633	0.00537	0.00642	0.00472
pldA	b3821	33124.18765	0.000814	0.00121	0.000998	0.00117	0.000985	0.000784	0.000826
arnB	b2253	41605.50156	0.000926	0.000683	0.000707	0.00104	0.00125	0.000858	0.000598
mrcB	b0149	88815.91013	0.00523	NA	0.00202	0.0089	0.00263	0.0284	0.00158
rfbC	b2038	21238.76459	0.00645	0.0101	0.00657	0.00889	0.00782	0.0061	0.00912
rffA	b3791	41856.10135	0.00279	0.00435	0.00321	0.00546	0.00404	0.00466	0.00368
waaA	b3633	47243.52646	0.00151	0.00217	0.00103	0.00241	0.00291	0.00254	0.00207
nlpE	b0192	25809.50572	0.000456	0.000511	0.000852	0.000318	0.000422	0.000324	0.000585
dcm	b1961	53413.30301	0.00112	0.00109	0.000897	0.0018	0.00151	0.00148	0.00121
dnaG	b3066	65505.31306	0.000462	0.0011	0.00153	0.000691	0.00114	0.00104	0.00172
recR	b0472	21930.86701	0.00163	0.00237	0.00138	0.00277	0.00211	0.00187	0.00235
rep	b3778	76957.57569	0.000501	0.000991	0.000445	0.00089	0.000779	0.000776	0.0005
dnaC	b4361	27899.10527	0.00201	NA	0.00144	0.00275	0.00159	0.00141	0.00141
dnaE	b0184	129804.098	0.000838	0.00156	0.00172	0.000714	0.000927	0.00105	0.00113
dnaX	b0470	71075.36174	0.000826	0.00232	0.00159	0.00119	0.00132	0.00138	0.00171
exoX	b1844	25098.70485	0.000785	NA	0.00022	0.000692	0.0004	6.87E-05	0.000571
hda	b2496	26597.87634	0.000208	NA	0.00033	0.00047	0.00055	0.000676	0.000599
insC	b0360	13425.19496	0.000379	NA	0.000202	0.000751	0.000297	0.000645	0.000447
yqgF	b2949	15158.94146	0.00101	0.00181	0.00129	0.00177	0.00157	0.00141	0.0014
ruvA	b1861	22053.72413	0.00425	NA	0.00316	0.00368	0.00666	0.00603	0.00715
tatD	b4483	28937.50459	0.00038	NA	0.000268	0.000494	0.00054	0.000621	0.00041
yjjV	b4378	28873.01599	0.000617	0.000352	0.000697	0.00102	0.000666	0.000395	0.000327
dbpA	b1343	49138.79184	4.74E-05	NA	2.33E-05	0.000791	0.000218	9.66E-05	0.000215
rppH	b2830	20763.58404	0.000698	NA	0.000636	0.00181	0.00113	0.000479	0.001
cspA	b3556	7380.61749	0.00837	0.0146	0.0087	0.0291	0.0108	0.0105	0.0122
rnk	b0610	14899.54592	0.0243	0.0102	0.00878	0.0108	0.0142	0.0121	0.0143
trpR	b4393	12329.43056	0.00252	0.00283	0.00295	0.00342	0.00333	0.00353	0.00335
ydcI	b1422	33362.60678	0.0133	0.00888	0.00648	0.00736	0.00787	0.0138	0.0125
yqjI	b3071	23368.57134	0.002	0.00289	0.00153	0.00328	0.00248	0.00204	0.00213
yciT	b1284	27567.18184	0.00334	0.00454	0.00353	0.00376	0.00356	0.00423	0.00369
asnC	b3743	16858.87233	0.000977	NA	0.000906	0.00319	0.00145	0.00124	0.00162
dgoR	b4479	26045.27197	0.00229	0.000841	0.00119	0.00181	0.00168	0.00283	0.000988
lsrR	b1512	33757.57771	0.00118	NA	0.000467	0.00252	0.000475	0.000864	0.00074
slmA	b3641	22804.05574	0.00261	0.00355	0.00375	0.00574	0.00371	0.00509	0.00421
ydcN	b1434	19700.82109	0.000277	NA	0.000213	0.000478	0.000266	0.000197	0.000475
yfhH	b2561	30670.25581	0.00149	NA	0.00103	0.00225	0.000579	0.000684	0.00185
ytfH	b4212	14048.43545	0.000443	NA	0.000169	0.000474	0.000422	5.1E-05	0.000332
dpiA	b0620	25419.22105	0.000168	NA	0.000139	0.000338	9.85E-05	3.67E-05	7.83E-05
sohA	b3129	12333.17817	0.000982	0.00179	0.00193	0.00144	0.0016	0.0012	0.00173
rpsR	b4202	8962.83604	0.177	0.439	0.223	0.378	0.334	0.237	0.305
trmA	b3965	41922.20891	0.00337	0.00513	0.00216	0.006	0.00426	0.00427	0.00346
rimJ	b1066	22655.34703	0.00347	NA	0.00223	0.00648	0.00364	0.00304	0.0032
rimL	b1427	20649.48074	0.00392	0.00213	0.00326	0.00255	0.00333	0.00315	0.00356
rlmE	b3179	23302.1049	0.00553	0.00944	0.00516	0.00837	0.00817	0.00623	0.00717
trmJ	b2532	27012.85292	0.00592	0.0103	0.00463	0.0116	0.0061	0.00782	0.00676
truC	b2791	29629.23586	0.000442	NA	0.000778	0.00247	0.00121	0.000756	0.00215
plsC	b3018	27417.49715	0.00112	0.00303	0.00136	0.00195	0.00183	0.00208	0.00134
yhbT	b3157	19641.28483	8.92E-05	NA	0.000379	0.000189	0.00107	1.69E-05	0.000164
srlD	b2705	27822.12075	3.26E-05	NA	2.46E-05	0.000204	0.00011	3.13E-05	8.58E-05
ygfF	b2902	25904.19364	0.000481	NA	0.000163	0.000763	0.000525	0.000173	0.00037
coaE	b0103	22589.85479	0.00241	0.00179	0.00127	0.00268	0.00154	0.00242	0.00132
cobT	b1991	36945.23489	0.0038	0.00238	0.00129	0.00511	0.00485	0.00472	0.002
lplA	b4386	37884.06634	0.00294	0.00482	0.00408	0.00392	0.00467	0.00473	0.00511
menC	b2261	35436.28815	0.000423	0.000788	0.000287	0.000989	0.000553	0.000662	0.000429
panD	b0131	13806.94847	0.00614	0.011	0.00476	0.0152	0.00878	0.00993	0.00703
pdxY	b1636	31284.10111	0.00273	0.00342	0.000582	0.00442	0.00187	0.00199	0.00312
ubiX	b2311	20663.96714	0.000929	0.00228	0.000764	0.00214	0.00173	0.0018	0.00108
ubiF	b0662	42908.03312	0.00171	0.00216	0.00205	0.00221	0.00184	0.00135	0.00205
cmoB	b1871	36965.07974	0.00363	0.00689	0.00319	0.00766	0.00611	0.00399	0.00628
cysG	b3368	49901.99833	0.00235	0.00441	0.00319	0.00246	0.00329	0.00334	0.00367
menD	b2264	61310.66023	7.2E-05	NA	1.92E-05	0.000157	0.000141	0.000176	5.72E-05
moaD	b0784	8734.43069	0.00845	0.0167	0.0114	0.0169	0.0104	0.013	0.012
nadR	b4390	47297.7538	0.00069	0.00144	0.00169	0.00123	0.00138	0.00129	0.00111
rlmA	b1822	30381.21113	0.000249	0.000187	0.000165	0.000664	0.000391	0.000295	0.000239
fucU	b2804	15445.18543	0.00463	0.0082	0.0092	0.00681	0.011	0.013	0.00877
otsB	b1897	29138.91131	0.00526	0.00395	0.00558	0.00668	0.00419	0.00314	0.00415
uxuB	b4323	53527.93264	0.00276	0.00241	0.00401	0.00173	0.00358	0.00257	0.00421
chbB	b1738	11401.1638	0.0137	0.00568	0.0104	0.00956	0.0126	0.0143	0.00831
gsk	b0477	48400.08147	0.00141	0.00331	0.00146	0.00367	0.00134	0.00207	0.00232
kbaZ	b3132	47144.74247	5.51E-05	NA	9.21E-05	0.000458	0.000503	0.000196	0.000378
kduI	b2843	31038.23569	5.4E-05	NA	0.000348	0.000968	7.69E-05	0.000121	0.000335
lsrK	b1511	57490.04867	0.00132	0.000217	0.00129	0.000537	0.000889	0.000657	0.00073
mngB	b0732	99933.30363	0.000163	NA	0.000132	0.000335	7.08E-05	0.0115	0.000369
treF	b3519	63638.4964	1.36E-05	NA	0.000181	0.00118	0.000493	0.000209	0.000174
yicI	b3656	88005.11907	7.07E-05	0.000761	0.000272	0.000109	8.56E-05	4.08E-05	0.000279
yihM	b3873	36900.77213	0.000476	NA	0.000373	0.000749	0.000897	0.000642	0.000749
dcd	b2065	21217.97047	0.0199	0.017	0.0166	0.0181	0.0179	0.0188	0.0179
dut	b3640	16127.24139	0.0296	0.0692	0.0427	0.0847	0.0614	0.0631	0.0653
pyrE	b3642	23534.17999	6.51E-05	4.21E-05	6.01E-05	0.00087	0.000234	0.000289	3.43E-05
ade	b3665	63681.13247	0.0007	0.000294	0.000459	0.000522	0.000887	0.000847	0.00063
nudG	b1759	15018.69191	0.0046	NA	0.00401	0.00677	0.00617	0.00468	0.00747
guaD	b2883	50194.15785	0.000141	NA	0.000286	0.000448	0.000507	8.49E-05	0.000206
aroE	b3281	29377.13756	0.0061	0.00801	0.00517	0.00591	0.00761	0.00563	0.00492
aroP	b0112	49639.28287	0.00717	0.0113	0.00356	0.0165	0.0114	0.00917	0.00933
cycA	b4208	51607.26069	0.0329	0.0278	0.0229	0.0154	0.0273	0.0385	0.0399
eutL	b2439	22755.48307	0.0036	0.00242	0.00448	0.0037	0.00417	0.00337	0.0028
ldcC	b0186	80520.35879	0.00129	0.000684	0.00108	0.000769	0.000891	0.000882	0.00106
tesA	b0494	23589.14381	0.00678	0.00578	0.00557	0.00658	0.00769	0.00911	0.00499
ybdL	b0600	42917.81339	0.00239	0.00467	0.00316	0.00401	0.00385	0.0025	0.00384
ybgK	b0712	34346.5056	0.000339	0.00105	0.00104	0.000588	0.00128	0.00101	0.000911
gltL	b0652	26625.89416	0.00215	0.00503	0.00338	0.00364	0.00437	0.00453	0.00462
livM	b3456	46221.00501	0.00257	0.0102	0.00548	0.00541	0.00653	0.00696	0.00919
ydgD	b1598	29240.86665	0.000254	NA	0.000186	0.000714	0.000512	0.000661	0.000922
pabA	b3360	20740.60435	0.00105	NA	0.00121	0.00522	0.00366	0.00037	0.000655
oppB	b1244	33403.19892	0.000832	0.00435	0.000616	0.00253	0.00166	0.00302	0.00295
rspB	b1580	36523.02523	2.78E-05	NA	0.000127	5.93E-05	0.000539	0.00092	5.39E-05
yjeK	b4146	38707.24591	0.00104	0.00154	0.000987	0.00341	0.00211	0.00146	0.00129
ftsX	b3462	38501.30717	0.00165	0.00441	0.00301	0.00215	0.00191	0.00221	0.00255
yhdE	b3248	21484.15183	0.00278	0.00349	0.00187	0.00729	0.004	0.00325	0.00259
narJ	b1226	26414.47486	6.15E-05	4.41E-05	3.48E-05	4.75E-05	0.000339	0.000253	8.38E-05
nuoA	b2288	16428.6146	0.0116	0.0265	0.00918	0.0119	0.0202	0.0154	0.0139
nuoH	b2282	36176.95551	0.00907	0.00555	0.00178	0.00798	0.00912	0.0102	0.00132
atpB	b3738	30265.358	0.0387	0.16	0.0795	0.0581	0.106	0.159	0.146
cydB	b0734	42406.96162	0.00369	0.00553	0.00394	0.003	0.00474	0.00568	0.00346
hybC	b2994	62433.71435	0.000463	0.00026	0.000224	0.000563	0.000526	0.000386	0.00105
hycI	b2717	17027.3572	0.000355	0.000438	0.000577	0.000307	0.00049	0.000474	0.000411
sad	b1525	49668.16816	0.000414	0.00222	0.00192	0.00141	0.0021	0.000903	0.00321
xdhB	b2867	31519.11675	4.84E-05	NA	0.000108	0.000474	0.000136	0.000182	0.00026
gnsB	b1550	6525.5481	0.0122	0.0206	0.0149	0.0187	0.0162	0.0149	0.0163
hycA	b2725	17597.84797	0.000508	0.000124	5.36E-05	0.00191	0.000396	0.000215	6.2E-05
iraP	b0382	9913.19326	0.0417	0.0343	0.0284	0.0312	0.047	0.0538	0.0482
psiF	b0384	11660.93151	0.000561	0.000362	0.00098	0.000795	0.000451	0.000341	0.000297
rffC	b3790	24187.41565	0.000208	NA	4.2E-05	0.00116	0.000406	0.000163	0.000234
sseB	b2522	28606.57847	0.0101	0.0179	0.00582	0.0207	0.012	0.00901	0.0112
yacC	b0122	12827.36993	0.00154	NA	0.000961	0.0014	0.000907	0.000686	0.00101
yajI	b0412	19530.11556	0.00293	NA	0.001	0.00621	0.00147	0.000347	0.00052
ybfE	b0685	11255.02681	1.49E-05	NA	1.65E-05	0.00066	8.06E-05	0.000185	0.00019
yciN	b1273	9361.79711	0.0078	0.015	0.0105	0.0106	0.0122	0.00955	0.0108
ydjY	b1751	24091.94259	0.000111	0.000119	2.7E-05	5.36E-05	8.32E-05	0.000142	8.26E-05
yebO	b1825	10767.76726	0.000606	0.00481	0.000651	0.00788	0.00188	0.00122	0.00206
yebV	b1836	8729.18209	0.0515	0.0214	0.0298	0.0198	0.0258	0.0291	0.0197
yebY	b1839	12352.45278	0.0101	0.0162	0.00608	0.0286	0.0123	0.0136	0.0103
yffS	b2450	29714.05213	0.00193	0.00247	0.00218	0.00228	0.00246	0.00252	0.00195
ygaC	b2671	13039.60464	0.00022	NA	0.000213	0.000708	0.000373	0.000193	0.00024
yghW	b2998	10920.27408	4.49E-07	NA	5.14E-06	1.33E-05	3.44E-05	2.25E-06	3.5E-06
yjeI	b4144	11932.74185	0.0216	0.0173	0.0263	0.0163	0.0239	0.0241	0.0196
ylaC	b0458	18237.49967	0.0016	0.0022	0.00194	0.00439	0.00198	0.00201	0.00252
ymgD	b1171	11826.0528	5.36E-05	NA	9.79E-06	8.45E-05	9.24E-06	0.000334	9.33E-06
ynfB	b1583	12882.61936	0.00761	0.0115	0.0115	0.00982	0.0116	0.0113	0.00953
yodD	b1953	8556.08638	0.00113	0.000853	0.00128	0.00118	0.00112	0.00061	0.00149
yggT	b2952	21134.83764	0.00473	0.0125	0.00478	0.00745	0.00838	0.00953	0.00624
hexR		31937.35128	0.00174	0.00373	0.00271	0.00131	0.00413	0.00409	0.00345
tusB		10693.64124	0.00217	NA	0.00164	0.00327	0.00168	0.0024	0.00213
uppS		28408.39075	0.000497	NA	0.000215	0.00148	0.00123	0.000519	0.00106
ycdB		46706.90191	2.64E-05	NA	3.8E-05	0.00081	7.89E-05	9.73E-05	4.97E-05
yfdI		51431.83983	0.00346	0.00687	0.00224	0.00971	0.00601	0.00466	0.00364
mdtK	b1663	49396.50795	0.000311	0.000966	0.000297	0.000627	0.000887	0.000379	0.000582
amiD	b0867	31035.06186	0.00258	0.00151	0.00301	0.0028	0.00241	0.00219	0.00211
tolR	b0738	15355.37553	0.00146	0.00456	0.00169	0.00443	0.0027	0.00285	0.00252
yajC	b0407	11861.4007	0.0565	0.106	0.0697	0.0989	0.106	0.113	0.0904
nfrA	b0568	111221.5585	1.5E-05	NA	6.93E-08	6.7E-05	3.25E-06	2.37E-05	4.92E-06
baeS	b2078	51941.16903	0.00176	0.0015	0.000759	0.000791	0.00134	0.000894	0.00113
bolA	b0435	11968.08703	0.00281	0.00329	0.00295	0.00555	0.00456	0.00246	0.0024
cheY	b1882	14070.27599	0.00049	0.000909	0.000555	0.00065	0.000501	0.000401	0.00101
kdpD	b0695	98638.9449	0.000354	0.000674	0.000489	0.000466	0.000441	0.000561	0.000337
phoQ	b1129	55246.81346	0.00135	0.00201	0.0013	0.00111	0.00136	0.00171	0.00219
atoC	b2220	52125.18557	0.000678	0.000448	0.00024	0.000179	0.000462	0.000399	0.000544
mazE	b2783	9331.88444	0.000341	NA	0.000255	0.000463	0.000208	0.000226	0.000408
rssB	b1235	37260.50082	0.000697	0.000759	0.00126	0.000833	0.000886	0.00065	0.00104
basR	b4113	24997.14381	0.0005	0.000712	0.00186	0.000557	0.00177	0.00112	0.000871
uhpA	b3669	20857.9082	0.0014	0.000796	0.00091	0.00137	0.00129	0.00112	0.000213
yedQ	b1956	64224.80085	0.00134	0.0022	0.000833	0.000701	0.000645	0.000678	0.00141
yhjK	b3529	74315.39691	0.00048	0.000349	0.000588	0.000371	0.000384	0.000657	0.000584
creA	b4397	17079.02378	0.00394	0.00693	0.00605	0.00696	0.00594	0.00568	0.00553
dedD	b2314	22906.23661	0.000782	0.00114	0.00137	0.00151	0.00134	0.00129	0.0011
phnB	b4107	16142.71835	0.00124	0.000394	0.00269	0.000726	0.000872	0.000756	0.000534
slyX	b3348	8191.18194	0.00177	0.00149	0.00195	0.00383	0.00318	0.00341	0.00249
yafK	b0224	27985.12231	0.00102	0.00366	0.0014	0.00374	0.00236	0.00224	0.00223
yaiE	b0391	10209.86884	0.00943	0.0264	0.017	0.0228	0.03	0.0229	0.0173
ybjX	b0877	38314.69249	9.06E-05	9.65E-05	2.13E-05	0.00017	0.000139	5.69E-05	9.98E-05
yccF	b0961	16246.8707	0.00224	0.00921	0.00391	0.00722	0.00616	0.00332	0.00527
ycfS	b1113	34596.11664	0.000714	0.000396	7.72E-05	0.00116	0.00242	0.002	0.00183
ycgB	b1188	60756.97139	0.000814	0.000569	0.000936	0.000471	0.0011	0.000534	0.000671
ydcH	b1426	8854.61993	0.000602	0.000176	0.000311	1.11E-05	8.8E-05	7.97E-05	0.000256
yebG	b1848	10692.27498	0.00142	0.00316	0.000859	0.00526	0.00372	0.00356	0.00268
yfcN	b2331	20981.98037	0.00152	0.00216	0.000867	0.00259	0.00207	0.00216	0.00193
ygaM	b2672	12262.07752	0.0182	0.00925	0.0314	0.0102	0.0138	0.00872	0.00951
yhjD	b3522	37869.22146	0.0013	0.00374	0.00303	0.00158	0.00167	0.00116	0.00223
erpA	b0156	12074.75582	0.0359	0.0777	0.0429	0.0723	0.0694	0.0567	0.0723
lsrG	b1518	11229.62576	0.000156	0.000178	0.000248	7.25E-05	6.31E-05	4.27E-05	0.000129
nanM	b4310	39529.6386	0.000839	NA	0.00113	0.00043	0.000507	0.000551	0.000245
rraB	b4255	15575.03289	0.0524	0.0529	0.0323	0.0502	0.0418	0.0415	0.0376
sufA	b1684	13273.47858	0.00449	0.00462	0.00274	0.00872	0.00478	0.00422	0.00304
yacL	b0119	13914.52935	0.0029	NA	0.00212	0.00394	0.0022	0.00213	0.0024
ybaA	b0456	13291.44106	0.000616	NA	0.00123	0.00166	0.000793	0.000574	0.00036
ybdF	b0579	14023.377	0.0011	NA	0.000591	0.00411	0.0012	0.000358	0.000762
yciU	b1248	12661.01422	0.00193	NA	0.00136	0.00295	0.00173	0.00117	0.00408
ymbA	b0952	20603.63296	0.00206	0.0019	0.00157	0.00289	0.00208	0.00183	0.0022
yqcC	b2792	12760.34477	0.00165	0.00206	0.00122	0.00291	0.00186	0.00165	0.00243
yqjA	b3095	24551.31261	0.000735	0.00323	0.000873	0.00152	0.00217	0.00262	0.00162
yqjE	b3099	15119.20843	0.000372	0.000266	0.000207	0.000304	0.0005	0.000263	0.000105
ytfP	b4222	12840.36745	0.0108	0.0279	0.0141	0.023	0.0248	0.011	0.0191
yjiX	b4353	7705.59192	2.11E-05	NA	1.42E-05	0.000311	1.56E-05	0.00102	1.18E-05
yqiB	b3033	16519.22641	5.87E-05	NA	3.99E-05	0.000392	0.000388	0.000122	0.000132
yohN	b2107	12440.24192	0.00755	0.00971	0.00808	0.00918	0.00903	0.00958	0.00811
ybeB	b0637	11556.82767	0.000283	0.000541	0.000199	0.00132	0.000453	0.0003	0.000339
yaeB	b0195	26327.69853	0.00229	0.00373	0.00277	0.00284	0.0027	0.00242	0.00351
ubiB	b3835	63144.4162	0.000267	0.000177	3.44E-05	0.000331	0.000235	0.000235	9.19E-05
bioH	b3412	28468.85214	0.00286	0.00141	0.00088	0.00322	0.00125	0.00168	0.00109
chaB	b1217	8921.34967	0.000911	0.000964	0.00203	0.00116	0.00107	0.000675	0.000802
fhuF	b4367	30075.33488	3.21E-05	0.000663	0.000421	2.65E-05	0.000312	8.99E-05	0.000725
pqqL	b1494	104573.7103	0.000271	0.000819	0.000487	0.00142	0.000879	0.000885	0.000936
rimI	b4373	16581.3683	0.00145	0.00251	0.00169	0.00123	0.00202	0.00162	0.00196
surE	b2744	26865.59578	0.00595	0.00499	0.00527	0.00717	0.0066	0.00829	0.00673
ybjI	b0844	30159.07836	0.00145	0.00254	0.00129	0.00135	0.00198	0.00162	0.00112
yceG	b1097	38205.32134	0.000433	0.000846	0.000454	0.000811	0.000736	0.000509	0.000366
ycjX	b1321	52558.10385	0.00141	0.00129	0.000783	0.00268	0.00297	0.00191	0.00165
yfbR	b2291	22675.59007	0.00115	0.00124	0.000728	0.00221	0.00172	0.00143	0.000718
dmsD	b1591	23311.73668	0.00315	0.00288	0.00062	0.00578	0.00308	0.00282	0.000561
dnaT	b4362	19425.00867	0.00121	0.00268	0.00185	0.00178	0.0012	0.0012	0.002
eptB	b3546	63745.52059	0.000345	0.00033	0.000777	9.04E-05	0.000668	0.00143	0.000489
fadM	b0443	15060.84544	0.00325	0.000575	0.0026	0.000316	0.00174	0.00135	0.00202
hflD	b1132	22915.1599	0.00394	0.00574	0.00466	0.00628	0.00626	0.00547	0.00522
hiuH	b1970	15432.0562	0.00741	0.0103	0.0114	0.00972	0.0114	0.00398	0.00556
iap	b2753	37878.3501	8.19E-05	NA	7.79E-05	0.000968	8.92E-06	4.13E-05	0.000138
kefF	b0046	20139.01031	0.000717	NA	0.000514	0.00152	0.00111	0.000356	0.00106
lhgO	b2660	46034.50872	0.001	0.000732	0.000658	0.000751	0.000904	0.00124	0.000575
maa	b0459	20065.24705	0.00231	0.00291	0.00417	0.00226	0.00238	0.00214	0.00548
pqiB	b0951	60464.49609	6.64E-05	NA	0.000199	0.000106	0.000124	0.00848	0.000738
rdoA	b3859	38078.10676	0.0016	0.00379	0.00175	0.00362	0.00279	0.00315	0.00248
rfaY	b3625	27425.62615	0.000124	0.000335	0.000288	0.000194	0.000302	0.000283	0.000164
rlmF	b0807	34186.48259	0.000494	0.000625	0.00103	0.00128	0.00163	0.00102	0.000759
rssA	b1234	33028.14004	0.00253	NA	0.000276	0.00458	0.000144	0.00168	0.000464
selU	b0503	41066.7926	4.92E-05	NA	3.9E-05	0.000762	0.00191	0.00086	0.000486
ybcL	b0545	19445.74199	0.00104	NA	0.00143	0.000315	0.00052	0.000564	0.00129
ybgC	b0736	15533.91918	0.00157	NA	0.00162	0.00498	0.00255	0.00157	0.00263
ybiP	b0815	59650.54813	2.32E-06	NA	1.04E-05	3.26E-05	8.12E-06	1.49E-05	4.57E-06
yddE	b1464	32280.54451	0.00337	0.004	0.00457	0.00681	0.00631	0.00478	0.00457
yddH	b1462	20935.58134	0.000804	1.12E-06	2.64E-05	0.000338	5.08E-05	3.96E-05	9.22E-06
yeaE	b1781	30948.75855	0.00183	NA	0.00119	0.00153	0.00138	0.00123	0.00181
ypeA	b2434	16283.10396	0.0016	0.00193	0.00113	0.00221	0.00175	0.00187	0.00153
yheV	b4551	7575.64462	0.00277	NA	0.00289	0.00572	0.00361	0.00039	0.00392
yjhC	b4280	41339.58738	0.0013	NA	0.000896	0.000657	0.00125	0.00172	0.00158
ylbA	b0515	28694.14792	0.00243	0.0014	0.00135	0.0012	0.00123	0.00208	0.00204
yobA	b1841	13383.99032	0.00266	0.00333	0.000853	0.004	0.00174	0.0025	0.000939
ybbL	b0490	25348.13345	0.00214	0.00135	0.00103	0.00295	0.00155	0.00164	0.00141
yhcM	b3232	43018.03749	0.00124	0.00312	0.00114	0.00229	0.00201	0.00199	0.0022
entH	b0597	14942.35231	0.000182	0.00104	0.000345	0.000436	0.000344	0.00063	0.000738
mhpD	b0350	28853.7562	0.000163	NA	0.000258	0.000348	9.86E-05	0.000186	0.000259
ybbA	b0495	24499.8241	0.00126	0.00167	0.00127	0.00121	0.00182	0.00212	0.00113
eutM	b2457	9841.19138	0.0003	4.99E-05	1.33E-05	0.000224	0.000272	0.000346	0.000241
yfdC	b2347	34462.77374	0.000905	0.000838	0.000884	0.000672	0.00138	0.000427	0.000482
cutA	b4137	12305.21781	0.00126	0.000366	0.00148	0.000241	0.00122	0.00113	0.000769
feoB	b3409	84400.82244	0.000937	0.00428	0.000693	0.00119	0.00287	0.00221	0.00277
fes	b0585	42524.57524	0.000141	0.000222	0.000157	0.000354	0.00013	0.000123	0.000255
focA	b0904	30951.9479	0.00195	0.00174	0.00227	0.00134	0.00177	0.00197	0.00221
phnA	b4108	12318.96123	0.0018	0.00199	0.00223	0.00185	0.00274	0.00234	0.0021
btuF	b0158	29330.50774	0.000311	NA	0.000335	0.00103	0.00103	0.000529	0.000447
cyaY	b3807	12205.80259	0.00207	0.00291	0.000914	0.00401	0.00194	0.0021	0.00163
cysW	b2423	32498.35892	0.00143	0.00381	0.00114	0.00212	0.00226	0.00241	0.00254
ftnB	b1902	18864.3173	2.01E-05	NA	7.93E-06	5.99E-05	9.7E-07	4.67E-05	5.54E-05
metI	b0198	23222.84957	0.00879	0.0177	0.00556	0.0232	0.014	0.0183	0.0102
nrfA	b4070	53650.73241	1.07E-05	4.16E-05	5.43E-05	6.67E-07	1.71E-05	3.19E-06	4.51E-05
yoaE	b1816	56474.01734	0.00456	0.00665	0.00667	0.00436	0.00743	0.00776	0.00688
fepC	b0588	29747.48938	0.00087	0.000995	0.000767	0.000573	0.000736	0.000908	0.000873
yjcE	b4065	60465.76178	0.0266	0.0221	0.044	0.00558	0.0304	0.0184	0.0167
dsbB	b1185	20110.56132	0.000629	0.00123	0.000729	0.0012	0.000971	0.00126	0.00114
hslJ	b1379	15137.58295	0.000479	0.000323	0.000497	0.000614	0.000412	0.00127	0.000292
anmK	b1640	39453.35123	0.00387	0.00469	0.00353	0.00353	0.00552	0.00465	0.00416
cysU	b2424	30254.2464	0.0115	0.0169	0.00716	0.013	0.0143	0.0136	0.00918
trxC	b2582	15526.69435	0.0034	0.00679	0.00333	0.00663	0.00568	0.00562	0.0062
nrdH	b2673	9115.52639	0.000152	NA	0.000109	0.000507	6.7E-05	8.28E-05	0.0003
qmcA	b0489	33703.72147	0.000801	0.000972	0.000957	0.000519	0.000987	0.000564	0.00143
yedF	b1930	8615.38263	0.0268	0.0285	0.0332	0.00982	0.0313	0.0273	0.0503
flgH	b1079	24582.36131	1.32E-05	1.41E-05	0.000495	1.87E-05	0.000589	0.000136	0.000294
cheA	b1888	71319.95878	7.9E-05	8.58E-05	1.38E-05	0.000112	0.000156	3.05E-05	0.000232
yfcR	b2335	17860.909	0.00118	NA	0.00109	0.00308	0.00127	0.00539	0.00162
alr	b4053	39110.1558	0.0011	0.000798	0.000531	0.000946	0.000475	0.000853	0.000606
amiB	b4169	47937.87141	0.000467	0.000867	0.000413	0.00122	0.000688	0.000815	0.000447
dacB	b3182	51747.53005	0.000322	0.000503	0.000193	0.000718	0.000416	0.000472	0.000551
lnt	b0657	57011.19269	0.00175	0.00408	0.00194	0.00447	0.00284	0.0027	0.00196
mraY	b0087	39830.55502	0.00122	0.00141	0.000975	0.00135	0.00162	0.00219	0.000683
ompW	b1256	22895.28127	0.0034	0.000959	0.00137	0.00105	0.0019	0.00209	0.00257
tolA	b0739	43112.47725	0.00181	0.00271	0.00175	0.00476	0.00166	0.0017	0.00161
lolC	b1116	43217.91251	0.00103	0.00363	0.000611	0.00208	0.00151	0.00269	0.00145
rseP	b0176	49022.40986	0.000331	4.67E-05	0.000164	0.000541	0.000652	0.000661	6.77E-06
ybjS	b0868	38043.37864	0.000501	0.000707	0.000557	0.00101	0.000575	0.000818	0.000628
ugd	b2028	43611.48516	0.000402	NA	0.000404	0.000718	0.00036	0.000408	0.00164
yncA	b1448	19217.57217	0.00157	0.00215	0.00119	0.00241	0.0018	0.00154	0.00127
relB	b1564	9047.79287	0.00147	0.0026	0.00144	0.00268	0.00221	0.00202	0.00165
rnhA	b0214	17567.83941	0.000235	0.000352	0.000235	0.00069	0.000347	0.000406	0.000277
rnhB	b0183	21494.37992	0.000779	0.000873	0.000467	0.00324	0.00133	0.00108	0.00109
sbcC	b0397	118630.9679	0.000942	0.00511	0.00174	0.00138	0.00252	0.00219	0.00423
uvrC	b1913	68127.44655	6.99E-05	0.000192	0.000183	7.52E-05	0.000352	0.000132	0.000148
dam	b3387	32061.2339	0.000118	NA	0.000135	0.00396	0.000525	0.000177	0.000221
dnaQ	b0215	27063.74021	0.000589	0.000657	0.000346	0.000654	0.000599	0.000626	0.000604
holD	b4372	15146.81145	0.000155	0.000577	0.00039	0.000653	1.02E-06	0.000382	0.000497
priA	b3935	81585.87993	3.85E-05	NA	1.6E-05	0.000451	0.000308	3.32E-09	1.87E-05
rarA	b0892	49577.22431	0.000412	0.000589	0.000253	0.00043	0.000386	0.000405	0.000429
recB	b2820	133856.9054	0.00878	NA	0.00547	0.00897	0.006	0.00391	0.00675
recD	b2819	66842.66984	2.65E-06	NA	2.24E-06	4.07E-05	1.19E-05	1.04E-05	0.00192
recF	b3700	40470.76023	0.000383	NA	0.000195	0.00229	0.00047	0.000402	0.000441
yrdD	b3283	19839.65187	0.000106	0.00011	0.000147	0.00011	9.11E-05	0.000117	0.000182
recN	b2616	61340.14293	1.84E-07	NA	0	6.63E-07	4.07E-09	9.26E-07	0
rnt	b1652	23489.59336	0.00374	0.00367	0.00292	0.00924	0.00391	0.00341	0.00363
rsmD	b3465	21646.15383	0.000964	0.00142	0.000957	0.00178	0.0014	0.00166	0.00119
vsr	b1960	17986.20384	5.81E-05	NA	9.32E-05	0.000389	0.000383	0.000542	5.04E-05
nudB	b1865	17276.85764	0.000209	NA	0.000103	0.000255	0.000168	0.00018	0.000193
glpR	b3423	28012.40604	0.00238	0.00574	0.00377	0.00349	0.00419	0.00316	0.0042
cytR	b3934	37777.32841	0.000326	0.00019	0.000764	0.000556	0.000368	0.000459	0.000225
ebgR	b3075	36169.89052	0.000729	0.00037	0.00038	0.00142	0.00087	0.000785	0.000574
exuR	b3094	29798.93423	0.002	0.00349	0.00226	0.00219	0.00263	0.00216	0.00282
fliA	b1922	27486.2642	4.07E-05	0.000101	0.000132	5.12E-05	0.000276	9.71E-05	0.00044
galS	b2151	37315.00407	3.09E-05	5.53E-07	0.000173	5.28E-07	4.83E-07	4.63E-07	1.06E-05
gcvA	b2808	34362.11053	0.000243	0.000378	0.000385	0.000313	0.000395	0.000396	0.000401
iclR	b4018	29702.3942	4.34E-05	0.000189	0.000229	0.000324	0.000379	0.000539	0.000193
metR	b3828	35588.55525	0.00492	0.0025	0.00275	0.00267	0.00166	0.00275	0.00283
rof	b0189	9455.67371	0.00681	0.0113	0.00685	0.0116	0.0109	0.00976	0.00767
yafC	b0208	33736.61375	0.000554	0.00045	0.000407	0.000443	0.000347	0.000426	0.000475
yiaJ	b3574	31028.83427	0.00355	0.00363	0.00231	0.00468	0.0036	0.00249	0.00285
yieP	b3755	26041.25646	0.00386	0.00453	0.00232	0.00683	0.0037	0.00456	0.00284
deoR	b0840	28511.57257	0.0011	0.00234	0.000779	0.00125	0.00161	0.00149	0.00167
fucR	b2805	27327.20472	0.000694	0.000182	0.000236	0.00033	0.00154	0.00123	0.000486
srlR	b2707	28200.37293	0.000382	0.000207	0.000183	0.000571	0.00102	0.000964	0.000168
ydjF	b1770	28225.67774	0.00139	0.00111	0.000862	0.00106	0.00098	0.00178	0.00139
csiR	b2664	24956.87554	0.000161	NA	0.000148	0.000234	0.000193	6.78E-05	9.28E-05
frlR	b3375	27785.2581	0.000654	0.00127	0.00102	0.000488	0.000855	0.00088	0.00128
nemR	b1649	22243.11882	6.42E-06	NA	4.33E-05	0.000114	0.000139	4.86E-06	9.68E-05
nsrR	b4178	15565.12518	0.000901	NA	0.000718	0.0225	0.00132	0.00065	0.00124
puuR	b1299	20061.16312	0.00233	0.00676	0.00295	0.0037	0.003	0.00262	0.00402
xylR	b3569	44823.08056	3.55E-05	2.12E-05	6.21E-05	9.04E-05	6.87E-05	0.000151	4.45E-05
ydfH	b1540	26530.475	0.00187	NA	0.00151	0.00422	0.00236	0.00193	0.00264
pspF	b1303	36945.19741	0.000757	0.00105	0.000762	0.00135	0.000892	0.00118	0.00112
yiaG	b3555	11007.7774	1.68E-05	NA	2.29E-06	7.11E-05	0.000104	7.26E-06	2.6E-05
yjhU	b4295	36070.68919	0.000203	0.00132	0.000679	0.000444	0.000591	0.000445	0.000756
ynfL	b1595	33242.40853	0.000809	NA	0.000475	0.000184	0.000174	0.00211	0.00213
yqhC	b3010	35915.53164	1.17E-05	NA	1.1E-05	0.00331	2.66E-05	1.4E-05	6.19E-05
yrbA	b3190	9427.72188	0.00308	0.00478	0.00314	0.00781	0.00442	0.004	0.0036
nagK	b1119	33003.5642	0.000284	0.000462	0.0003	0.000515	0.000493	0.000542	0.000414
fis	b3261	11214.75515	0.0186	0.0454	0.0121	0.0656	0.031	0.0174	0.0344
rnpA	b3704	13762.65097	0.0019	0.00174	0.000483	0.00298	0.00215	0.00142	0.00139
rph	b3643	24391.49325	0.000478	0.000324	0.000567	0.00022	0.000472	0.000181	0.000434
rpmH	b3703	5359.06597	0.045	0.124	0.0537	0.13	0.0823	0.0691	0.09
bamE	b2617	12276.16819	0.032	0.0617	0.0338	0.0556	0.0492	0.0494	0.0454
hslR	b3400	15468.26447	0.00084	0.0101	0.00666	0.000444	0.00208	0.00101	0.00722
kptA	b4331	20498.77423	1.46E-05	NA	6.46E-06	5.26E-05	1.71E-05	6.77E-08	7.12E-06
poxA	b4155	36934.39682	0.000708	NA	0.000508	0.00217	0.00141	0.000587	0.00103
rluF	b4022	32438.40849	0.000102	0.000469	8.81E-05	0.000865	0.000243	0.000229	0.000147
rpmE	b3936	9896.06405	1.35E-05	NA	1.72E-05	4.16E-05	9.03E-06	3.11E-05	1.24E-05
yhbY	b3180	10759.04069	0.00264	0.00626	0.00516	0.00503	0.00604	0.00484	0.00509
yhhY	b3441	18763.44221	7.54E-05	NA	7.4E-05	0.000174	1.63E-05	0.00011	0.00021
yjgH	b4248	14563.14375	0.000239	NA	7.22E-05	0.000374	5.09E-05	4.39E-05	0.000113
aidB	b4187	60532.75051	0.00169	0.00032	0.00162	0.0003	0.00047	0.000263	0.000853
idi	b2889	20477.22272	0.00116	0.000538	0.00211	0.00057	0.00063	0.000347	0.000544
plsX	b1090	38172.48086	0.00368	0.00112	0.00384	0.00326	0.00261	0.00303	0.00187
yohF	b2137	26915.75915	0.00341	0.00121	0.00289	0.0032	0.00272	0.00155	0.00184
yegS	b2086	32000.34292	0.00526	0.00256	0.00436	0.00222	0.00368	0.00243	0.003
yihU	b3882	31119.96601	0.000129	NA	3.53E-05	0.000314	0.000742	0.00015	0.000112
aas	b2836	80630.57813	0.000815	0.00111	0.000341	0.000845	0.000935	0.000914	0.00072
bioD	b0778	24947.35565	9.52E-05	0.000322	0.000353	0.000175	0.000185	0.00014	0.000424
hemE	b3997	39204.89119	0.000278	0.000784	0.000621	0.00204	0.000758	0.000791	0.000582
hemH	b0475	35843.27231	0.000453	0.000299	0.000416	0.00112	0.000547	0.000392	0.000389
nadD	b0639	24494.56589	0.001	0.00196	0.0012	0.00163	0.00108	0.000876	0.00123
pnuC	b0751	26960.25026	0.00134	0.00233	0.00161	0.00268	0.00158	0.00193	0.00137
thiL	b0417	35030.6783	0.00453	0.00304	0.00391	0.00597	0.00476	0.00475	0.00352
coaD	b3634	17807.10425	0.000875	0.00164	0.00162	0.00182	0.00171	0.00115	0.00181
folK	b0142	18049.36747	0.0048	NA	0.00395	0.00641	0.00502	0.00564	0.00536
queD	b2765	13745.89403	0.00174	0.00603	0.00358	0.00645	0.00482	0.00403	0.00458
thiM	b2104	27303.69195	0.000146	NA	3.55E-05	0.000158	0.000125	0.000112	7.58E-05
ubiH	b2907	42243.58231	0.00271	NA	0.00211	0.00444	0.00343	0.0039	0.00428
mgsA	b0963	16889.74062	0.0333	0.0174	0.0152	0.0244	0.0437	0.0441	0.0253
rpiB	b4090	16045.25233	0.000545	0.000377	0.000816	0.00092	0.00106	0.000853	0.000754
srlE	b2703	33292.82514	6.24E-05	7.04E-07	5.28E-07	1.31E-05	6.26E-07	3.22E-05	6.16E-07
uidA	b1617	68385.67522	6.99E-05	0.000182	0.000134	0.000147	6.33E-05	0.000149	0.000121
dgoA	b4477	21359.05096	5.56E-07	7.08E-07	0.00286	6.85E-07	6.54E-07	5.96E-07	6.27E-07
dgoK	b3693	31335.68041	0.000399	NA	0.00183	0.000621	0.00036	0.000871	0.000351
fsaA	b0825	22964.16327	0.00255	0.00322	0.00524	0.00421	0.00451	0.00338	0.00367
fucA	b2800	23742.23723	1.26E-05	NA	0.000155	2.46E-05	0.00115	4.63E-05	0.000295
hyi	b0508	29340.42935	6.54E-06	NA	1.87E-06	0.000274	6.1E-06	7.04E-06	2.84E-06
lsrA	b1513	55768.52443	1.12E-05	9.62E-07	0.000119	5.57E-07	5.17E-07	4.8E-07	5.11E-07
malF	b4033	56958.59293	0.000123	0.000401	0.000157	7.4E-05	0.000188	0.000371	0.000226
manY	b1818	27599.68299	0.00221	0.0113	0.00355	0.00503	0.00547	0.00396	0.00422
mdfA	b0842	44273.76747	0.000247	NA	0.00024	0.00125	0.000133	8.71E-06	0.00107
mglC	b2148	35509.23597	0.000484	0.000308	0.00315	3.15E-05	0.000615	0.00071	0.000855
pgaB	b1023	77346.20831	0.000505	0.000818	0.000282	0.00027	0.000456	0.000314	0.000293
rbsC	b3750	33412.39622	0.00119	0.00203	0.00232	0.000348	0.00126	0.00297	0.00203
treB	b4240	51029.32585	0.00122	0.00183	0.00321	0.00125	0.00186	0.002	0.00212
shiA	b1981	47767.92342	0.000128	0.00143	0.000843	0.0027	0.00123	0.000559	0.000939
ulaB	b4194	10870.52282	0.000494	NA	0.000275	0.00051	0.000393	0.000195	0.000337
xylH	b3568	40986.02687	7.58E-07	0.000908	7.84E-05	4.34E-06	0.00026	7.7E-05	0.00134
yhcH	b3221	17008.4626	0.00296	NA	0.00238	0.00364	0.00295	0.00495	0.00273
sgcA	b4302	15609.95994	0.000276	NA	0.000427	0.000228	0.000326	0.000285	0.000722
dgt	b0160	59327.47404	0.000314	0.000234	0.000498	0.000239	0.000309	0.000372	0.000304
tdk	b1238	23423.6654	0.00159	0.00235	0.000657	0.00357	0.00198	0.0021	0.0016
mutT	b0099	14899.60803	3.86E-06	NA	5.07E-07	8.95E-05	3.5E-05	0.000514	6.35E-05
yahJ	b0324	50498.75607	0.0007	0.000723	0.00116	0.000184	0.000751	0.000638	0.00083
nudJ	b1134	17403.64618	0.000313	0.000852	0.000436	0.00134	0.000884	0.000328	0.000416
csdA	b2810	43188.95647	0.000167	0.000358	0.000385	0.000877	0.000294	0.000236	0.000347
gadA	b3517	52633.13916	0.00216	0.0012	0.00112	0.00219	0.00104	0.000838	0.00124
gcvH	b2904	13784.63774	0.00732	0.0134	0.00627	0.0148	0.0117	0.00914	0.00946
glnK	b0450	12233.6764	2.46E-05	0.00227	0.000585	0.00117	0.000324	0.000149	1.39E-05
ptrB	b1845	79422.33087	0.000251	0.000967	0.00128	5.89E-05	6.02E-05	0.000176	0.00127
sdaA	b1814	48857.13065	0.000278	6.47E-05	6.99E-06	0.000288	0.000197	0.000197	5.93E-05
tnaB	b3709	45163.0612	0.000281	0.000182	7.69E-05	0.000758	0.000304	0.00025	9.93E-05
yaeR	b0187	14709.3447	0.00345	0.00655	0.00772	0.00333	0.00323	0.0023	0.00436
pabB	b1812	50919.63501	0.00101	0.00195	0.000865	0.00302	0.00152	0.00125	0.00142
ansB	b2957	36809.73585	9.2E-05	7.35E-05	0.000168	0.000288	0.000199	0.00021	6.08E-05
eutC	b2440	31743.39396	0.000798	0.00219	0.00129	0.000628	0.001	0.000794	0.000976
hisQ	b2308	24615.27278	0.00168	0.00239	0.00167	0.00427	0.00318	0.00394	0.00219
nikA	b3476	58664.18196	7.23E-05	0.000161	1.85E-05	0.000409	0.000159	8.71E-05	4.72E-05
phnO	b4093	16541.25134	0.00641	NA	0.00441	0.00935	0.00639	0.00401	0.0047
proW	b2678	37577.3499	0.000586	0.000862	0.000638	0.00186	0.000494	0.000235	0.000432
sapA	b1294	61508.41287	0.00147	0.00162	0.0016	0.00201	0.00156	0.0019	0.00119
yejA	b2177	69607.15057	0.0024	NA	0.00161	0.0012	0.0018	0.00125	0.00232
ygeY	b2872	44757.01931	0.000435	NA	0.000254	0.000744	0.000564	0.000326	0.000576
pabC	b1096	29677.93562	0.00128	NA	0.000892	0.00138	0.000639	0.00161	0.0009
yjhH	b4298	32682.94079	0.000862	NA	0.000133	0.00143	0.000693	0.000896	0.000924
gsiC	b0831	34026.18337	0.00259	0.00464	0.00296	0.00406	0.00374	0.00367	0.00417
oppC	b1245	32982.33712	0.00113	0.00834	0.0103	0.00525	0.0046	0.00376	0.0084
yphC	b2545	38007.88118	8.91E-05	NA	8.78E-05	0.000146	0.000132	0.000111	0.000231
yeiT	b2146	44283.4691	0.000143	8.13E-05	0.000123	7.95E-05	2.95E-05	0.000103	7.61E-05
ftsL	b0083	13600.25765	0.000578	0.000572	0.000157	0.00133	0.000876	0.00109	0.000677
ttcA	b1344	35520.02369	0.00112	0.00212	0.00022	0.00459	0.00223	0.00111	0.00177
yafN	b0232	11208.69015	0.000141	NA	5.45E-05	0.000326	0.000104	0.000143	0.000136
astD	b1746	52975.16476	0.000494	0.000617	0.000375	0.000472	0.000415	0.000303	0.00065
betB	b0312	52859.73742	0.00557	0.00798	0.00396	0.0075	0.00553	0.0035	0.00447
fdoI	b3892	24572.12915	5.23E-07	1.48E-05	5.08E-07	6.78E-06	6.09E-07	5.79E-07	9.88E-06
fldB	b2895	19669.48877	0.00637	0.0144	0.00483	0.0225	0.00891	0.00884	0.0107
glcD	b2979	53759.593	0.00427	0.00419	0.00204	0.00299	0.00207	0.00105	0.00352
glpC	b2243	44061.53167	3.79E-07	9.97E-06	8.46E-06	4.73E-07	0.000279	4.12E-07	4.26E-07
gltP	b4077	47110.82199	5.91E-05	5.01E-05	4.43E-05	0.000515	4.5E-05	0.000101	2.64E-05
mioC	b3742	15779.90774	0.0455	0.0959	0.105	0.109	0.0869	0.0948	0.0843
yqcA	b2790	16245.97352	0.00481	0.000965	0.00227	0.00422	0.00363	0.00316	0.000883
appC	b0978	57863.80187	2E-05	4.37E-05	3.86E-05	9.66E-05	3.24E-05	4.03E-05	1.93E-05
cyoC	b0430	22589.45441	0.00138	0.00437	0.000699	0.000673	0.00113	0.00417	0.00355
glcA	b2975	58863.68758	0.00393	8.83E-05	0.00267	9.89E-05	0.000718	0.000173	0.000701
glcF	b4467	45063.30465	0.00239	2.63E-05	0.000114	1.99E-05	0.000262	5.78E-07	0.000137
hyaA	b0972	40636.93027	1.91E-05	1.12E-06	2.7E-05	6.37E-07	4.19E-05	4.42E-05	9.23E-06
hycE	b2721	64920.75289	3.8E-05	0.000382	0.000107	0.000118	0.000191	9.18E-05	0.000275
napA	b2206	92964.82882	7.46E-06	NA	6.05E-05	0.000108	0.000387	0.00246	0.000418
rsxC	b1629	80103.92128	0.000616	0.00125	0.000778	0.00136	0.00108	0.000657	0.000818
rsxG	b1631	21880.35735	0.00247	0.00258	0.0022	0.00328	0.00298	0.00279	0.00251
sdhC	b0721	14271.78771	0.0486	0.0475	0.0192	0.0204	0.0249	0.0469	0.0466
sdhD	b0722	12841.03993	0.000709	0.00104	0.000347	0.000626	0.000639	0.00102	0.000873
asr	b1597	10566.75765	1.17E-06	1.51E-06	1.13E-06	1.46E-06	1.33E-06	1.25E-06	1.32E-06
barA	b2786	102369.9211	0.0004	0.000405	0.000195	0.000422	0.000459	0.000576	0.000308
bcsG	b3538	61974.43042	0.0039	0.00706	0.00249	0.00436	0.00749	0.006	0.0054
bhsA	b1112	8791.53021	0.000618	0.0426	0.0171	0.00227	0.00592	0.000702	0.0212
borD	b0557	10422.52736	0.0123	0.0112	0.00435	0.0437	0.0379	0.0365	0.0071
cedA	b1731	9352.80035	0.000657	NA	0.000337	0.00124	0.000794	0.000822	0.000986
cnu	b1625	8393.29455	0.000243	0.000487	0.000183	0.000642	0.000485	0.000469	0.000311
dinD	b3645	31041.03114	0.000101	NA	5.5E-05	2.55E-05	3.48E-06	1.06E-05	0.000137
fimH	b4320	31435.88856	8.07E-05	NA	0.000301	0.000866	0.00149	3.8E-05	0.0008
gnsA	b4517	6553.42733	0.00551	0.0125	0.00959	0.0138	0.0109	0.00763	0.0106
hdeA	b3510	11832.1397	0.687	0.0917	0.294	0.0412	0.0592	0.0329	0.106
hybE	b2992	17933.87874	0.000391	NA	0.000652	0.00329	0.00111	0.000944	0.00175
pspB	b1305	8739.60149	0.00308	0.0054	0.00185	0.00461	0.0036	0.00508	0.00349
sra	b1480	5074.75469	0.0363	0.029	0.0375	0.0291	0.0461	0.0304	0.0329
yajD	b0410	13337.39409	0.00174	0.00291	0.00231	0.00228	0.00415	0.00335	0.00284
ybcH	b0567	33018.04379	0.000273	NA	0.000214	0.000274	0.000178	0.00012	0.000166
ybgS	b0753	12845.9355	0.00642	0.00384	0.0089	0.00721	0.00507	0.00406	0.00585
yciX	b4523	6315.89466	0.000758	NA	0.000629	0.0011	0.000741	0.000284	0.000262
yciZ	b4596	6419.36264	9.7E-05	NA	3.57E-05	0.000147	8.77E-05	0.000265	8.94E-05
ydfZ	b1541	7253.75327	0.000186	6.88E-05	0.00039	0.000214	0.000141	0.000188	0.000195
ydiH	b1685	7243.81714	0.00649	0.00303	0.00259	0.00685	0.00241	0.003	0.00277
ydiZ	b1724	10840.26976	0.00427	0.000505	0.000893	0.00224	0.00165	0.00167	0.000422
yecH	b1906	8605.13839	8.86E-06	NA	2.52E-05	4.7E-05	5.3E-05	0.000111	4.49E-05
yfaZ	b2250	18580.07438	3.23E-05	NA	2.64E-06	0.000107	9.39E-05	1.01E-06	0.000135
ygdI	b2809	8150.86723	0.0168	0.0128	0.0268	0.0196	0.0237	0.0245	0.0175
yhcN	b3238	9172.6045	0.000277	NA	0.000213	0.000534	0.000974	0.000232	0.000309
yhfG	b3362	6576.51859	7.32E-05	0.000184	0.00114	0.000269	0.000179	9.21E-05	0.00025
yhhM	b3467	13470.02868	0.000888	0.000847	0.00102	0.00135	0.0011	0.00105	0.000722
yibT	b4554	7972.24394	0.00318	0.00328	0.00368	0.0085	0.0059	0.00557	0.00293
yjjA	b4360	17323.79744	0.00328	0.00592	0.00512	0.00607	0.00645	0.0059	0.00519
ynbE	b1382	6817.65486	0.000517	0.00164	0.000765	0.000942	0.00099	0.000886	0.000939
[truncated: 363 more rows]
