# Supplementary material for: On the optimality of the enzyme–substrate relationship in bacteria
Source: PLoS Biol. 2021 Oct 26;19(10):e3001416. doi: 10.1371/journal.pbio.3001416 (PMC8547704; doi:10.1371/journal.pbio.3001416)
Supplement: S8 Data — (CSV) [file pbio.3001416.s010.csv]

Substrate name in EcoCyc	Metabolite code in Gerosa et al.	Enzyme code	b number	Geo. Mean (Molar)	Geo. Standard deviation	Km (Molar)	log10(Km)	Organism
L-asparagine	asn	asnS	b0930	2.30E-05	1.46	1.50E-05	-4.82	E. coli
						1.53E-05	-4.82	E. coli
						2.90E-05	-4.54	E. coli
						3.00E-05	-4.52	E. coli
						3.20E-05	-4.49	E. coli
L-phenylalanine	phe	pheRS	b1714 and b1713	4.32E-06	2.02	1.03E-05	-4.99	E. coli
						2.00E-06	-5.7	E. coli
						3.20E-06	-5.49	E. coli
						5.30E-06	-5.28	E. coli
GDP	GDP	ndk	b2518	6.80E-05	2.59	2.00E-05	-4.7	E. coli
						3.10E-05	-4.51	E. coli
						3.60E-05	-4.44	E. coli
						4.10E-05	-4.39	E. coli
						4.90E-05	-4.31	E. coli
						9.10E-05	-4.04	E. coli
						1.00E-04	-4	E. coli
						2.00E-04	-3.7	E. coli
						3.80E-04	-3.42	E. coli
GMP	GMP	guaC	b0104	2.30E-05	7.55	9.60E-05	-4.02	E. coli
						5.50E-06	-5.26	E. coli
fructose 1,6-bisphosphate	FBP	fbaA	b2925	1.84E-04	1.4	1.20E-04	-3.92	E. coli
						1.40E-04	-3.85	E. coli
						1.70E-04	-3.77	E. coli
						1.90E-04	-3.72	E. coli
						3.00E-04	-3.52	E. coli
						2.40E-04	-3.62	E. coli
beta-D-glucose 6-phosphate	G6P	pgi	b4025	5.34E-04	2.49	1.02E-03	-2.99	E. coli
						2.80E-04	-3.55	E. coli
fumarate	FUM	fumA	b1612	3.02E-04	2.63	1.00E-04	-4	E. coli
						4.60E-04	-3.34	E. coli
						6.00E-04	-3.22	E. coli
beta-D-fructofuranose 1-phosphate	F1P	fruK	b2168	2.27E-04	1.68	1.30E-04	-3.89	E. coli
						2.50E-04	-3.6	E. coli
						3.60E-04	-3.44	E. coli
alpha-D-galactose 1-phosphate	GAL1P	galT	b0758	4.49E-04	2.28	2.90E-04	-3.54	E. coli
						3.00E-04	-3.52	E. coli
						3.03E-04	-3.52	E. coli
						1.54E-03	-2.81	E. coli
D-ribulose 5-phosphate	Ru5P	rpiA	b2914	1.40E-03		1.40E-03	-2.85	Tripanosoma cruzi
1,3-bisphospho-D-glycerate	13DPG	pgk	b2926	5.00E-07		5.00E-07	-6.3	Homo sapiens
(S)-malate	MAL	fumA	b1612	7.23E-04	1.5	7.00E-04	-3.15	E. coli
						4.90E-04	-3.31	E. coli
						1.10E-03	-2.96	E. coli
(S)-malate	MAL	mdh	b3236	2.50E-03		2.50E-03	-2.6	E.coli
D-gluconate 6-phosphate	6PGC	gnd	b2029	4.92E-04		9.30E-05	-4.03	E. coli
GTP	GTP	purA	b4177	3.41E-05	2.47	1.10E-05	-4.96	E. coli
						2.20E-05	-4.66	E. coli
						2.21E-05	-4.66	E. coli
						2.60E-05	-4.59	E. coli
						3.80E-05	-4.42	E. coli
						5.35E-05	-4.27	E. coli
						1.90E-04	-3.72	E. coli
D-ribose 5-phosphate	R5P	prs	b1207	1.62E-04		1.90E-04	-3.72	E. coli
AMP	AMP	adk	b0474	3.80E-05		3.80E-05	-4.42	E. coli
ATP	ATP	glnA	b3870	1.50E-06		1.50E-06	-5.82	E. coli
L-glutamate	GLU	glnA	b3870	3.30E-03		3.30E-03	-2.48	E. coli
beta-D-fructofuranose 6-phosphate	F6P	talB	b0008	1.20E-03		1.20E-03	-2.92	E. coli
D-erythrose 4-phosphate	E4P	talB	b0008	9.00E-05		9.00E-05	-4.05	E. coli
D-sedoheptulose 7-phosphate	S7P	talB	b0008	2.85E-04		2.85E-04	-3.55	E. coli
L-glutamate	GLU	aspC	b0928	2.35E-02		3.70E-02	-1.43	E. coli
						1.50E-02	-1.82	E. coli
succinate	SUC	aceA	b4015	5.90E-04		5.90E-04	-3.23	E. coli
sn-glycerol 3-phosphate	g3p	glpD	b3426	7.00E-03	1.99	1.14E-02	-1.94	E. coli
						4.30E-03	-2.37	E. coli
glycerone phosphate	DHAP	gatYZ	b2096 and b2095	0.00E+00		(data not found)
1,3-bisphospho-D-glycerate	13DPG	gapA	b1779	5.00E-05		5.00E-05	-4.3	E. coli
citrate	cit	acnB	b0118	1.10E-02		1.10E-02	-1.96	E. coli
ADP	ADP	atpSyn	b3738 and b3736 and b3737 and b3732 and b3733 and b3734 and b3735 and b3731	1.00E-04		1.00E-04	-4	E. coli
beta-D-fructofuranose 1-phosphate	F1P	yfbT	b2293	1.00E-03		1.00E-03	-3	E. coli
beta-D-fructofuranose 1-phosphate	F1P	yigL	b3826	2.80E-03		2.80E-03	-2.55	E. coli
D-xylulose 5-phosphate	x5p	tktA	b2935	1.60E-04		1.60E-04	-3.8	E. coli
D-ribose 5-phosphate	r5p	tktA	b2935	1.40E-03		1.40E-03	-2.85	E. coli
